# Supplementary material for: The genomic basis for colonizing the freezing Southern Ocean revealed by Antarctic toothfish and Patagonian robalo genomes
Source: Gigascience. 2019 Jan 31;8(4):giz016. doi: 10.1093/gigascience/giz016 (PMC6457430; doi:10.1093/gigascience/giz016)
Supplement: Supplemental Files [file giz016_supplemental_files.zip]

Archive with 4 entries (4 files):
- Additional file 1 revised26Nov2018.docx
- Additional file 2.xlsx
- Additional file 3.xlsx
- Additional file 4.xlsx
