# Supplementary material for: The genomic basis for colonizing the freezing Southern Ocean revealed by Antarctic toothfish and Patagonian robalo genomes
Source: Gigascience. 2019 Jan 31;8(4):giz016. doi: 10.1093/gigascience/giz016 (PMC6457430; doi:10.1093/gigascience/giz016)
Supplement: Supplemental Files [file giz016_supplemental_files.zip › Additional file 2.xlsx]

## Sheet: Fig.1
Additional file 2 for "Genomic bases for colonizing the freezing Southern Ocean revealed by the genomes of Antarctic toothfish and Patagonia robalo"
Fig. 1
Gene collinearity between D. mawsoni and G aculeatus. (The yellow highlights at Line 14,290 - 14,298 indicate the AFGP loci)					Gene collinearity between E. maclovinus and G aculeatus.					D. mawsoni transposable elements			E. maclovinus transposable elements			D. mawsoni SelCys genes			E. maclovinus SelCys genes
D. mawsoni		G aculeatus			E. maclovinus		G aculeatus			Scaffold	Loci		Scaffold	Loci		Scaffold	Loci		Scaffold	StartSite	EndSite
Scaffold	Loci_StartSite	Chromosome	Loci_StartSite		Scaffold	Loci_StartSite	Chromosome	Loci_StartSite		scaffold1	13042-13673		scaffold1	117213-117967		scaffold1285	2708-2638		scaffold31	835832	835747
scaffold9	187654	GA01	9489065		scaffold4	96453	GA01	15424209		scaffold1	15780-16375		scaffold1	381128-382651		scaffold757	23565-23635
scaffold9	216881	GA01	9465817		scaffold4	147046	GA01	15385521		scaffold1	23613-24354		scaffold1	641892-643981		scaffold457	135699-135769
scaffold9	269007	GA01	9400751		scaffold4	177301	GA01	15382050		scaffold1	33904-34706		scaffold1	644462-645673		scaffold1599	7739-7669
scaffold9	287572	GA01	9378350		scaffold4	182329	GA01	15372490		scaffold1	52547-53439		scaffold1	787597-788993		scaffold309	374619-374549
scaffold9	321762	GA01	9359890		scaffold4	191833	GA01	15361610		scaffold1	59082-59663		scaffold1	806039-810682		scaffold309	264507-264437
scaffold9	334179	GA01	9339673		scaffold4	513194	GA01	15123151		scaffold1	64917-65438		scaffold1	894266-894773		scaffold358	15903-15973
scaffold9	375208	GA01	9305421		scaffold4	658117	GA01	15021862		scaffold1	66982-68224		scaffold1	917464-919192		scaffold386	42703-42633
scaffold9	400067	GA01	9297075		scaffold4	661035	GA01	15017031		scaffold1	68247-69826		scaffold1	1015550-1016151		scaffold141	1023579-1023509
scaffold9	499160	GA01	9190590		scaffold4	746489	GA01	14891787		scaffold1	110108-110697		scaffold1	1062209-1062845		scaffold434	70043-70113
scaffold9	539729	GA01	9180092		scaffold4	855648	GA01	14826603		scaffold1	151792-152355		scaffold1	1062848-1063622		scaffold249	384893-384963
scaffold9	550622	GA01	9146859		scaffold4	919932	GA01	14817967		scaffold1	156517-157107		scaffold1	1091482-1092115		scaffold282	517375-517305
scaffold9	601347	GA01	9143564		scaffold4	927888	GA01	14810413		scaffold1	180462-180965		scaffold1	1509564-1510193		scaffold346	105696-105766
scaffold9	604727	GA01	9131095		scaffold4	937905	GA01	14805098		scaffold1	184982-185642		scaffold1	1514200-1514754		scaffold330	174316-174246
scaffold9	623498	GA01	9102134		scaffold4	951009	GA01	14774869		scaffold1	214887-215438		scaffold1	1614864-1615527		scaffold225	103043-103115
scaffold9	667981	GA01	9090447		scaffold4	976454	GA01	14736944		scaffold1	221588-222116		scaffold1	1752595-1753200		scaffold77	1327038-1327108
scaffold9	686090	GA01	9084555		scaffold4	1016995	GA01	14705632		scaffold1	234510-236063		scaffold1	1762155-1762664		scaffold150	1128004-1127934
scaffold9	729630	GA01	9059605		scaffold4	1049331	GA01	14699846		scaffold1	262939-263463		scaffold1	1798862-1799410		scaffold239	168421-168351
scaffold9	801749	GA01	8959411		scaffold4	1080216	GA01	14585614		scaffold1	265380-266010		scaffold1	2091320-2092043		scaffold747	77813-77883
scaffold9	861174	GA01	8950903		scaffold4	1339202	GA01	14485714		scaffold1	281995-282596		scaffold1	2109859-2110390		scaffold86	1567826-1567896
scaffold9	888482	GA01	8935387		scaffold4	1344494	GA01	14472778		scaffold1	333860-334388		scaffold1	2110508-2111565		scaffold45	3081528-3081598
scaffold9	894523	GA01	8929439		scaffold4	1358201	GA01	14468112		scaffold1	337737-338278		scaffold1	2115732-2116325		scaffold45	778226-778152
scaffold9	902052	GA01	8924403		scaffold4	1365764	GA01	14464975		scaffold1	338382-338970		scaffold1	2190583-2191508		scaffold171	105277-105347
scaffold9	914618	GA01	8900477		scaffold4	1368008	GA01	14461148		scaffold1	342172-342818		scaffold1	2739284-2740645		scaffold98	1240620-1240550
scaffold9	1061086	GA01	8796782		scaffold4	1378995	GA01	14454279		scaffold1	359730-360244		scaffold1	2785036-2787026		scaffold707	12492-12562
scaffold9	1192873	GA01	8675614		scaffold4	1383780	GA01	14450640		scaffold1	366945-367455		scaffold1	3133749-3134285		scaffold57	1805844-1805914
scaffold9	1198944	GA01	8668669		scaffold4	1409714	GA01	14404812		scaffold1	368062-368611		scaffold1	3161019-3161642		scaffold162	685510-685580
scaffold9	1209558	GA01	8665489		scaffold4	1417611	GA01	14364430		scaffold1	378537-379054		scaffold1	3308867-3309509		scaffold326	347600-347530
scaffold9	1213374	GA01	8655427		scaffold4	1471979	GA01	14352147		scaffold1	381802-382328		scaffold1	3440941-3441950		scaffold471	89634-89564
scaffold9	1235675	GA01	8612249		scaffold4	1487166	GA01	14341623		scaffold1	400589-401255		scaffold1	3454388-3454913		scaffold263	618808-618738
scaffold9	1290279	GA01	8598220		scaffold4	1506017	GA01	14322220		scaffold1	409233-409737		scaffold1	3484864-3485584		scaffold867	70098-70026
scaffold9	1294605	GA01	8558661		scaffold4	1519840	GA01	14281680		scaffold1	413866-414423		scaffold1	3491017-3491722		scaffold711	89144-89074
scaffold9	1384790	GA01	8509579		scaffold4	1564387	GA01	14261590		scaffold1	416286-416938		scaffold1	3854159-3854691		scaffold262	77207-77132
scaffold9	1455188	GA01	8464004		scaffold4	1614082	GA01	14219642		scaffold1	524351-525502		scaffold1	3946509-3947264		scaffold215	760586-760656
scaffold9	1516965	GA01	8407809		scaffold4	1681986	GA01	14213403		scaffold1	544171-544680		scaffold1	4334861-4335369		scaffold123	58907-58992
scaffold9	1529458	GA01	8397764		scaffold4	1726448	GA01	14185400		scaffold1	553820-554373		scaffold1	4343079-4343733		scaffold299	298133-298057
scaffold9	1545487	GA01	8387386		scaffold4	1747196	GA01	14115516		scaffold1	578515-579440		scaffold1	4348003-4348657		scaffold65	1951436-1951366
scaffold9	1578508	GA01	8360502		scaffold4	1939610	GA01	13985038		scaffold1	584410-584983		scaffold1	4444424-4445284		scaffold65	1077324-1077254
scaffold9	1798432	GA01	8117262		scaffold4	1990922	GA01	13971864		scaffold1	587708-588333		scaffold1	4481044-4481585		scaffold38	2796765-2796695
scaffold9	1943339	GA01	8081930		scaffold4	1993727	GA01	13966627		scaffold1	630981-631551		scaffold1	4543635-4544237		scaffold236	703826-703756
scaffold9	1981434	GA01	8069076		scaffold4	1999761	GA01	13962476		scaffold1	634206-634853		scaffold1	4593435-4593960		scaffold62	1440512-1440442
scaffold9	2026774	GA01	8040906		scaffold4	2011430	GA01	13943750		scaffold1	639616-640403		scaffold1	4796645-4797161		scaffold116	1592690-1592620
scaffold9	2038019	GA01	8030647		scaffold4	2040376	GA01	13930653		scaffold1	643908-644548		scaffold1	4831127-4831769		scaffold368	81471-81547
scaffold9	2052032	GA01	7994935		scaffold4	2042432	GA01	13928378		scaffold1	668360-668950		scaffold1	4831779-4833200		scaffold152	1221472-1221557
scaffold9	2089827	GA01	7984427		scaffold4	2044752	GA01	13928378		scaffold1	670141-671788		scaffold10	119386-120246		scaffold49	784945-784875
scaffold9	2109576	GA01	7970667		scaffold4	2076861	GA01	13903005		scaffold1	678661-679252		scaffold10	198581-199347		scaffold128	97002-96932
scaffold9	2127379	GA01	7963629		scaffold4	2091371	GA01	13867972		scaffold1	686504-687359		scaffold10	210724-211363		scaffold264	253425-253495
scaffold9	2136361	GA01	7955165		scaffold4	2133593	GA01	13853852		scaffold1	703470-703996		scaffold10	279282-279970		scaffold144	230619-230692
scaffold9	2153913	GA01	7950910		scaffold4	2161296	GA01	9591852		scaffold1	727596-728156		scaffold10	281982-282539		scaffold380	169952-169880
scaffold9	2271457	GA01	7851131		scaffold4	2189529	GA01	13774012		scaffold1	755672-756296		scaffold10	323563-324459		scaffold328	406855-406928
scaffold9	2343237	GA01	7820019		scaffold4	2285035	GA01	13751016		scaffold1	757569-758158		scaffold10	428402-428969		scaffold247	147880-147810
scaffold9	2357448	GA01	7804379		scaffold4	2324399	GA01	13727369		scaffold1	760690-763286		scaffold10	433502-434069		scaffold104	690669-690739
scaffold9	2372788	GA01	7433814		scaffold4	2333480	GA01	13679903		scaffold1	773336-773925		scaffold10	467070-467812		scaffold271	374240-374310
scaffold9	2434742	GA01	7480872		scaffold4	2401768	GA01	13663942		scaffold1	802621-803286		scaffold10	469376-470120		scaffold404	177568-177638
scaffold9	2471865	GA01	7509728		scaffold4	2414063	GA01	13650359		scaffold1	803672-804187		scaffold10	627944-628545		scaffold404	316826-316756
scaffold9	2505043	GA01	7530202		scaffold4	2460734	GA01	13626289		scaffold1	830095-830614		scaffold10	788929-789451		scaffold100	751507-751575
scaffold9	2510393	GA01	7534359		scaffold4	2470473	GA01	13608626		scaffold1	831844-832414		scaffold10	791006-791598		scaffold10	5068202-5068132
scaffold9	2527544	GA01	7548475		scaffold4	2488186	GA01	13479008		scaffold1	896649-897469		scaffold10	1053904-1054630		scaffold95	735619-735549
scaffold9	2536766	GA01	7557008		scaffold4	2705691	GA01	13419186		scaffold1	907270-907859		scaffold10	1057082-1058001		scaffold52	2103359-2103289
scaffold9	2545561	GA01	7562563		scaffold4	2791946	GA01	13380654		scaffold1	926568-927402		scaffold10	1237380-1237900		scaffold34	3762825-3762755
scaffold9	2552124	GA01	7568494		scaffold4	2795709	GA01	13373965		scaffold1	946503-947042		scaffold10	1242922-1243585		scaffold196	438585-438515
scaffold9	2558061	GA01	7573483		scaffold4	2811526	GA01	13362884		scaffold1	959579-960123		scaffold10	1248709-1249410		scaffold192	729881-729803
scaffold9	2578490	GA01	7590810		scaffold4	2831754	GA01	13316994		scaffold1	971214-971823		scaffold10	1372673-1373284		scaffold12	2276372-2276302
scaffold9	2620832	GA01	7609704		scaffold20	82940	GA01	1352913		scaffold1	984018-984522		scaffold10	1385273-1386001		scaffold44	3236811-3236741
scaffold9	2630602	GA01	7617542		scaffold20	1080524	GA01	15681236		scaffold1	1009159-1009677		scaffold10	1386495-1387017		scaffold9	2846132-2846062
scaffold9	2645803	GA01	7617542		scaffold20	1563937	GA01	3080910		scaffold1	1010759-1011674		scaffold10	1397692-1398599		scaffold15	4382735-4382805
scaffold9	2683834	GA01	7652097		scaffold20	2061859	GA01	3727950		scaffold1	1017633-1018326		scaffold10	1589059-1589585		scaffold15	5744453-5744523
scaffold9	2700603	GA01	7666331		scaffold20	2162246	GA01	3727950		scaffold1	1019525-1020057		scaffold10	1624260-1625453		scaffold24	4352042-4351972
scaffold9	2753262	GA01	7711424		scaffold31	26043	GA01	10082472		scaffold1	1033753-1034256		scaffold10	1712732-1713359		scaffold11	2100706-2100776
scaffold9	2804355	GA01	7742778		scaffold31	64380	GA01	10085122		scaffold1	1042832-1043393		scaffold10	1717551-1718196		scaffold16	759116-759186
scaffold9	2855660	GA01	7779850		scaffold31	80955	GA01	10082472		scaffold1	1048664-1049347		scaffold10	1941419-1943023		scaffold16	5696509-5696579
scaffold9	2897373	GA01	7795716		scaffold31	82871	GA01	10082472		scaffold1	1051972-1052596		scaffold10	2086551-2087737		scaffold20	4723126-4723056
scaffold9	2905957	GA01	7429585		scaffold31	88575	GA01	10069916		scaffold1	1054785-1055490		scaffold10	2174696-2175404		scaffold91	405378-405449
scaffold9	2908643	GA01	7408054		scaffold31	100801	GA01	10068110		scaffold1	1079345-1079879		scaffold10	2278450-2279626		scaffold7	6100292-6100362
scaffold9	3188955	GA01	7212546		scaffold31	104841	GA01	10034861		scaffold1	1086479-1086989		scaffold10	2340342-2341024		scaffold3	2696346-2696416
scaffold9	3228433	GA01	7212546		scaffold31	148271	GA01	10023242		scaffold1	1093722-1094247		scaffold10	2354283-2354943		scaffold3	5917851-5917921
scaffold9	3437698	GA01	7086897		scaffold31	172064	GA01	10009033		scaffold1	1099660-1100202		scaffold10	2472270-2472910		scaffold50	1254829-1254899
scaffold9	3464685	GA01	7067099		scaffold31	175666	GA01	10004237		scaffold1	1101228-1101929		scaffold10	2545772-2546792		scaffold39	391071-391141
scaffold9	3479580	GA01	7056587		scaffold31	184456	GA01	9998415		scaffold1	1116394-1117029		scaffold100	81041-81581		scaffold39	1711770-1711700
scaffold9	3516732	GA01	7025597		scaffold31	193805	GA01	9993797		scaffold1	1147014-1147602		scaffold100	267172-268138		scaffold2	2836523-2836453
scaffold9	3563311	GA01	6992838		scaffold31	210917	GA01	9950922		scaffold1	1156230-1156847		scaffold100	399207-402090		scaffold2	2405035-2404965
scaffold9	3691048	GA01	6917158		scaffold31	271052	GA01	9949176		scaffold1	1208227-1208779		scaffold100	592996-593650		scaffold2	954672-954601
scaffold9	3697741	GA01	6892498		scaffold31	276031	GA01	9938430		scaffold1	1213942-1214516		scaffold100	888553-889150		scaffold1	4081306-4081377
scaffold9	3725970	GA01	6847350		scaffold31	303951	GA01	9922417		scaffold1	1217648-1218202		scaffold100	933127-933736		scaffold1	2362451-2362381
scaffold9	3770019	GA01	6847350		scaffold31	313267	GA01	9882137		scaffold1	1224895-1225430		scaffold100	1179297-1179870
scaffold9	3779033	GA01	6839106		scaffold31	378704	GA01	9858921		scaffold1	1253315-1254538		scaffold100	1184575-1185232
scaffold9	3807729	GA01	6817428		scaffold31	410506	GA01	9836133		scaffold1	1259729-1260264		scaffold1000	32130-32689
scaffold9	3839817	GA01	6789295		scaffold31	414676	GA01	9833731		scaffold1	1272226-1272817		scaffold1000	37112-38020
scaffold9	3851725	GA01	6774894		scaffold31	418364	GA01	9829619		scaffold1	1275215-1275762		scaffold1000	38689-39297
scaffold9	3864237	GA01	6774894		scaffold31	423229	GA01	9818367		scaffold1	1289707-1290219		scaffold1000	39298-40093
scaffold9	3877405	GA01	6748014		scaffold31	428560	GA01	9818367		scaffold1	1304296-1304826		scaffold1000	42519-43680
scaffold9	3938545	GA01	6729472		scaffold31	436246	GA01	9807301		scaffold1	1333986-1334503		scaffold1000	61080-61724
scaffold9	3948270	GA01	6725039		scaffold31	451010	GA01	9803940		scaffold1	1354547-1355098		scaffold1000	93337-93986
scaffold9	4158809	GA01	6554830		scaffold31	454940	GA01	9799920		scaffold1	1374073-1375003		scaffold1000	104856-105827
scaffold9	4212367	GA01	6458406		scaffold31	461488	GA01	9772295		scaffold1	1375046-1375632		scaffold1000	109530-110436
scaffold9	4392698	GA01	6399461		scaffold31	511445	GA01	9749862		scaffold1	1379500-1380089		scaffold1000	130452-131077
scaffold9	4450987	GA01	6368029		scaffold31	564886	GA01	9723215		scaffold1	1389018-1389713		scaffold1000	133954-134646
scaffold9	4537910	GA01	6300583		scaffold31	589271	GA01	9710705		scaffold1	1390190-1390872		scaffold1000	154095-155001
scaffold9	4543768	GA01	6283524		scaffold31	597579	GA01	9701258		scaffold1	1393290-1393837		scaffold1001	15126-15795
scaffold9	4566416	GA01	6272282		scaffold31	657344	GA01	9654278		scaffold1	1399368-1399875		scaffold1001	18949-19468
scaffold9	4582230	GA01	6253362		scaffold31	740867	GA01	9598418		scaffold1	1409786-1410651		scaffold1001	95600-101188
scaffold9	4606981	GA01	6253362		scaffold31	765992	GA01	9591852		scaffold1	1416735-1417267		scaffold1001	122891-123505
scaffold9	4617127	GA01	6245953		scaffold31	771366	GA01	9587470		scaffold1	1418956-1419824		scaffold1001	147142-147663
scaffold9	4624297	GA01	6242282		scaffold31	777009	GA01	9587470		scaffold1	1434715-1435252		scaffold1002	46176-47036
scaffold9	4629338	GA01	6238914		scaffold31	782032	GA01	9584960		scaffold1	1443456-1444088		scaffold1002	70794-74245
scaffold9	4632982	GA01	6236909		scaffold31	786122	GA01	9577561		scaffold1	1451614-1452143		scaffold1002	113651-114503
scaffold9	4637342	GA01	6232964		scaffold31	794194	GA01	9571456		scaffold1	1479579-1480250		scaffold1002	171494-174254
scaffold9	4650080	GA01	6212467		scaffold31	800307	GA01	9560771		scaffold1	1500613-1501139		scaffold1003	19974-20495
scaffold9	4684014	GA01	6206113		scaffold31	818243	GA01	9552408		scaffold1	1541872-1542402		scaffold1003	29919-30626
scaffold9	4697439	GA01	6172911		scaffold31	832342	GA01	9544981		scaffold1	1618045-1618625		scaffold1003	34208-35234
scaffold9	4731203	GA01	6159867		scaffold31	837051	GA01	9540078		scaffold1	1677379-1678049		scaffold1003	75907-76514
scaffold9	4942207	GA01	5985827		scaffold31	848458	GA01	9508614		scaffold1	1681053-1681615		scaffold1003	76525-77042
scaffold9	4997826	GA01	5980980		scaffold31	879588	GA01	9505875		scaffold1	1682158-1682876		scaffold1003	87798-88647
scaffold9	5005014	GA01	5966412		scaffold31	904072	GA01	9489065		scaffold1	1683389-1683904		scaffold1003	92666-93467
scaffold9	5048082	GA01	5944178		scaffold31	936006	GA01	9465817		scaffold1	1686491-1687041		scaffold1003	94253-95255
scaffold9	5074807	GA01	5920985		scaffold31	1028175	GA01	9400751		scaffold1	1690515-1691040		scaffold1003	95666-96556
scaffold9	5092490	GA01	5911897		scaffold31	1051261	GA01	9378350		scaffold1	1721024-1721885		scaffold1003	111542-112134
scaffold9	5109298	GA01	5871321		scaffold31	1088412	GA01	9359890		scaffold1	1837082-1837622		scaffold1003	159751-160488
scaffold9	5159554	GA01	5866321		scaffold31	1095436	GA01	9339673		scaffold1	1841241-1841752		scaffold1003	165367-165880
scaffold9	5162993	GA01	5854274		scaffold31	1159719	GA01	9305421		scaffold1	1856185-1856690		scaffold1003	173699-174235
scaffold9	5207958	GA01	5836793		scaffold31	1183277	GA01	9297075		scaffold1	1880867-1881375		scaffold1003	177031-177566
scaffold9	5248253	GA01	5807949		scaffold31	1229373	GA01	9246964		scaffold1	1884007-1884589		scaffold1004	1208-1943
scaffold9	5255192	GA01	5805079		scaffold31	1263290	GA01	9190590		scaffold1	1938600-1939123		scaffold1004	3984-4520
scaffold9	5278434	GA01	2139386		scaffold31	1351445	GA01	9180092		scaffold1	1989070-1989833		scaffold1004	6233-6967
scaffold9	5334335	GA01	2149477		scaffold31	1364571	GA01	9166576		scaffold1	2018076-2018632		scaffold1004	8939-9475
scaffold9	5343198	GA01	2149477		scaffold31	1401523	GA01	9146859		scaffold1	2089594-2090100		scaffold1004	12120-12819
scaffold9	5351337	GA01	2156320		scaffold31	1426755	GA01	9143564		scaffold1	2154929-2156052		scaffold1004	17723-18697
scaffold9	5359183	GA01	2161757		scaffold31	1430238	GA01	9131095		scaffold1	2190983-2191803		scaffold1004	23191-23716
scaffold9	5371332	GA01	2167369		scaffold31	1450681	GA01	9102134		scaffold1	2235676-2236495		scaffold1004	34995-35815
scaffold9	5377724	GA01	2172113		scaffold31	1455614	GA01	9102134		scaffold1	2321810-2322453		scaffold1004	35964-36780
scaffold9	5383776	GA01	2175787		scaffold31	1499062	GA01	9090447		scaffold1	2325728-2326261		scaffold1004	57206-58702
scaffold9	5389590	GA01	2180844		scaffold31	1503842	GA01	9084555		scaffold1	2349721-2350312		scaffold1004	59204-59715
scaffold9	5394326	GA01	2180844		scaffold31	1528421	GA01	9066263		scaffold1	2350364-2350902		scaffold1004	101238-101753
scaffold9	5414851	GA01	2197855		scaffold31	1537331	GA01	9059605		scaffold1	2401634-2402268		scaffold1004	105812-106469
scaffold9	5424540	GA01	2197855		scaffold31	1550326	GA01	8990298		scaffold1	2436719-2437238		scaffold1004	132867-133536
scaffold9	5431940	GA01	2149477		scaffold31	1701626	GA01	8959411		scaffold1	2443950-2444511		scaffold1005	129416-129992
scaffold9	5434895	GA01	2149477		scaffold31	1711986	GA01	8950903		scaffold1	2459966-2460482		scaffold1005	182120-185004
scaffold9	5451106	GA01	2206772		scaffold31	1737205	GA01	8935387		scaffold1	2474205-2474746		scaffold1006	73796-74312
scaffold9	5469561	GA01	2218130		scaffold31	1753335	GA01	8929439		scaffold1	2526343-2527052		scaffold1007	107477-107997
scaffold9	5478740	GA01	2225187		scaffold31	1759244	GA01	8924403		scaffold1	2558884-2559387		scaffold1007	184542-185068
scaffold9	5501127	GA01	2237067		scaffold31	1770710	GA01	8900477		scaffold1	2579236-2579758		scaffold1008	27960-29690
scaffold9	5516551	GA01	2247753		scaffold32	655816	GA01	3340594		scaffold1	2581116-2581686		scaffold1008	51976-52528
scaffold9	5521013	GA01	2247753		scaffold32	662635	GA01	3332783		scaffold1	2596741-2597556		scaffold1008	61938-62668
scaffold9	5555788	GA01	2271244		scaffold32	677927	GA01	3303968		scaffold1	2604131-2604705		scaffold1008	62947-63535
scaffold9	5562167	GA01	2293356		scaffold32	691099	GA01	3303968		scaffold1	2609901-2610563		scaffold1008	73281-73869
scaffold9	5569885	GA01	2281697		scaffold32	715765	GA01	3273500		scaffold1	2669894-2670458		scaffold1008	123124-123949
scaffold9	5616133	GA01	2312717		scaffold32	895486	GA01	3163025		scaffold1	2671264-2672100		scaffold1008	123950-124498
scaffold9	5629440	GA01	2330169		scaffold32	943345	GA01	3154035		scaffold1	2689991-2690808		scaffold1008	148870-149720
scaffold9	5690686	GA01	2330169		scaffold32	956414	GA01	3145697		scaffold1	2691379-2691951		scaffold1008	172756-173286
scaffold9	6331975	GA01	2636733		scaffold32	974914	GA01	3129406		scaffold1	2694816-2695641		scaffold1009	20698-21225
scaffold9	6470932	GA01	2714136		scaffold32	988007	GA01	3124210		scaffold1	2778351-2779347		scaffold101	409-1180
scaffold9	6503536	GA01	2735505		scaffold32	1035173	GA01	3091091		scaffold1	2779364-2779871		scaffold101	4380-5470
scaffold9	6529171	GA01	2735505		scaffold32	1081059	GA01	3086853		scaffold1	2791898-2792406		scaffold101	81697-82248
scaffold9	6586532	GA01	2782049		scaffold32	1085330	GA01	3080910		scaffold1	2831899-2832705		scaffold101	300639-301541
scaffold9	6608083	GA01	2824077		scaffold32	1134068	GA01	3047218		scaffold1	2837806-2838907		scaffold101	317116-317721
scaffold9	6743308	GA01	2884055		scaffold32	1147993	GA01	3039163		scaffold1	2888212-2888718		scaffold101	475546-476170
scaffold9	6755728	GA01	2954358		scaffold32	1158360	GA01	3032666		scaffold1	2897201-2897899		scaffold101	561388-562140
scaffold9	6779091	GA01	2988172		scaffold32	1192259	GA01	2988172		scaffold1	2910128-2910648		scaffold101	567731-568243
scaffold9	6803648	GA01	3032666		scaffold32	1342890	GA01	2824077		scaffold1	2916302-2916808		scaffold101	577163-577833
scaffold9	6827986	GA01	3047218		scaffold32	1403277	GA01	2798717		scaffold1	2977212-2978253		scaffold101	613597-614119
scaffold9	6860493	GA01	3080910		scaffold32	1436237	GA01	2782049		scaffold1	3019627-3020605		scaffold101	618206-618730
scaffold9	6885120	GA01	3086853		scaffold32	1444155	GA01	2782049		scaffold1	3057292-3058058		scaffold101	734018-734519
scaffold9	6960344	GA01	3129406		scaffold32	1511531	GA01	2735505		scaffold1	3058229-3058906		scaffold101	781148-781927
scaffold9	6985285	GA01	3145697		scaffold32	1575710	GA01	2714136		scaffold1	3092552-3093604		scaffold101	786183-786908
scaffold9	6997630	GA01	3154035		scaffold32	1706259	GA01	2636733		scaffold1	3110353-3110870		scaffold101	798608-799115
scaffold9	7009861	GA01	3163025		scaffold35	171221	GA01	27225631		scaffold1	3113058-3113890		scaffold101	802403-803002
scaffold9	7028713	GA01	3175899		scaffold35	329782	GA01	26518352		scaffold1	3161589-3162226		scaffold101	865939-866652
scaffold9	7033969	GA01	3185346		scaffold55	256837	GA01	7408054		scaffold1	3215769-3216283		scaffold101	884322-885085
scaffold15	2053034	GA01	27225631		scaffold55	282535	GA01	7429585		scaffold1	3289412-3289917		scaffold101	920558-921146
scaffold15	3607632	GA01	26542837		scaffold55	287464	GA01	7429585		scaffold1	3304098-3304617		scaffold101	925573-926139
scaffold15	4892703	GA01	6999916		scaffold55	291232	GA01	7429585		scaffold1	3354743-3355499		scaffold101	958631-959135
scaffold21	57682	GA01	20734644		scaffold55	295963	GA01	7799466		scaffold1	3394931-3395487		scaffold101	973895-974420
scaffold21	65239	GA01	20742013		scaffold55	312847	GA01	7779850		scaffold1	3399289-3400302		scaffold101	1038078-1038807
scaffold21	126759	GA01	20793942		scaffold55	340404	GA01	7742778		scaffold1	3405820-3406344		scaffold101	1172802-1173424
scaffold21	149988	GA01	13727369		scaffold55	387536	GA01	7742778		scaffold1	3411556-3412068		scaffold1010	36029-36884
scaffold21	153465	GA01	20820542		scaffold55	449798	GA01	7711424		scaffold1	3425433-3426024		scaffold1010	36915-37440
scaffold21	162414	GA01	20829916		scaffold55	504489	GA01	7666331		scaffold1	3434054-3435067		scaffold1010	37594-38348
scaffold21	173255	GA01	20839285		scaffold55	512534	GA01	7652097		scaffold1	3520390-3520905		scaffold1010	104712-105225
scaffold21	175670	GA01	20841697		scaffold55	533904	GA01	7633996		scaffold1	3574636-3575155		scaffold1010	157304-158289
scaffold21	179063	GA01	20846159		scaffold55	555423	GA01	7617542		scaffold1	3657101-3657628		scaffold1011	7951-8464
scaffold21	220595	GA01	20879251		scaffold55	573340	GA01	7614233		scaffold1	3670262-3670768		scaffold1011	66516-67237
scaffold21	263356	GA01	20905366		scaffold55	583754	GA01	7609704		scaffold1	3677943-3678460		scaffold1011	67458-68071
scaffold21	273871	GA01	20916163		scaffold55	607419	GA01	7596867		scaffold1	3685203-3685826		scaffold1011	86202-86930
scaffold21	284000	GA01	20922139		scaffold55	611855	GA01	7590810		scaffold1	3716018-3716540		scaffold1011	102882-103522
scaffold21	293438	GA01	20930601		scaffold55	624175	GA01	7578222		scaffold1	3776077-3776621		scaffold1011	123028-124159
scaffold21	326705	GA01	20956431		scaffold55	639487	GA01	7573483		scaffold1	3785226-3785973		scaffold1011	137820-138599
scaffold21	332938	GA01	20962287		scaffold55	645064	GA01	7568494		scaffold1	3883744-3884253		scaffold1011	145835-146656
scaffold21	437913	GA01	21034424		scaffold55	650733	GA01	7562563		scaffold1	3889310-3889919		scaffold1011	166403-167183
scaffold21	442029	GA01	19993992		scaffold55	656543	GA01	7557008		scaffold1	3891383-3891992		scaffold1013	114849-115373
scaffold21	485481	GA01	19979177		scaffold61	1211919	GA01	4543685		scaffold1	3892084-3892687		scaffold1013	121321-122100
scaffold21	489671	GA01	19975904		scaffold61	1216224	GA01	4543685		scaffold1	3903769-3904654		scaffold1013	154733-156981
scaffold21	566202	GA01	20690108		scaffold61	1228579	GA01	5496803		scaffold1	3932964-3933535		scaffold1013	163987-164514
scaffold21	575828	GA01	20677350		scaffold61	1287080	GA01	4543685		scaffold1	3958950-3959463		scaffold1014	16766-18748
scaffold21	617967	GA01	20645156		scaffold71	80720	GA01	24987149		scaffold1	4118277-4119165		scaffold1014	137974-138831
scaffold21	678447	GA01	20605741		scaffold71	106163	GA01	24983936		scaffold1	4121185-4121905		scaffold1015	21767-22365
scaffold21	683873	GA01	20602952		scaffold71	111955	GA01	24981559		scaffold1	4124543-4125083		scaffold1015	24548-25055
scaffold21	811246	GA01	20491288		scaffold71	117868	GA01	24949671		scaffold1	4200830-4201399		scaffold1015	62115-62624
scaffold21	874016	GA01	20419903		scaffold71	149945	GA01	21938319		scaffold1	4206670-4207313		scaffold1015	80407-81079
scaffold21	1088982	GA01	20223227		scaffold71	312932	GA01	23853775		scaffold1	4215274-4215948		scaffold1015	83170-84032
scaffold21	1098926	GA01	20209974		scaffold71	705588	GA01	24152527		scaffold1	4273181-4273872		scaffold1015	99811-100326
scaffold21	1204679	GA01	20075159		scaffold71	854840	GA01	24247448		scaffold1	4379222-4380482		scaffold1016	25362-25976
scaffold21	1245690	GA01	20057321		scaffold71	1260601	GA01	24557690		scaffold1	4396006-4396993		scaffold1016	120876-122323
scaffold21	1254622	GA01	20052093		scaffold71	1263302	GA01	24557690		scaffold1	4415198-4415811		scaffold1017	81892-82405
scaffold21	1266144	GA01	20045431		scaffold71	1357117	GA01	24611931		scaffold1	4422524-4423082		scaffold1017	151332-151842
scaffold21	1271090	GA01	20042715		scaffold71	1425370	GA01	24657497		scaffold1	4430864-4431479		scaffold1017	177682-178208
scaffold21	1273030	GA01	20042715		scaffold71	1481301	GA01	24696762		scaffold1	4449103-4450066		scaffold1018	8175-9463
scaffold21	1276119	GA01	20034067		scaffold71	1507207	GA01	24715179		scaffold1	4450600-4451332		scaffold1018	115132-115765
scaffold21	1424823	GA01	25729705		scaffold71	1609767	GA01	24829395		scaffold1	4451791-4452382		scaffold1018	174689-175220
scaffold21	1538205	GA01	25869661		scaffold102	38353	GA01	10768786		scaffold1	4526327-4526884		scaffold1019	107298-107917
scaffold21	1542541	GA01	25873991		scaffold102	51611	GA01	10774820		scaffold1	4558928-4559770		scaffold1019	112155-112711
scaffold21	1582388	GA01	26866623		scaffold102	106898	GA01	10817514		scaffold1	4559831-4560338		scaffold1019	116972-117859
scaffold21	1590017	GA01	26839749		scaffold102	111003	GA01	10821596		scaffold1	4563297-4564714		scaffold1019	172252-172831
scaffold21	1650486	GA01	26754713		scaffold102	136177	GA01	10842240		scaffold1	4676441-4677056		scaffold102	42972-43508
scaffold21	1655258	GA01	26746210		scaffold102	139409	GA01	10845514		scaffold1	4725767-4726269		scaffold102	88606-89136
scaffold21	1663107	GA01	26724385		scaffold102	149387	GA01	10853645		scaffold1	4766274-4766852		scaffold102	155639-156215
scaffold21	1694194	GA01	26673585		scaffold102	164434	GA01	10867279		scaffold1	4860057-4860581		scaffold102	179066-179704
scaffold21	1735335	GA01	26533422		scaffold102	183572	GA01	10881397		scaffold1	4865979-4866516		scaffold102	240599-241553
scaffold21	1740824	GA01	26542837		scaffold102	239590	GA01	10940398		scaffold1	4881633-4882329		scaffold102	296574-297090
scaffold21	1745515	GA01	26557660		scaffold102	258402	GA01	10950224		scaffold1	4963802-4964385		scaffold102	308459-309015
scaffold21	1751366	GA01	26557660		scaffold102	277952	GA01	10966797		scaffold1	4986065-4986612		scaffold102	309053-309770
scaffold21	1774362	GA01	26506993		scaffold102	298126	GA01	10940398		scaffold1	4997404-4998052		scaffold102	311006-311586
scaffold21	1798353	GA01	26487092		scaffold102	314208	GA01	10989308		scaffold1	5060417-5061050		scaffold102	406914-407874
scaffold21	1822094	GA01	26450838		scaffold102	318148	GA01	11000782		scaffold1	5153496-5154165		scaffold102	407877-409243
scaffold21	1879733	GA01	26108714		scaffold102	456009	GA01	11074344		scaffold1	5504870-5505407		scaffold102	409323-410347
scaffold21	2020216	GA01	25948353		scaffold102	474804	GA01	11082950		scaffold1	5526995-5527513		scaffold102	412890-414009
scaffold21	2025883	GA01	25956717		scaffold102	479522	GA01	11088226		scaffold1	5594081-5594655		scaffold102	431127-431948
scaffold21	2046641	GA01	26016126		scaffold102	482024	GA01	11091174		scaffold1	5606325-5606838		scaffold102	638122-638906
scaffold21	2147588	GA01	27886686		scaffold102	487873	GA01	11096788		scaffold1	5628207-5629178		scaffold102	783036-783989
scaffold21	2179749	GA01	27868781		scaffold102	523499	GA01	11135265		scaffold1	5735579-5736080		scaffold102	792875-793410
scaffold21	2200180	GA01	27852790		scaffold102	577326	GA01	11163129		scaffold1	5736090-5736728		scaffold102	906839-907489
scaffold21	2243132	GA01	27949095		scaffold102	607774	GA01	11198442		scaffold1	5749668-5750245		scaffold102	926039-926551
scaffold21	2286291	GA01	27958705		scaffold102	782821	GA01	11344976		scaffold1	5773955-5774616		scaffold102	1000331-1001697
scaffold21	2319035	GA01	27978021		scaffold102	826205	GA01	11407005		scaffold1	5801922-5802595		scaffold102	1001699-1003695
scaffold21	2347677	GA01	27953681		scaffold102	859975	GA01	11411194		scaffold1	5810902-5811466		scaffold102	1083307-1084173
scaffold21	2366707	GA01	22442106		scaffold102	863698	GA01	11413542		scaffold1	5820194-5820747		scaffold1021	91345-94531
scaffold21	2371264	GA01	22161642		scaffold102	879137	GA01	11429279		scaffold1	5862383-5862911		scaffold1021	109752-112810
scaffold21	2378455	GA01	22168200		scaffold102	887610	GA01	11437619		scaffold1	5866167-5866672		scaffold1021	120584-124041
scaffold21	2391175	GA01	22177945		scaffold127	3536	GA01	16949343		scaffold1	5931664-5932192		scaffold1021	191367-194363
scaffold21	2403913	GA01	22177945		scaffold127	63755	GA01	16989648		scaffold1	5980486-5981276		scaffold1022	3959-4730
scaffold21	2411678	GA01	22182579		scaffold127	138029	GA01	17017604		scaffold1	5982641-5983230		scaffold1022	4969-5557
scaffold21	2415739	GA01	22187222		scaffold127	196480	GA01	17045793		scaffold1	5984070-5984591		scaffold1022	11260-11784
scaffold21	2421734	GA01	22191538		scaffold127	213578	GA01	17056363		scaffold1	5985608-5986222		scaffold1022	17719-18945
scaffold21	2428018	GA01	22196381		scaffold127	244203	GA01	15719846		scaffold1	6009155-6009681		scaffold1022	20309-21730
scaffold21	2507717	GA01	22234348		scaffold127	272999	GA01	15706210		scaffold1	6097555-6098132		scaffold1022	80133-80683
scaffold21	2577158	GA01	22290567		scaffold127	363605	GA01	15743759		scaffold1	6101385-6101899		scaffold1022	153077-153753
scaffold21	2654849	GA01	22365015		scaffold127	400532	GA01	15767604		scaffold1	6109166-6110112		scaffold1022	158085-158808
scaffold21	2675683	GA01	22403687		scaffold127	427287	GA01	15780868		scaffold1	6126629-6127170		scaffold1022	176656-177952
scaffold21	2696489	GA01	22423778		scaffold127	452634	GA01	15798118		scaffold1	6130544-6131238		scaffold1022	189672-190220
scaffold21	2721354	GA01	24981559		scaffold127	460569	GA01	15798118		scaffold1	6132420-6133116		scaffold1022	194851-195691
scaffold21	2914622	GA01	25139117		scaffold127	493258	GA01	15826511		scaffold1	6137024-6137602		scaffold1023	16511-17045
scaffold21	2927938	GA01	25152600		scaffold127	496784	GA01	15879237		scaffold1	6143550-6144096		scaffold1023	35038-37921
scaffold21	2944516	GA01	25166552		scaffold127	510026	GA01	15889642		scaffold1	6157766-6158351		scaffold1023	48020-48879
scaffold21	2952604	GA01	25173862		scaffold127	552889	GA01	15913567		scaffold1	6177703-6178504		scaffold1023	67596-68102
scaffold21	2987744	GA01	25204812		scaffold127	559016	GA01	15973538		scaffold1	6198771-6199509		scaffold1023	85056-85586
scaffold21	3008821	GA01	24965025		scaffold127	584333	GA01	15921096		scaffold1	6248122-6248650		scaffold1023	89927-90806
scaffold21	3286861	GA01	24715179		scaffold127	666099	GA01	15969470		scaffold1	6298997-6299835		scaffold1023	106830-112277
scaffold21	3290844	GA01	24696762		scaffold127	673997	GA01	15973538		scaffold1	6307855-6308675		scaffold1023	124022-124830
scaffold21	3346608	GA01	24657497		scaffold127	702552	GA01	15998209		scaffold1	6312778-6314317		scaffold1023	130529-131168
scaffold21	3356587	GA01	24611931		scaffold127	757232	GA01	15998209		scaffold1	6326059-6326787		scaffold1023	139775-140299
scaffold21	3396374	GA01	24611931		scaffold127	812381	GA01	16058124		scaffold1	6352544-6353131		scaffold1023	162217-163005
scaffold21	3813967	GA01	24247448		scaffold127	821345	GA01	16062777		scaffold1	6355941-6356468		scaffold1023	182906-183636
scaffold21	3924322	GA01	24152527		scaffold127	825715	GA01	16067036		scaffold1	6437047-6437678		scaffold1023	185878-186389
scaffold21	4258867	GA01	23853775		scaffold127	847215	GA01	16078942		scaffold1	6474388-6474896		scaffold1024	47410-47988
scaffold21	4413953	GA01	23163487		scaffold127	872151	GA01	16097383		scaffold1	6533783-6534490		scaffold1024	69630-70655
scaffold21	4433670	GA01	25542618		scaffold127	887106	GA01	16097383		scaffold1	6551516-6552126		scaffold1024	84837-85344
scaffold21	4480669	GA01	25503752		scaffold127	935934	GA01	16133913		scaffold1	6593984-6594627		scaffold1024	85431-86133
scaffold21	4485360	GA01	25499164		scaffold127	1038868	GA01	16176222		scaffold1	6618230-6618849		scaffold1024	90766-91439
scaffold21	4489631	GA01	25491790		scaffold127	1053246	GA01	16186114		scaffold1	6692975-6693668		scaffold1024	133708-135131
scaffold21	4495422	GA01	25484367		scaffold154	49447	GA01	13161253		scaffold1	6814287-6814808		scaffold1024	156110-156789
scaffold21	4503958	GA01	25477016		scaffold154	60128	GA01	13139187		scaffold1	6840990-6841536		scaffold1024	160640-162343
scaffold21	4527242	GA01	25422974		scaffold154	84337	GA01	13131167		scaffold1	6917360-6917871		scaffold1024	186745-187448
scaffold21	4605903	GA01	25365817		scaffold154	263808	GA01	12863342		scaffold1	6953217-6953843		scaffold1024	188297-188836
scaffold21	4741182	GA01	25286067		scaffold154	376953	GA01	12863342		scaffold1	6963453-6963966		scaffold1025	1-1173
scaffold21	4759890	GA01	25565338		scaffold154	452198	GA01	12734935		scaffold1	7042584-7043323		scaffold1025	13346-14023
scaffold21	4765128	GA01	25571569		scaffold154	839917	GA01	12542061		scaffold1	7132906-7133619		scaffold1025	24759-25618
scaffold21	4774241	GA01	25571569		scaffold154	850696	GA01	12527100		scaffold1	7372227-7373416		scaffold1025	129050-129783
scaffold21	4803923	GA01	21107165		scaffold154	863376	GA01	12522462		scaffold1	7418226-7418740		scaffold1027	23765-24305
scaffold21	4823926	GA01	25545113		scaffold154	867943	GA01	12517754		scaffold1	7425900-7426509		scaffold1027	40647-41468
scaffold21	4828464	GA01	25228721		scaffold154	905480	GA01	12484425		scaffold1	7463219-7463727		scaffold1028	89813-90865
scaffold21	4841457	GA01	25240397		scaffold154	945080	GA01	12463776		scaffold1	7464685-7465956		scaffold1028	103789-106648
scaffold21	4888873	GA01	25551937		scaffold156	45451	GA01	1260571		scaffold1	7469157-7469921		scaffold1028	115309-116068
scaffold21	4966231	GA01	23118497		scaffold156	79995	GA01	1276013		scaffold1	7502397-7503013		scaffold1028	157693-161012
scaffold21	4971954	GA01	23113370		scaffold156	89568	GA01	1279326		scaffold1	7561583-7562185		scaffold1029	17585-18592
scaffold21	5044221	GA01	23047511		scaffold156	96324	GA01	1282804		scaffold1	7617318-7618014		scaffold1029	27564-28394
scaffold21	5220747	GA01	22919039		scaffold156	124854	GA01	1290624		scaffold1	7654845-7655396		scaffold1029	32829-33352
scaffold21	5243436	GA01	22902565		scaffold156	301364	GA01	18097919		scaffold1	7655878-7656397		scaffold1029	37690-38213
scaffold21	5302169	GA01	22854032		scaffold156	315530	GA01	18057351		scaffold1	7671367-7672160		scaffold1029	174617-175120
scaffold21	5324466	GA01	22834627		scaffold156	332340	GA01	18057351		scaffold1	7709289-7709859		scaffold1029	186548-187188
scaffold21	5344777	GA01	22816729		scaffold156	366417	GA01	16773334		scaffold1	7720013-7721364		scaffold103	306095-306998
scaffold21	5366516	GA01	22046513		scaffold156	377855	GA01	16785915		scaffold1	7784083-7784633		scaffold103	348848-349354
scaffold39	215555	GA01	18084024		scaffold156	387997	GA01	16793962		scaffold1	7790565-7791151		scaffold103	794683-795219
scaffold39	2427217	GA01	25204812		scaffold156	408443	GA01	16812810		scaffold1	7837876-7838407		scaffold103	871273-871830
scaffold39	3643360	GA01	22161642		scaffold156	410720	GA01	16814780		scaffold1	7880038-7882752		scaffold103	935581-937186
scaffold39	3645920	GA01	22161642		scaffold156	422715	GA01	16824225		scaffold1	7882754-7883344		scaffold103	1105864-1106660
scaffold39	3648016	GA01	22161642		scaffold156	429148	GA01	16829510		scaffold1	7929726-7930237		scaffold103	1111445-1112934
scaffold40	880208	GA01	1988336		scaffold156	446009	GA01	16837280		scaffold1	7967077-7967599		scaffold103	1129569-1130398
scaffold40	1385534	GA01	2988172		scaffold156	462009	GA01	16852894		scaffold1	8007264-8007789		scaffold103	1132533-1133430
scaffold40	1405620	GA01	7711424		scaffold156	530049	GA01	15505384		scaffold1	8009410-8009931		scaffold103	1133787-1134504
scaffold54	193408	GA01	4226568		scaffold160	27908	GA01	3537920		scaffold1	8010908-8012029		scaffold103	1136408-1136959
scaffold54	211442	GA01	4236565		scaffold160	294006	GA01	3727950		scaffold1	8012104-8012642		scaffold1030	12858-15292
scaffold54	321423	GA01	4322322		scaffold160	439823	GA01	3837246		scaffold1	8029690-8030234		scaffold1030	26638-27299
scaffold54	436247	GA01	4322322		scaffold160	453264	GA01	3848030		scaffold1	8269599-8270136		scaffold1030	50635-53523
scaffold54	476798	GA01	4425525		scaffold160	574008	GA01	3935093		scaffold1	8330473-8331157		scaffold1030	142298-145521
scaffold54	501607	GA01	4442339		scaffold160	697638	GA01	4165526		scaffold1	8354779-8355513		scaffold1031	1-633
scaffold54	543208	GA01	4461958		scaffold160	751837	GA01	4139700		scaffold1	8383031-8383686		scaffold1031	5093-5950
scaffold54	557716	GA01	4470998		scaffold160	792057	GA01	4128272		scaffold1	8386076-8386808		scaffold1031	26414-27038
scaffold54	595588	GA01	4482509		scaffold160	798322	GA01	4128272		scaffold1	8415393-8416280		scaffold1031	62513-63162
scaffold54	613916	GA01	4485819		scaffold160	806793	GA01	4123737		scaffold1	8426849-8427439		scaffold1031	79057-79930
scaffold54	631141	GA01	4494513		scaffold160	814676	GA01	4122097		scaffold1	8427986-8428687		scaffold1031	83419-84979
scaffold54	643971	GA01	4499549		scaffold160	828720	GA01	4114283		scaffold1	8444321-8446840		scaffold1031	112148-113530
scaffold54	664845	GA01	4511274		scaffold160	840530	GA01	4093568		scaffold1	8447518-8453210		scaffold1031	121547-122107
scaffold54	721646	GA01	4543685		scaffold160	874177	GA01	4084568		scaffold1	8467518-8468134		scaffold1031	129878-130690
scaffold54	780393	GA01	4543685		scaffold160	918159	GA01	4066933		scaffold1	8468173-8468708		scaffold1031	133710-134367
scaffold54	797167	GA01	4586398		scaffold160	929812	GA01	4062043		scaffold1	8470601-8471630		scaffold1031	157633-158240
scaffold54	828403	GA01	4617503		scaffold160	947131	GA01	4056681		scaffold1	8479904-8480887		scaffold1031	173912-174795
scaffold54	974111	GA01	4706529		scaffold160	949741	GA01	4056681		scaffold1	8489877-8490774		scaffold1031	175418-176348
scaffold54	993968	GA01	4716822		scaffold160	954600	GA01	8030647		scaffold1	8574279-8574831		scaffold1031	186288-186943
scaffold54	1045188	GA01	4743905		scaffold160	959064	GA01	4226568		scaffold1	8586051-8586584		scaffold1031	190926-191815
scaffold54	1075799	GA01	4766643		scaffold160	981452	GA01	4236565		scaffold1	8646219-8646923		scaffold1031	209111-209637
scaffold54	1086420	GA01	4772115		scaffold166	190911	GA01	11878414		scaffold1	8652989-8653527		scaffold1031	218438-218959
scaffold54	1128282	GA01	4792948		scaffold166	245679	GA01	11905446		scaffold1	8694157-8694673		scaffold1031	228204-228812
scaffold54	1154602	GA01	4818207		scaffold166	268815	GA01	11927310		scaffold1	8698494-8699551		scaffold1031	228813-229608
scaffold54	1555598	GA01	5065629		scaffold166	274186	GA01	11932289		scaffold1	8713824-8715097		scaffold1031	249171-249862
scaffold54	1702204	GA01	5136823		scaffold166	288043	GA01	11947090		scaffold1	8793609-8794123		scaffold1032	108231-109835
scaffold54	1761782	GA01	5187022		scaffold166	319037	GA01	11970069		scaffold1	8798963-8800236		scaffold1032	134663-135167
scaffold54	2024253	GA01	5335913		scaffold166	360996	GA01	11984518		scaffold1	8804936-8805479		scaffold1033	31365-32081
scaffold54	2053265	GA01	5357524		scaffold166	454281	GA01	12038391		scaffold1	8856548-8857620		scaffold1033	123918-126914
scaffold54	2113082	GA01	5408524		scaffold166	472788	GA01	12060329		scaffold1	8880384-8881507		scaffold1034	550-1529
scaffold54	2197842	GA01	5465852		scaffold166	530653	GA01	12103464		scaffold1	8891596-8892133		scaffold1034	26203-26795
scaffold54	2238696	GA01	5496803		scaffold166	533342	GA01	12105804		scaffold1	8920539-8921335		scaffold1034	27179-27820
scaffold54	2262575	GA01	5512892		scaffold166	537810	GA01	12109430		scaffold1	8956690-8957408		scaffold1034	28023-28693
scaffold54	2266765	GA01	5496803		scaffold166	567742	GA01	12131921		scaffold1	8961264-8961857		scaffold1034	32919-33441
scaffold54	2316789	GA01	5537650		scaffold166	573497	GA01	12137798		scaffold1	8979327-8980055		scaffold1034	84972-85837
scaffold54	2324686	GA01	5543009		scaffold166	577891	GA01	12142333		scaffold1	8983639-8984456		scaffold1034	142894-143416
scaffold54	2328885	GA01	5545066		scaffold166	600841	GA01	12164586		scaffold1	9017563-9018136		scaffold1034	151765-152460
scaffold54	2333078	GA01	5548344		scaffold166	631770	GA01	12185852		scaffold1	9266968-9267904		scaffold1034	155160-155748
scaffold54	2367902	GA01	5562826		scaffold166	691862	GA01	382188		scaffold1	9369227-9369960		scaffold1034	156191-158461
scaffold54	2374275	GA01	5562826		scaffold166	704111	GA01	12229512		scaffold1	9385106-9385915		scaffold1034	159964-160552
scaffold54	2381079	GA01	5570060		scaffold166	756696	GA01	12296024		scaffold1	9405697-9406212		scaffold1034	160995-163173
scaffold54	2571863	GA01	5674998		scaffold166	804797	GA01	12310292		scaffold1	9407097-9407817		scaffold1035	32128-33064
scaffold54	2609493	GA01	5694625		scaffold166	810182	GA01	12317367		scaffold1	9421361-9422348		scaffold1035	60223-60745
scaffold54	2684969	GA01	5731414		scaffold166	822690	GA01	12328410		scaffold1	9439021-9439794		scaffold1035	78283-78801
scaffold54	2733685	GA01	5759769		scaffold166	844344	GA01	12338661		scaffold1	9446762-9447311		scaffold1035	83126-83731
scaffold54	2738051	GA01	5766408		scaffold166	860326	GA01	12344725		scaffold1	9479423-9479936		scaffold1035	99709-100907
scaffold54	2792493	GA01	5794328		scaffold166	868027	GA01	12349179		scaffold1	9479988-9480660		scaffold1036	24619-25241
scaffold54	2827173	GA01	2075764		scaffold166	881007	GA01	12361955		scaffold1	9530805-9531312		scaffold1036	47264-47773
scaffold54	2902278	GA01	2041834		scaffold166	899052	GA01	12372780		scaffold1	9539936-9540554		scaffold1036	80731-81337
scaffold54	2936360	GA01	2031473		scaffold166	905358	GA01	12379163		scaffold1	9554733-9555243		scaffold1037	31358-33831
scaffold54	2948176	GA01	2024413		scaffold166	936813	GA01	12403401		scaffold1	9645106-9645687		scaffold1037	201650-202232
scaffold54	2950652	GA01	2024413		scaffold166	939590	GA01	12403401		scaffold1	9678507-9679253		scaffold1038	195733-196354
scaffold54	2953849	GA01	6999916		scaffold169	708308	GA01	21491546		scaffold1	9713524-9714119		scaffold1039	156448-157410
scaffold54	2989817	GA01	2013835		scaffold169	712076	GA01	21491546		scaffold1	9783876-9784382		scaffold104	26049-26652
scaffold54	3008264	GA01	2009479		scaffold169	717406	GA01	19955143		scaffold1	9892455-9893053		scaffold104	31880-32406
scaffold54	3012806	GA01	2004856		scaffold169	794448	GA01	19928314		scaffold1	10119902-10121446		scaffold104	94265-95198
scaffold54	3024226	GA01	2001734		scaffold169	808930	GA01	19928314		scaffold1	10203991-10204510		scaffold104	116578-117128
scaffold54	3057432	GA01	1988336		scaffold189	8898	GA01	931955		scaffold1	10227673-10230611		scaffold104	136166-136702
scaffold54	3079506	GA01	1971192		scaffold189	34751	GA01	940637		scaffold1	10244523-10245532		scaffold104	185784-186432
scaffold54	3084802	GA01	1971192		scaffold189	97913	GA01	959004		scaffold1	10345067-10345774		scaffold104	186435-186971
scaffold54	3089624	GA01	1964741		scaffold189	204508	GA01	992281		scaffold1	10353992-10354530		scaffold104	200906-201471
scaffold54	3138271	GA01	1946323		scaffold189	285122	GA01	1034819		scaffold1	10378848-10379385		scaffold104	254278-254918
scaffold54	3186931	GA01	1924903		scaffold239	95277	GA01	25286067		scaffold1	10414737-10415363		scaffold104	336177-337104
scaffold54	3193713	GA01	1919945		scaffold239	122479	GA01	25223494		scaffold1	10433241-10434060		scaffold104	386298-387293
scaffold54	3211303	GA01	1912692		scaffold239	175090	GA01	25211638		scaffold1	10438603-10441219		scaffold104	390626-391177
scaffold54	3248515	GA01	1903058		scaffold239	200285	GA01	23163487		scaffold1	10554658-10555354		scaffold104	453684-454212
scaffold54	3269776	GA01	1890918		scaffold239	216665	GA01	23125880		scaffold1	10569793-10570424		scaffold104	519030-519613
scaffold65	521426	GA01	28148095		scaffold239	269723	GA01	23118497		scaffold1	10716511-10717176		scaffold104	546305-546913
scaffold65	788890	GA01	22767072		scaffold239	279758	GA01	23113370		scaffold1	10782821-10784194		scaffold104	550352-550906
scaffold65	838604	GA01	22757567		scaffold239	285723	GA01	23107606		scaffold1	10796537-10797115		scaffold104	572886-573590
scaffold65	888879	GA01	22725532		scaffold239	371912	GA01	23047511		scaffold1	10815606-10816126		scaffold104	581180-581941
scaffold65	898349	GA01	22715912		scaffold239	406090	GA01	23025627		scaffold1	10826625-10827191		scaffold104	643592-644107
scaffold65	1292260	GA01	22458702		scaffold239	477636	GA01	22995591		scaffold1	10865746-10866617		scaffold104	648565-649080
scaffold65	1296560	GA01	22455524		scaffold239	558453	GA01	22930497		scaffold1	10907663-10908587		scaffold104	779231-782115
scaffold65	1355167	GA01	21543442		scaffold239	587878	GA01	22919039		scaffold1	10923763-10924299		scaffold104	836299-836820
scaffold65	1390798	GA01	21559046		scaffold239	597874	GA01	22915371		scaffold1	10982002-10982599		scaffold104	863894-864682
scaffold65	1393801	GA01	21543442		scaffold239	601172	GA01	22905521		scaffold1	11039091-11039765		scaffold104	954883-955588
scaffold65	1434505	GA01	21589378		scaffold239	609130	GA01	22902565		scaffold1	11040032-11040728		scaffold104	991995-992991
scaffold65	1452313	GA01	21600545		scaffold239	612713	GA01	22896158		scaffold1	11134862-11135382		scaffold104	993006-993853
scaffold65	1483809	GA01	21620622		scaffold239	618074	GA01	22892865		scaffold1	11139654-11140204		scaffold104	1057900-1058442
scaffold65	1487415	GA01	21624062		scaffold239	672920	GA01	22863134		scaffold1	11229212-11229871		scaffold104	1164236-1164805
scaffold65	1508695	GA01	21630258		scaffold239	680943	GA01	22854032		scaffold1	11334005-11334603		scaffold104	1168035-1169165
scaffold65	1561503	GA01	21677574		scaffold239	704255	GA01	22834627		scaffold1	11460306-11461043		scaffold104	1169455-1170000
scaffold65	1585871	GA01	21700112		scaffold239	717544	GA01	22816729		scaffold1	11468776-11469847		scaffold1040	176688-177362
scaffold65	1621375	GA01	21700112		scaffold253	30626	GA01	16595513		scaffold1	11526143-11526920		scaffold1042	4553-5139
scaffold65	1680995	GA01	21760544		scaffold253	36058	GA01	16606546		scaffold1	11560121-11560988		scaffold1042	14385-15241
scaffold65	1784283	GA01	21856731		scaffold253	83821	GA01	16633944		scaffold1	11764251-11766835		scaffold1042	55221-55791
scaffold65	1796218	GA01	21861214		scaffold266	55413	GA01	8464004		scaffold1	11849710-11850313		scaffold1042	66517-67489
scaffold65	1804148	GA01	21867888		scaffold266	125128	GA01	8407809		scaffold1	11900447-11901007		scaffold1042	68586-69497
scaffold65	1873446	GA01	21913742		scaffold266	143378	GA01	8397764		scaffold1	11942153-11943221		scaffold1042	73974-74517
scaffold65	2291755	GA01	26881273		scaffold266	161569	GA01	8387386		scaffold1	11970986-11971545		scaffold1042	75627-78791
scaffold65	2300184	GA01	26891592		scaffold266	182159	GA01	8365243		scaffold1	11981686-11982191		scaffold1042	110430-110997
scaffold65	2303472	GA01	26896298		scaffold266	203958	GA01	8326191		scaffold1	12088960-12089507		scaffold1042	141850-142505
scaffold65	2311203	GA01	26899452		scaffold266	464873	GA01	8117262		scaffold1	12119950-12120929		scaffold1042	148945-149502
scaffold65	2317472	GA01	26906520		scaffold266	583697	GA01	8081930		scaffold1	12151126-12151638		scaffold1042	161168-161798
scaffold65	2323749	GA01	26914600		scaffold266	624286	GA01	8069076		scaffold1	12174538-12178268		scaffold1042	167256-167931
scaffold65	2342932	GA01	26943468		scaffold266	666658	GA01	8040906		scaffold1	12182380-12183046		scaffold1042	176162-176715
scaffold65	2362949	GA01	26979595		scaffold295	272651	GA01	19488019		scaffold1	12334700-12335610		scaffold1043	41327-43337
scaffold65	2374816	GA01	26988956		scaffold295	280371	GA01	19518329		scaffold1	12398684-12399926		scaffold1043	76622-77707
scaffold65	2391024	GA01	27004771		scaffold295	292997	GA01	19545312		scaffold1	12399931-12400862		scaffold1043	128216-131379
scaffold65	2398440	GA01	27012119		scaffold295	321470	GA01	19564481		scaffold1	12481160-12481740		scaffold1044	37341-37983
scaffold65	2404823	GA01	27017070		scaffold295	346660	GA01	19581479		scaffold1	12570357-12572043		scaffold1044	43045-43918
scaffold65	2511838	GA01	27097170		scaffold295	404383	GA01	19598761		scaffold1	12654702-12655280		scaffold1044	44922-45642
scaffold74	2167694	GA01	16769630		scaffold295	440966	GA01	19630739		scaffold1	12670509-12671017		scaffold1044	69624-70437
scaffold74	2177113	GA01	16764389		scaffold295	459525	GA01	19641380		scaffold1	12753965-12755316		scaffold1044	103227-103995
scaffold74	2234095	GA01	16735802		scaffold301	9663	GA01	23542008		scaffold1	12768757-12769365		scaffold1044	107541-110358
scaffold74	2260284	GA01	16727855		scaffold301	47782	GA01	23562074		scaffold1	12859886-12860405		scaffold1044	113295-114980
scaffold74	2265665	GA01	16701544		scaffold301	57376	GA01	23568537		scaffold1	12867188-12867740		scaffold1044	119195-120162
scaffold74	2270462	GA01	16701544		scaffold301	131925	GA01	23619581		scaffold1	12885294-12885812		scaffold1044	120164-120668
scaffold74	2430505	GA01	16625851		scaffold301	267345	GA01	23675848		scaffold1	12955648-12956175		scaffold1044	132616-133491
scaffold74	2440305	GA01	16606546		scaffold301	301389	GA01	23697241		scaffold1	12957285-12957957		scaffold1044	139064-140042
scaffold74	2482218	GA01	16595513		scaffold301	361963	GA01	23730610		scaffold1	12984812-12985322		scaffold1044	140350-141509
scaffold74	2496402	GA01	16588424		scaffold301	378176	GA01	22128101		scaffold1	12985558-12986281		scaffold1044	145021-145652
scaffold86	144208	GA01	12372780		scaffold301	392911	GA01	22121776		scaffold1	12994235-12995026		scaffold1044	160529-161103
scaffold86	156831	GA01	12361955		scaffold301	396122	GA01	22121776		scaffold1	13007340-13007878		scaffold1045	5241-5777
scaffold86	173663	GA01	12349179		scaffold301	422918	GA01	22087211		scaffold1	13010600-13011194		scaffold1045	35163-41564
scaffold86	180281	GA01	12344725		scaffold301	428177	GA01	22087211		scaffold1	13017516-13018502		scaffold1045	126578-127298
scaffold86	207080	GA01	12317367		scaffold301	484228	GA01	22046513		scaffold1	13020061-13020893		scaffold1046	63607-64180
scaffold86	240095	GA01	12296024		scaffold301	527161	GA01	21995013		scaffold1	13021339-13021857		scaffold1046	100860-101574
scaffold86	317504	GA01	12229512		scaffold311	442431	GA01	11640870		scaffold1	13038233-13039996		scaffold1046	174525-175363
scaffold86	346834	GA01	12185852		scaffold311	460100	GA01	11619039		scaffold1	13050711-13051991		scaffold1047	66936-67615
scaffold86	389953	GA01	12164586		scaffold311	473342	GA01	11607936		scaffold1	13060320-13060914		scaffold1047	70324-71130
scaffold86	426395	GA01	12142333		scaffold311	484731	GA01	11607936		scaffold1	13065676-13066180		scaffold1047	73441-73964
scaffold86	430053	GA01	12137798		scaffold311	497837	GA01	11597447		scaffold1	13097563-13098166		scaffold1047	99049-99659
scaffold86	434128	GA01	12137798		scaffold311	508463	GA01	11585569		scaffold1	13103020-13103781		scaffold1047	103162-103941
scaffold86	448131	GA01	12131921		scaffold311	520067	GA01	11579509		scaffold1	13110390-13110980		scaffold1047	123753-124367
scaffold86	452633	GA01	12131921		scaffold315	88441	GA01	5577318		scaffold1	13112093-13112663		scaffold1047	139539-141043
scaffold86	458209	GA01	12109430		scaffold315	119219	GA01	5570060		scaffold1	13124631-13125300		scaffold1047	146555-147326
scaffold86	482629	GA01	12105804		scaffold315	147170	GA01	5562826		scaffold1	13138982-13139620		scaffold1047	168826-169432
scaffold86	485322	GA01	12103464		scaffold315	158331	GA01	5562826		scaffold1	13168771-13169351		scaffold1047	171144-172445
scaffold86	488989	GA01	12060329		scaffold315	168666	GA01	5548344		scaffold1	13195038-13195576		scaffold1048	37183-37868
scaffold86	536379	GA01	12038391		scaffold315	190313	GA01	5548344		scaffold1	13211003-13211564		scaffold1048	50518-51083
scaffold86	592870	GA01	11984518		scaffold315	194950	GA01	5548344		scaffold1	13227065-13227589		scaffold1049	1-545
scaffold86	662976	GA01	11970069		scaffold315	208247	GA01	5545066		scaffold1	13229510-13230051		scaffold1049	27689-28197
scaffold86	677284	GA01	11947090		scaffold315	211479	GA01	5543009		scaffold1	13247619-13248157		scaffold1049	66312-66857
scaffold86	703660	GA01	11932289		scaffold315	230340	GA01	5537650		scaffold1	13251376-13252150		scaffold1049	99968-100559
scaffold86	716244	GA01	11927310		scaffold315	238329	GA01	5496803		scaffold1	13262152-13263352		scaffold1049	118175-118915
scaffold86	720201	GA01	11905446		scaffold315	328069	GA01	5465852		scaffold1	13277466-13278029		scaffold1049	138721-139605
scaffold86	785718	GA01	11878414		scaffold315	462865	GA01	5408524		scaffold1	13278071-13279005		scaffold105	9021-9816
scaffold86	939605	GA01	11730923		scaffold315	542107	GA01	5357524		scaffold1	13285424-13286197		scaffold105	9858-10423
scaffold86	1092012	GA01	11640870		scaffold350	78832	GA01	27225631		scaffold1	13295261-13295801		scaffold105	29813-31418
scaffold86	1109590	GA01	11619039		scaffold350	88417	GA01	27189866		scaffold1	13314519-13316214		scaffold105	80499-81358
scaffold86	1123453	GA01	11607936		scaffold350	131815	GA01	27126993		scaffold1	13324486-13325001		scaffold105	81359-82238
scaffold86	1139139	GA01	11597447		scaffold350	164024	GA01	27097170		scaffold1	13347991-13348506		scaffold105	82277-83163
scaffold86	1150636	GA01	11585569		scaffold350	185372	GA01	27035017		scaffold1	13351719-13352351		scaffold105	91625-92768
scaffold86	1162053	GA01	11579509		scaffold350	269503	GA01	27017070		scaffold1	13356967-13357734		scaffold105	157573-158368
scaffold86	1350881	GA01	11437619		scaffold350	284444	GA01	27004771		scaffold1	13358292-13358926		scaffold105	158369-158977
scaffold86	1363583	GA01	11429279		scaffold350	293429	GA01	27002576		scaffold1	13366562-13367495		scaffold105	162686-163862
scaffold86	1380857	GA01	11413542		scaffold350	295446	GA01	27002576		scaffold1	13370415-13370923		scaffold105	331960-332899
scaffold86	1408964	GA01	11382606		scaffold350	305643	GA01	26988956		scaffold1	13380637-13381269		scaffold105	456815-457706
scaffold86	1432297	GA01	11344976		scaffold350	320368	GA01	26979595		scaffold1	13411425-13412048		scaffold105	457708-458225
scaffold86	1625046	GA01	11198442		scaffold350	343178	GA01	26943468		scaffold1	13423911-13424574		scaffold105	462596-464675
scaffold86	1686461	GA01	11163129		scaffold350	365866	GA01	26914600		scaffold1	13432037-13432713		scaffold105	682874-684479
scaffold86	1720718	GA01	11135265		scaffold350	369402	GA01	26906520		scaffold1	13509002-13509735		scaffold105	747697-748553
scaffold86	1791951	GA01	11096788		scaffold350	374131	GA01	26899452		scaffold1	13515185-13515728		scaffold105	956252-956787
scaffold86	1801035	GA01	11091174		scaffold350	389213	GA01	26881273		scaffold1	13517960-13518955		scaffold105	958154-959058
scaffold86	1806044	GA01	11088226		scaffold353	62903	GA01	2330169		scaffold1	13532537-13533198		scaffold105	963041-963901
scaffold86	1808930	GA01	11082950		scaffold353	136118	GA01	2330169		scaffold1	13545760-13546449		scaffold105	967671-968427
scaffold86	1814686	GA01	11074344		scaffold353	146665	GA01	2312717		scaffold1	13574912-13575455		scaffold105	973234-973831
scaffold86	1861916	GA01	11000782		scaffold353	164028	GA01	2301708		scaffold1	13580633-13581247		scaffold105	996146-996754
scaffold86	1924528	GA01	10989308		scaffold353	186601	GA01	2293356		scaffold1	13582620-13583385		scaffold105	996755-997550
scaffold86	1934321	GA01	10981250		scaffold353	202800	GA01	2281697		scaffold1	13586922-13588616		scaffold105	1009433-1011037
scaffold86	1939010	GA01	10966797		scaffold353	216328	GA01	2271244		scaffold1	13592674-13593196		scaffold105	1132131-1132667
scaffold86	1958361	GA01	10950224		scaffold353	237534	GA01	2247753		scaffold1	13603828-13607315		scaffold105	1433065-1433697
scaffold86	1989818	GA01	10940398		scaffold353	271092	GA01	2237067		scaffold1	13607970-13608736		scaffold105	1437084-1437610
scaffold86	2052801	GA01	10881397		scaffold353	285546	GA01	2225187		scaffold1	13652954-13653617		scaffold105	1441211-1441764
scaffold86	2074345	GA01	10867279		scaffold353	317231	GA01	2218130		scaffold1	13681288-13681824		scaffold105	1466712-1467518
scaffold86	2090635	GA01	10853645		scaffold353	320907	GA01	18569315		scaffold1	13695775-13696454		scaffold105	1469134-1471768
scaffold86	2099311	GA01	10845514		scaffold353	342545	GA01	2206772		scaffold1	13707240-13707917		scaffold105	1615435-1616186
scaffold86	2114030	GA01	10821596		scaffold353	381140	GA01	2149477		scaffold1	13707994-13708505		scaffold1050	3840-4739
scaffold86	2135932	GA01	10817514		scaffold353	385348	GA01	2197855		scaffold1	13710290-13710824		scaffold1050	77288-78931
scaffold86	2147580	GA01	10774820		scaffold353	403036	GA01	2189913		scaffold1	13727108-13727634		scaffold1051	5385-6303
scaffold86	2198295	GA01	10768786		scaffold353	411744	GA01	2180844		scaffold1	13743112-13743616		scaffold1051	14382-14952
scaffold93	287063	GA01	15123151		scaffold353	425271	GA01	2180844		scaffold1	13744648-13745261		scaffold1051	62657-63273
scaffold93	300384	GA01	15123151		scaffold353	429767	GA01	2180844		scaffold1	13746933-13747446		scaffold1051	119489-120017
scaffold93	443126	GA01	15021862		scaffold353	432296	GA01	2180844		scaffold1	13774215-13775245		scaffold1052	179435-180170
scaffold93	447704	GA01	15017031		scaffold353	434439	GA01	2175787		scaffold1	13780895-13781427		scaffold1053	14031-14942
scaffold93	546550	GA01	14891787		scaffold353	443178	GA01	2172113		scaffold10	2592-3116		scaffold1053	55698-56465
scaffold93	658289	GA01	14826603		scaffold353	451190	GA01	2167369		scaffold10	10854-11360		scaffold1053	63635-64495
scaffold93	729867	GA01	14817967		scaffold353	456264	GA01	2167369		scaffold10	27152-27729		scaffold1053	76143-76927
scaffold93	739392	GA01	14810413		scaffold353	462845	GA01	2161757		scaffold10	49421-49977		scaffold1053	78738-79267
scaffold93	750868	GA01	14805098		scaffold353	470529	GA01	2156320		scaffold10	71113-71683		scaffold1053	83713-84245
scaffold93	765703	GA01	14774869		scaffold353	480047	GA01	2149477		scaffold10	128061-128568		scaffold1053	89395-90215
scaffold93	792526	GA01	14736944		scaffold353	494346	GA01	2149477		scaffold10	137423-138066		scaffold1053	153735-154631
scaffold93	837357	GA01	14705632		scaffold353	504082	GA01	2149477		scaffold10	143064-143583		scaffold1053	171275-171882
scaffold93	905592	GA01	14585614		scaffold353	511290	GA01	2139386		scaffold10	157505-158031		scaffold1054	130165-131683
scaffold93	1150634	GA01	14485714		scaffold359	728	GA01	21479070		scaffold10	182889-183637		scaffold1054	131690-132533
scaffold93	1155897	GA01	14472778		scaffold359	9442	GA01	21473205		scaffold10	193786-194306		scaffold1054	132949-133674
scaffold93	1177550	GA01	14468112		scaffold359	65157	GA01	21388767		scaffold10	206647-207239		scaffold1054	249145-249761
scaffold93	1183675	GA01	14464975		scaffold359	415711	GA01	21184053		scaffold10	211228-212506		scaffold1055	37230-37741
scaffold93	1185981	GA01	14461148		scaffold359	423361	GA01	21181956		scaffold10	240120-240703		scaffold1055	39537-40060
scaffold93	1192960	GA01	14454279		scaffold359	425097	GA01	21155272		scaffold10	330683-331408		scaffold1055	52782-53422
scaffold93	1197757	GA01	14450640		scaffold359	475527	GA01	21140858		scaffold10	340444-341101		scaffold1055	60640-61518
scaffold93	1227829	GA01	14404812		scaffold359	498477	GA01	21140858		scaffold10	355025-355537		scaffold1055	65726-66604
scaffold93	1236145	GA01	14364430		scaffold374	45518	GA01	10309588		scaffold10	384806-386350		scaffold1055	81389-81942
scaffold93	1301321	GA01	14352147		scaffold374	50570	GA01	10314860		scaffold10	390596-391557		scaffold1055	84318-84867
scaffold93	1318393	GA01	14341623		scaffold374	58866	GA01	10325442		scaffold10	397069-397737		scaffold1055	90614-91436
scaffold93	1337054	GA01	14322220		scaffold374	62962	GA01	10334339		scaffold10	477486-478060		scaffold1055	112676-113208
scaffold93	1350380	GA01	14281680		scaffold374	71042	GA01	10346343		scaffold10	488435-489021		scaffold1055	114507-115048
scaffold93	1391835	GA01	14281680		scaffold374	110581	GA01	10371470		scaffold10	490348-491343		scaffold1055	115143-115799
scaffold93	1396734	GA01	14261590		scaffold374	120353	GA01	10382050		scaffold10	577646-578394		scaffold1055	117469-118121
scaffold93	1453252	GA01	14219642		scaffold374	188710	GA01	10418719		scaffold10	600050-600714		scaffold1055	119549-120090
scaffold93	1481605	GA01	14213403		scaffold374	253207	GA01	10467941		scaffold10	601288-602107		scaffold1055	120185-120841
scaffold93	1489030	GA01	14207318		scaffold374	306770	GA01	10510081		scaffold10	627486-628008		scaffold1055	125079-125742
scaffold93	1518215	GA01	14185400		scaffold374	336229	GA01	10532235		scaffold10	647194-647997		scaffold1055	133441-134255
scaffold93	1541013	GA01	14115516		scaffold374	370257	GA01	10550729		scaffold10	656020-656691		scaffold1055	156902-157674
scaffold100	82682	GA01	548083		scaffold374	394688	GA01	10570526		scaffold10	659562-661106		scaffold1055	158786-164715
scaffold100	105975	GA01	555946		scaffold374	425440	GA01	10570526		scaffold10	663478-664219		scaffold1055	171779-172346
scaffold100	118306	GA01	363799		scaffold374	451663	GA01	10616415		scaffold10	668729-669349		scaffold1055	177008-177575
scaffold102	156057	GA01	1890918		scaffold380	61061	GA01	21583240		scaffold10	718510-719100		scaffold1056	14079-14608
scaffold102	182905	GA01	4792948		scaffold380	76355	GA01	21589378		scaffold10	745047-746098		scaffold1056	31842-32551
scaffold102	900474	GA01	1545588		scaffold380	94594	GA01	21600545		scaffold10	770806-771345		scaffold1057	70800-75747
scaffold102	969390	GA01	15973538		scaffold380	124210	GA01	21620622		scaffold10	806196-807136		scaffold1057	117759-119301
scaffold102	1396942	GA01	1730484		scaffold380	127775	GA01	21624062		scaffold10	847505-848113		scaffold1057	138699-139222
scaffold102	1491954	GA01	1762413		scaffold380	132738	GA01	21624062		scaffold10	863640-864168		scaffold1057	141997-142519
scaffold102	1592328	GA01	1811639		scaffold380	139627	GA01	21630258		scaffold10	930964-931566		scaffold1058	34057-34622
scaffold102	1629318	GA01	1835798		scaffold380	184432	GA01	21665938		scaffold10	944026-944739		scaffold1058	87291-87821
scaffold102	1749074	GA01	1867246		scaffold380	195113	GA01	21677574		scaffold10	958547-959080		scaffold1058	140943-142530
scaffold102	1772111	GA01	1875460		scaffold380	228546	GA01	21700112		scaffold10	1005151-1005796		scaffold1058	172910-173469
scaffold102	1783558	GA01	1890918		scaffold380	344222	GA01	21760544		scaffold10	1045675-1046619		scaffold1059	8619-9120
scaffold104	66011	GA01	17190572		scaffold381	184647	GA01	11947090		scaffold10	1082310-1083146		scaffold1059	142304-145069
scaffold104	150996	GA01	17158618		scaffold381	360050	GA01	13161253		scaffold10	1117185-1117761		scaffold1059	160963-163948
scaffold104	193885	GA01	17134277		scaffold381	365217	GA01	13161253		scaffold10	1203936-1204561		scaffold106	25741-26628
scaffold104	235143	GA01	17441564		scaffold381	475839	GA01	244666		scaffold10	1228113-1228805		scaffold106	100393-101438
scaffold104	257247	GA01	17445282		scaffold382	129604	GA01	22725532		scaffold10	1271773-1272502		scaffold106	544262-545132
scaffold104	295928	GA01	17460083		scaffold382	161934	GA01	22715912		scaffold10	1316461-1316963		scaffold106	643477-644132
scaffold104	344844	GA01	17487075		scaffold382	216491	GA01	22618498		scaffold10	1333410-1334162		scaffold106	667182-667981
scaffold119	54173	GA01	5512892		scaffold409	379267	GA01	27641497		scaffold10	1438837-1439455		scaffold106	702849-703981
scaffold119	61243	GA01	16804582		scaffold409	409865	GA01	27671776		scaffold10	1455654-1456254		scaffold106	723822-724616
scaffold119	200312	GA01	4062043		scaffold409	420611	GA01	27682965		scaffold10	1482038-1482619		scaffold106	724617-725225
scaffold119	580828	GA01	9166576		scaffold409	433275	GA01	27682965		scaffold10	1534018-1534802		scaffold106	758233-758768
scaffold119	604288	GA01	9190590		scaffold409	442154	GA01	27687154		scaffold10	1547802-1548313		scaffold106	779727-780319
scaffold119	629202	GA01	9190590		scaffold409	476126	GA01	27696441		scaffold10	1581689-1582993		scaffold106	825195-826258
scaffold119	808521	GA01	9190590		scaffold409	499605	GA01	27704500		scaffold10	1595531-1596171		scaffold106	831469-832104
scaffold119	1277880	GA01	9246964		scaffold409	518993	GA01	27715554		scaffold10	1601871-1602856		scaffold106	932137-932838
scaffold123	8609	GA01	9508614		scaffold409	528911	GA01	27729774		scaffold10	1610292-1610915		scaffold106	1130174-1130686
scaffold123	53838	GA01	9540078		scaffold413	19291	GA01	17487075		scaffold10	1617840-1618356		scaffold106	1136946-1137472
scaffold123	60171	GA01	9544981		scaffold413	72723	GA01	17460083		scaffold10	1679938-1680471		scaffold106	1141609-1143293
scaffold123	67785	GA01	9552408		scaffold413	146380	GA01	17441564		scaffold10	1744165-1744746		scaffold1060	9001-9759
scaffold123	80750	GA01	9560771		scaffold413	156274	GA01	17421594		scaffold10	1798746-1799328		scaffold1060	22655-23203
scaffold123	95262	GA01	9571456		scaffold413	182348	GA01	6266514		scaffold10	1852937-1853475		scaffold1060	27288-28129
scaffold123	104231	GA01	9577561		scaffold413	213732	GA01	17134277		scaffold10	1891345-1892324		scaffold1060	29963-30914
scaffold123	106092	GA01	9577561		scaffold413	256583	GA01	17158618		scaffold10	1905649-1906281		scaffold1060	35339-36178
scaffold123	112292	GA01	9577561		scaffold413	597862	GA01	17328898		scaffold10	1907450-1908462		scaffold1060	70190-70806
scaffold123	115538	GA01	9587470		scaffold413	687553	GA01	17372058		scaffold10	1911621-1912143		scaffold1060	72703-73319
scaffold123	121586	GA01	9591852		scaffold413	723184	GA01	17103971		scaffold10	1913814-1914336		scaffold1060	73322-74080
scaffold123	129708	GA01	9598418		scaffold413	736393	GA01	17097009		scaffold10	1925118-1925630		scaffold1060	90675-91514
scaffold123	199537	GA01	9654278		scaffold413	748866	GA01	17095491		scaffold10	1968789-1969291		scaffold1060	107243-107812
scaffold123	235747	GA01	9683507		scaffold413	766499	GA01	17074932		scaffold10	2027502-2028007		scaffold1060	132618-133289
scaffold123	259906	GA01	9701258		scaffold439	19946	GA01	16522193		scaffold10	2045419-2046520		scaffold1060	137721-138315
scaffold123	270396	GA01	9710705		scaffold439	46481	GA01	16509198		scaffold10	2060693-2061342		scaffold1061	7786-9150
scaffold123	289394	GA01	9723215		scaffold439	57094	GA01	16498882		scaffold10	2097719-2098509		scaffold1061	9152-11148
scaffold123	312309	GA01	9749862		scaffold439	59799	GA01	16496808		scaffold10	2108233-2109243		scaffold1061	54694-55243
scaffold123	341015	GA01	9772295		scaffold439	62307	GA01	16493304		scaffold10	2122026-2122593		scaffold1061	67818-68552
scaffold123	385750	GA01	9799920		scaffold439	66665	GA01	16449768		scaffold10	2129395-2130410		scaffold1061	68553-69103
scaffold123	389949	GA01	9803940		scaffold439	233930	GA01	16395986		scaffold10	2139987-2140673		scaffold1061	101311-102105
scaffold123	395656	GA01	9807301		scaffold443	40289	GA01	27978021		scaffold10	2167651-2168176		scaffold1061	110631-111251
scaffold123	412293	GA01	9818367		scaffold443	75976	GA01	27953681		scaffold10	2168197-2168750		scaffold1061	115837-116453
scaffold123	424666	GA01	9829619		scaffold443	109619	GA01	22442106		scaffold10	2180747-2182052		scaffold1061	122650-123430
scaffold123	431555	GA01	9833731		scaffold443	114233	GA01	22161642		scaffold10	2182392-2182953		scaffold1061	124587-126351
scaffold123	434671	GA01	9836133		scaffold443	120893	GA01	22168200		scaffold10	2204460-2205022		scaffold1061	131768-132430
scaffold123	463672	GA01	9858921		scaffold443	133402	GA01	22177945		scaffold10	2229488-2230402		scaffold1061	140892-141402
scaffold123	478500	GA01	9882137		scaffold443	140837	GA01	22182579		scaffold10	2251911-2252413		scaffold1061	146030-146621
scaffold123	526095	GA01	9922417		scaffold443	144463	GA01	22187222		scaffold10	2254040-2254966		scaffold1061	159020-159571
scaffold123	548817	GA01	9938430		scaffold443	150001	GA01	22191538		scaffold10	2262060-2262572		scaffold1062	4306-5302
scaffold123	564751	GA01	9949176		scaffold443	156325	GA01	22196381		scaffold10	2264611-2265975		scaffold1062	31724-32367
scaffold123	566587	GA01	9950922		scaffold443	217339	GA01	22234348		scaffold10	2275271-2275951		scaffold1062	41450-42055
scaffold123	622207	GA01	9993797		scaffold443	323005	GA01	22290567		scaffold10	2286449-2287226		scaffold1063	35721-36288
scaffold123	631849	GA01	9998415		scaffold443	360648	GA01	22365015		scaffold10	2292608-2293145		scaffold1063	43747-44668
scaffold123	638687	GA01	10004237		scaffold443	371674	GA01	22365015		scaffold10	2360308-2360839		scaffold1063	44944-45645
scaffold123	642478	GA01	10009033		scaffold443	389249	GA01	22403687		scaffold10	2465277-2465890		scaffold1063	77683-78385
scaffold123	657302	GA01	10023242		scaffold443	415944	GA01	22423778		scaffold10	2557220-2557738		scaffold1063	87135-88441
scaffold123	669591	GA01	10034861		scaffold443	427176	GA01	22431443		scaffold10	2603432-2603936		scaffold1063	160319-161248
scaffold123	701890	GA01	10034861		scaffold449	315389	GA01	7067099		scaffold10	2633698-2634231		scaffold1064	12632-13240
scaffold123	724225	GA01	10068110		scaffold449	330463	GA01	7058416		scaffold10	2648670-2649366		scaffold1064	20201-21034
scaffold123	728036	GA01	10069916		scaffold449	337688	GA01	7056587		scaffold10	2704406-2704918		scaffold1064	21385-21903
scaffold123	741898	GA01	10082472		scaffold449	348876	GA01	7044038		scaffold10	2725523-2726184		scaffold1064	45240-45982
scaffold123	746499	GA01	10085122		scaffold449	363856	GA01	7025597		scaffold10	2751004-2751514		scaffold1064	84313-85578
scaffold123	767176	GA01	10082472		scaffold449	447428	GA01	6999916		scaffold10	2760998-2761599		scaffold1064	100172-100747
scaffold123	813715	GA01	10147895		scaffold450	74482	GA01	6450466		scaffold10	2761688-2762311		scaffold1064	114014-114695
scaffold123	828176	GA01	10156436		scaffold450	141830	GA01	6399461		scaffold10	3076749-3077251		scaffold1064	116333-116849
scaffold123	1036468	GA01	10314860		scaffold450	187211	GA01	6375143		scaffold10	3124231-3125049		scaffold1064	134340-135048
scaffold123	1046133	GA01	10325442		scaffold450	225166	GA01	6315506		scaffold10	3125189-3125749		scaffold1064	144201-144709
scaffold123	1060866	GA01	10334339		scaffold450	320157	GA01	6300583		scaffold10	3138911-3140843		scaffold1064	156260-157269
scaffold123	1072017	GA01	10346343		scaffold450	323849	GA01	6283524		scaffold10	3142966-3143554		scaffold1064	165244-166367
scaffold123	1106024	GA01	10371470		scaffold450	363331	GA01	6272282		scaffold10	3152180-3153049		scaffold1065	1-533
scaffold123	1117538	GA01	10382050		scaffold450	393032	GA01	6253362		scaffold10	3161416-3162366		scaffold1065	114520-115047
scaffold123	1175375	GA01	10418719		scaffold450	431948	GA01	6250813		scaffold10	3162607-3163880		scaffold1066	16855-17461
scaffold123	1248057	GA01	10467941		scaffold450	435913	GA01	6245953		scaffold10	3184936-3185566		scaffold1066	30700-31213
scaffold123	1278406	GA01	10482547		scaffold450	440959	GA01	6242282		scaffold10	3192774-3194391		scaffold1066	35906-36407
scaffold123	1315908	GA01	10510081		scaffold450	445418	GA01	6238914		scaffold10	3223702-3224360		scaffold1066	49271-49977
scaffold123	1343220	GA01	10532235		scaffold468	6473	GA01	8575330		scaffold10	3236687-3237540		scaffold1066	169079-169687
scaffold123	1372057	GA01	10550729		scaffold468	47683	GA01	8598220		scaffold10	3305377-3305976		scaffold1067	141904-142435
scaffold123	1399919	GA01	10570526		scaffold468	49723	GA01	10940398		scaffold10	3317131-3317776		scaffold1068	40424-43374
scaffold123	1455060	GA01	10632108		scaffold468	68540	GA01	8606768		scaffold10	3337665-3338169		scaffold1068	76622-79571
scaffold123	1490096	GA01	10632108		scaffold468	75626	GA01	8612249		scaffold10	3390232-3391043		scaffold1068	135483-136072
scaffold123	1531992	GA01	10632108		scaffold468	144429	GA01	8655427		scaffold10	3411000-3411520		scaffold1069	3415-4401
scaffold125	21680	GA01	12517754		scaffold468	155617	GA01	8665489		scaffold10	3476252-3476816		scaffold107	44113-44674
scaffold125	33468	GA01	12522462		scaffold468	159138	GA01	8668669		scaffold10	3628226-3628733		scaffold107	51375-51936
scaffold125	40675	GA01	12527100		scaffold468	172556	GA01	8675614		scaffold10	3656789-3657309		scaffold107	94368-94928
scaffold125	53361	GA01	12542061		scaffold468	330752	GA01	8796782		scaffold10	3697435-3698086		scaffold107	106938-107547
scaffold125	307573	GA01	12734935		scaffold469	64738	GA01	1730484		scaffold10	3748531-3749240		scaffold107	107548-108343
scaffold125	369865	GA01	12734935		scaffold469	119849	GA01	1755126		scaffold10	3789067-3789574		scaffold107	154467-154993
scaffold125	450523	GA01	12863342		scaffold469	145169	GA01	1762413		scaffold10	3878532-3879751		scaffold107	180706-181291
scaffold125	757729	GA01	13131167		scaffold469	251201	GA01	1811639		scaffold10	3895720-3897094		scaffold107	186093-186697
scaffold125	774241	GA01	13139187		scaffold469	256986	GA01	1811639		scaffold10	3940529-3942044		scaffold107	193435-195037
scaffold125	796801	GA01	13161253		scaffold469	343082	GA01	1835798		scaffold10	3951650-3952326		scaffold107	271329-271970
scaffold125	874016	GA01	13241318		scaffold469	406474	GA01	1855721		scaffold10	3975521-3979774		scaffold107	449059-449854
scaffold125	929326	GA01	13250718		scaffold487	5674	GA01	7994935		scaffold10	3981101-3982110		scaffold107	449855-450463
scaffold125	978900	GA01	13316994		scaffold487	11348	GA01	7984427		scaffold10	3984530-3985058		scaffold107	561262-562041
scaffold125	1032115	GA01	13362884		scaffold487	30066	GA01	7970667		scaffold10	4015825-4016594		scaffold107	566071-567018
scaffold125	1044690	GA01	13368759		scaffold487	65821	GA01	7950910		scaffold10	4071850-4072418		scaffold107	621344-621981
scaffold125	1054254	GA01	13373965		scaffold487	77140	GA01	7944004		scaffold10	4262629-4263289		scaffold107	907428-908079
scaffold125	1062030	GA01	13380654		scaffold490	31847	GA01	26839749		scaffold10	4270964-4271467		scaffold107	934506-935049
scaffold125	1111045	GA01	13419186		scaffold490	53600	GA01	26866623		scaffold10	4272896-4273417		scaffold107	944173-944719
scaffold125	1302890	GA01	13479008		scaffold490	67016	GA01	19969807		scaffold10	4273861-4274437		scaffold107	1010256-1011038
scaffold125	1341192	GA01	13608626		scaffold490	87597	GA01	19975904		scaffold10	4446786-4447465		scaffold1070	66006-66871
scaffold125	1360748	GA01	13626289		scaffold490	91259	GA01	19979177		scaffold10	4468719-4469239		scaffold1070	71351-71894
scaffold125	1397605	GA01	13650359		scaffold490	119013	GA01	19993992		scaffold10	4477066-4477741		scaffold1070	179582-182366
scaffold125	1413995	GA01	13663942		scaffold490	160584	GA01	21034424		scaffold10	4554070-4554658		scaffold1071	100441-102271
scaffold125	1438788	GA01	13679903		scaffold490	162015	GA01	21028485		scaffold10	4568085-4568601		scaffold1071	131078-134158
scaffold125	1494089	GA01	13727369		scaffold490	227592	GA01	20956431		scaffold10	4578595-4579122		scaffold1071	148394-151409
scaffold125	1525631	GA01	13751016		scaffold490	289102	GA01	20930601		scaffold10	4618926-4619646		scaffold1072	126009-126530
scaffold139	151906	GA01	3273500		scaffold490	297737	GA01	20922139		scaffold10	4718185-4718729		scaffold1072	169438-172663
scaffold139	170760	GA01	3303968		scaffold490	305332	GA01	20916163		scaffold10	4789211-4790333		scaffold1073	30639-36262
scaffold139	194166	GA01	3303968		scaffold490	312728	GA01	20905366		scaffold10	4790534-4791087		scaffold1073	61520-62037
scaffold139	200535	GA01	3325760		scaffold490	360837	GA01	20879251		scaffold10	4806252-4807213		scaffold1073	144587-145487
scaffold139	210499	GA01	3332783		scaffold490	372913	GA01	20846159		scaffold10	4813529-4814379		scaffold1073	149851-150751
scaffold139	220592	GA01	3340594		scaffold490	407707	GA01	20841697		scaffold10	4858143-4858876		scaffold1073	154861-155787
scaffold139	233267	GA01	3347259		scaffold490	410472	GA01	20839285		scaffold10	4981382-4981925		scaffold1073	175715-176258
scaffold139	261838	GA01	3352438		scaffold490	414859	GA01	20829916		scaffold10	5050202-5051380		scaffold1074	57997-58571
scaffold139	316268	GA01	3390561		scaffold508	67834	GA01	5805079		scaffold10	5056669-5057201		scaffold1074	64049-64564
scaffold139	351025	GA01	3414389		scaffold508	71793	GA01	5807949		scaffold10	5095777-5096712		scaffold1074	66968-67483
scaffold139	357277	GA01	3421423		scaffold508	77869	GA01	5807949		scaffold10	5139781-5140467		scaffold1074	69387-70278
scaffold139	370832	GA01	3421423		scaffold508	144893	GA01	5836793		scaffold10	5168987-5169543		scaffold1074	73723-74580
scaffold139	399393	GA01	3486252		scaffold508	167255	GA01	5854274		scaffold10	5231495-5232394		scaffold1074	83217-84904
scaffold139	495430	GA01	3537920		scaffold508	186292	GA01	5871321		scaffold10	5285218-5285848		scaffold1074	84906-85441
scaffold139	728323	GA01	3727950		scaffold508	246221	GA01	5911897		scaffold10	5369576-5370195		scaffold1074	86783-87341
scaffold139	871884	GA01	3837246		scaffold508	259517	GA01	5920985		scaffold10	5375019-5375798		scaffold1074	87875-88615
scaffold139	886168	GA01	3848030		scaffold508	267068	GA01	5937570		scaffold10	5388896-5389541		scaffold1074	93781-95104
scaffold139	945203	GA01	20846159		scaffold508	274166	GA01	5944178		scaffold10	5399272-5399796		scaffold1074	100822-101758
scaffold139	1000250	GA01	3935093		scaffold508	307931	GA01	5966412		scaffold10	5434052-5434580		scaffold1074	114118-114830
scaffold139	1042682	GA01	4220184		scaffold508	346720	GA01	5980980		scaffold10	5477910-5479156		scaffold1074	119001-119635
scaffold139	1082469	GA01	4178468		scaffold508	355442	GA01	5985827		scaffold10	5545167-5546298		scaffold1074	123903-124462
scaffold139	1095254	GA01	4178468		scaffold533	49403	GA01	18441588		scaffold10	5547788-5548381		scaffold1074	151440-152127
scaffold139	1117895	GA01	4165526		scaffold533	85439	GA01	18441588		scaffold10	5760523-5761055		scaffold1074	156334-157103
scaffold139	1148534	GA01	4139700		scaffold533	95474	GA01	16606546		scaffold10	5805063-5805681		scaffold1074	159377-159992
scaffold139	1175042	GA01	4128272		scaffold533	103401	GA01	18427135		scaffold10	5805726-5806413		scaffold1074	163937-164834
scaffold139	1193858	GA01	4123737		scaffold533	107822	GA01	18392058		scaffold10	5829836-5830645		scaffold1074	164883-166120
scaffold139	1196678	GA01	4122097		scaffold533	157343	GA01	18381642		scaffold10	5838022-5838707		scaffold1074	166122-166778
scaffold139	1200232	GA01	4118509		scaffold533	183681	GA01	23675848		scaffold10	5851698-5852336		scaffold1074	179685-180291
scaffold139	1212681	GA01	4118509		scaffold533	188652	GA01	23675848		scaffold10	5856362-5856901		scaffold1075	3491-4017
scaffold139	1219452	GA01	4114283		scaffold533	292003	GA01	23697241		scaffold10	5894981-5895631		scaffold1075	8490-14156
scaffold139	1224178	GA01	4114283		scaffold539	3219	GA01	21107165		scaffold10	5935393-5935912		scaffold1075	32191-32896
scaffold139	1229314	GA01	4093568		scaffold539	19466	GA01	25571569		scaffold10	5938428-5939130		scaffold1075	85569-86574
scaffold139	1312655	GA01	4066933		scaffold539	56309	GA01	25565338		scaffold10	5940296-5940975		scaffold1075	90468-91473
scaffold139	1321714	GA01	4062043		scaffold539	60183	GA01	25551937		scaffold10	5943813-5944317		scaffold1075	120049-121560
scaffold139	1332362	GA01	4056681		scaffold539	76818	GA01	25544775		scaffold10	5945858-5946596		scaffold1075	123679-124616
scaffold159	6822	GA01	18501183		scaffold539	80232	GA01	25542618		scaffold10	5977751-5979119		scaffold1075	143289-146298
scaffold159	20486	GA01	18508123		scaffold539	83796	GA01	25526859		scaffold10	5979120-5979698		scaffold1076	27092-29054
scaffold159	114830	GA01	18569315		scaffold539	132236	GA01	25503752		scaffold10	5983669-5984331		scaffold1076	48242-51209
scaffold159	154090	GA01	18603469		scaffold539	137123	GA01	25503752		scaffold10	6001545-6002089		scaffold1076	121889-122657
scaffold159	363312	GA01	18784504		scaffold539	142027	GA01	25503752		scaffold10	6023878-6024457		scaffold1076	172982-173851
scaffold159	429293	GA01	18784504		scaffold539	146323	GA01	25499164		scaffold10	6030414-6030927		scaffold1077	73508-74016
scaffold159	720573	GA01	19052997		scaffold539	150477	GA01	25491790		scaffold10	6042014-6042551		scaffold1077	78310-78818
scaffold159	1092160	GA01	19518329		scaffold539	156114	GA01	25487311		scaffold10	6054397-6055026		scaffold1077	131010-131651
scaffold159	1107988	GA01	19488019		scaffold539	159945	GA01	25484367		scaffold10	6058401-6059101		scaffold1077	136405-136999
scaffold159	1121845	GA01	4772115		scaffold539	164322	GA01	25477016		scaffold10	6060467-6061584		scaffold1078	41140-41749
scaffold163	52456	GA01	21107165		scaffold539	185083	GA01	25422974		scaffold10	6061659-6062170		scaffold1078	41809-42338
scaffold163	100495	GA01	24829395		scaffold539	299143	GA01	25365817		scaffold10	6068780-6069388		scaffold1078	44772-45371
scaffold163	508930	GA01	22816729		scaffold631	40342	GA01	23373687		scaffold10	6080322-6080970		scaffold1078	82970-83538
scaffold198	21983	GA01	18057351		scaffold631	57455	GA01	23373687		scaffold10	6090774-6091744		scaffold1078	102671-103187
scaffold198	60415	GA01	18097919		scaffold631	116689	GA01	23417964		scaffold10	6111243-6111926		scaffold1078	104581-105274
scaffold198	217429	GA01	1290624		scaffold631	132310	GA01	23425202		scaffold10	6124075-6124652		scaffold1078	139662-140247
scaffold198	272156	GA01	1282804		scaffold631	136938	GA01	23425202		scaffold10	6133311-6134148		scaffold1078	140682-141209
scaffold198	284579	GA01	1279326		scaffold631	151487	GA01	23434712		scaffold10	6138989-6139491		scaffold1078	144147-144675
scaffold198	293713	GA01	1276013		scaffold631	162812	GA01	23434712		scaffold10	6185489-6186008		scaffold1078	160547-161163
scaffold198	302321	GA01	1260571		scaffold631	172924	GA01	23443090		scaffold10	6216355-6217427		scaffold1078	164678-166517
scaffold198	372135	GA01	1243163		scaffold631	210924	GA01	23464529		scaffold10	6220715-6221330		scaffold108	50840-51839
scaffold198	406394	GA01	1236297		scaffold633	5497	GA01	7548475		scaffold10	6228661-6229172		scaffold108	73494-74534
scaffold198	460905	GA01	825335		scaffold633	13781	GA01	7534359		scaffold10	6265941-6266608		scaffold108	153128-153658
scaffold198	486851	GA01	845685		scaffold633	30823	GA01	7530202		scaffold10	6271997-6272605		scaffold108	299076-299601
scaffold198	504626	GA01	853151		scaffold633	35239	GA01	7524210		scaffold10	6284263-6284880		scaffold108	303856-304381
scaffold198	550413	GA01	871978		scaffold633	43274	GA01	7509728		scaffold10	6290160-6290749		scaffold108	323326-323945
scaffold198	602142	GA01	898273		scaffold633	101918	GA01	7480872		scaffold10	6290750-6292193		scaffold108	385342-385904
scaffold198	611689	GA01	906629		scaffold633	135405	GA01	7453665		scaffold10	6309132-6312751		scaffold108	398156-398746
scaffold198	632816	GA01	913769		scaffold633	166771	GA01	7433814		scaffold10	6312937-6314038		scaffold108	495349-496714
scaffold198	690393	GA01	931955		scaffold633	201452	GA01	7433814		scaffold10	6384217-6384879		scaffold108	496716-497994
scaffold198	707940	GA01	940637		scaffold633	208131	GA01	7804379		scaffold10	6387028-6387592		scaffold108	555551-558435
scaffold198	756367	GA01	959004		scaffold633	231646	GA01	7820019		scaffold10	6392528-6393038		scaffold108	616452-617244
scaffold198	812343	GA01	959004		scaffold633	280904	GA01	7851131		scaffold10	6393881-6394514		scaffold108	617245-617901
scaffold198	856377	GA01	992281		scaffold634	3380	GA01	6983484		scaffold10	6396472-6397352		scaffold108	618240-619923
scaffold203	172964	GA01	27636316		scaffold634	14458	GA01	6978443		scaffold10	6416416-6416985		scaffold108	681712-682221
scaffold203	202733	GA01	27641497		scaffold634	32021	GA01	6930934		scaffold10	6466269-6467123		scaffold108	682222-682886
scaffold203	210686	GA01	27671776		scaffold634	117849	GA01	6926441		scaffold10	6485908-6486837		scaffold108	859636-860170
scaffold203	245908	GA01	27682965		scaffold634	122979	GA01	6847350		scaffold100	8636-9338		scaffold108	935375-935925
scaffold203	257876	GA01	27687154		scaffold634	226737	GA01	6839106		scaffold100	47017-47584		scaffold108	940073-940623
scaffold203	285615	GA01	27696441		scaffold634	254661	GA01	6817428		scaffold100	48409-48991		scaffold108	1103290-1103851
scaffold203	314285	GA01	27704500		scaffold634	259619	GA01	6817428		scaffold100	54783-55287		scaffold108	1134089-1135801
scaffold203	337589	GA01	27715554		scaffold634	287618	GA01	6802071		scaffold100	102324-102844		scaffold1080	61624-62438
scaffold203	391282	GA01	23675848		scaffold634	299632	GA01	6789295		scaffold100	116450-116973		scaffold1080	66795-67372
scaffold203	522360	GA01	23697241		scaffold634	322488	GA01	6774894		scaffold100	158644-163049		scaffold1081	126220-127026
scaffold203	569866	GA01	23730610		scaffold656	6156	GA01	20223227		scaffold100	165707-166325		scaffold1082	8173-8936
scaffold203	586180	GA01	22128101		scaffold656	258213	GA01	20491288		scaffold100	242451-243430		scaffold1082	31076-31901
scaffold203	707683	GA01	21953044		scaffold656	410578	GA01	20602952		scaffold100	247199-247757		scaffold1082	135981-136591
scaffold203	714914	GA01	21958545		scaffold656	414956	GA01	20605741		scaffold100	268307-270457		scaffold1082	211047-211557
scaffold203	770285	GA01	21995013		scaffold656	419727	GA01	20605741		scaffold100	271325-271845		scaffold1082	230450-231285
scaffold205	580592	GA01	17304763		scaffold656	479402	GA01	20645156		scaffold100	281157-281805		scaffold1083	16379-17449
scaffold205	635786	GA01	17328898		scaffold656	512191	GA01	20677350		scaffold100	433757-434358		scaffold1083	96946-97686
scaffold205	649881	GA01	17339977		scaffold656	530682	GA01	20690108		scaffold100	443336-443889		scaffold1083	97687-98195
scaffold205	670785	GA01	17354759		scaffold663	26778	GA01	1234238		scaffold100	537290-537811		scaffold1083	101972-102570
scaffold205	702515	GA01	17361220		scaffold663	43142	GA01	825335		scaffold100	547629-548631		scaffold1083	102571-103079
scaffold205	715999	GA01	17372058		scaffold663	75680	GA01	825335		scaffold100	597436-598161		scaffold1083	180165-180762
scaffold205	750418	GA01	17103971		scaffold663	98922	GA01	845685		scaffold100	633573-634145		scaffold1084	68913-69764
scaffold205	774644	GA01	17097009		scaffold663	120293	GA01	853151		scaffold100	710791-711356		scaffold1084	88955-89812
scaffold205	793931	GA01	17095491		scaffold663	183963	GA01	871978		scaffold100	769532-770069		scaffold1084	99852-103151
scaffold205	817472	GA01	17074932		scaffold663	223578	GA01	898273		scaffold100	773295-774154		scaffold1084	169306-169912
scaffold205	834309	GA01	15681236		scaffold663	232294	GA01	913769		scaffold100	786190-791353		scaffold1084	169913-170522
scaffold219	24867	GA01	16785915		scaffold700	47405	GA01	3390561		scaffold100	815420-815950		scaffold1085	59380-59896
scaffold219	34599	GA01	16793962		scaffold700	59475	GA01	814526		scaffold100	817172-817743		scaffold1085	136707-137984
scaffold219	47097	GA01	16804582		scaffold700	74359	GA01	798707		scaffold100	849784-850305		scaffold1085	181157-181843
scaffold219	55668	GA01	16812810		scaffold700	95197	GA01	807405		scaffold100	852494-853007		scaffold1085	185063-185944
scaffold219	57933	GA01	16814780		scaffold700	118241	GA01	790618		scaffold100	882404-883042		scaffold1085	186279-186965
scaffold219	70139	GA01	16824225		scaffold700	134636	GA01	785833		scaffold100	894416-895231		scaffold1085	200674-201389
scaffold219	76208	GA01	16829510		scaffold700	138438	GA01	749956		scaffold100	1138354-1138922		scaffold1085	218730-219368
scaffold219	88946	GA01	16837280		scaffold700	249408	GA01	18030988		scaffold100	1303199-1303846		scaffold1085	227062-227793
scaffold219	104971	GA01	16852894		scaffold700	259946	GA01	18038142		scaffold100	1304344-1304891		scaffold1086	43704-46794
scaffold219	176285	GA01	15505384		scaffold700	268157	GA01	18046339		scaffold100	1385732-1386886		scaffold1086	74066-76352
scaffold219	278255	GA01	15424209		scaffold717	6449	GA01	10147895		scaffold100	1407855-1408368		scaffold1087	57796-58539
scaffold219	343814	GA01	15385521		scaffold717	24186	GA01	10152497		scaffold100	1463225-1464067		scaffold1087	102354-102934
scaffold219	359651	GA01	15382050		scaffold717	28961	GA01	10156436		scaffold100	1471819-1472339		scaffold1088	64050-64782
scaffold219	366666	GA01	15372490		scaffold723	6913	GA01	3340594		scaffold100	1518615-1519191		scaffold1088	66350-67276
scaffold219	377562	GA01	15361610		scaffold723	17889	GA01	3347259		scaffold100	1538947-1539454		scaffold1089	20474-21638
scaffold222	53200	GA01	17391752		scaffold723	36017	GA01	3352438		scaffold100	1541711-1542253		scaffold1089	38184-38783
scaffold222	452845	GA01	15831154		scaffold723	87122	GA01	3390561		scaffold100	1542256-1542776		scaffold1089	40777-41371
scaffold222	528800	GA01	27652242		scaffold723	114210	GA01	3414389		scaffold100	1569852-1570555		scaffold1089	41679-42587
scaffold228	113928	GA01	6642138		scaffold723	132931	GA01	3421423		scaffold100	1591115-1591631		scaffold1089	81215-81742
scaffold228	302948	GA01	244666		scaffold723	226798	GA01	3486252		scaffold100	1600686-1601591		scaffold1089	94045-97013
scaffold228	324273	GA01	452299		scaffold752	59337	GA01	16375170		scaffold100	1672472-1673134		scaffold1089	105022-105648
scaffold228	389236	GA01	13161253		scaffold752	88738	GA01	16354945		scaffold100	1743215-1743739		scaffold1089	106546-107427
scaffold228	467719	GA01	13164592		scaffold752	232302	GA01	16310314		scaffold100	1771054-1771598		scaffold1089	111821-112386
scaffold228	487983	GA01	13164592		scaffold792	157373	GA01	18603469		scaffold100	1775556-1776293		scaffold1089	112387-113041
scaffold228	580453	GA01	11927310		scaffold792	191411	GA01	18569315		scaffold100	1783607-1784223		scaffold1089	117239-119792
scaffold228	606728	GA01	11947090		scaffold792	203968	GA01	18569315		scaffold100	1852435-1853472		scaffold1089	137510-138032
scaffold228	661469	GA01	10467941		scaffold792	234693	GA01	18508123		scaffold100	1876797-1877309		scaffold1089	148437-149601
scaffold236	30267	GA01	21096417		scaffold797	70228	GA01	26108714		scaffold1000	13381-14629		scaffold1089	153209-154373
scaffold236	37358	GA01	21063176		scaffold797	172474	GA01	26450838		scaffold1000	14632-16034		scaffold109	2545-3560
scaffold236	87047	GA01	21473205		scaffold797	214668	GA01	26487092		scaffold1000	19417-20069		scaffold109	16314-17046
scaffold236	172237	GA01	21388767		scaffold797	230500	GA01	26506993		scaffold1000	21385-21961		scaffold109	41556-43159
scaffold236	581302	GA01	21184053		scaffold801	3499	GA01	18367208		scaffold1001	414-1534		scaffold109	43193-44796
scaffold236	594809	GA01	21181956		scaffold801	23386	GA01	18354700		scaffold1001	13304-13814		scaffold109	73837-74565
scaffold236	597069	GA01	21155272		scaffold801	86857	GA01	18319233		scaffold1001	17513-18232		scaffold109	109475-110470
scaffold236	679327	GA01	21055709		scaffold801	121955	GA01	1193449		scaffold1001	33569-34415		scaffold109	241039-241834
scaffold236	693627	GA01	21044653		scaffold801	162940	GA01	1193449		scaffold1002	9001-9900		scaffold109	360149-360694
scaffold236	716360	GA01	21037368		scaffold801	232915	GA01	1187874		scaffold1003	451-1730		scaffold109	374059-374560
scaffold250	22477	GA01	19897417		scaffold801	250390	GA01	1185206		scaffold1003	6953-7520		scaffold109	435005-436135
scaffold250	26658	GA01	19897417		scaffold801	260753	GA01	1184288		scaffold1003	11138-11712		scaffold109	440485-441061
scaffold250	328526	GA01	23417964		scaffold801	263413	GA01	1175505		scaffold1003	14985-15516		scaffold109	492749-493301
scaffold250	345405	GA01	23373687		scaffold831	12827	GA01	23187497		scaffold1003	29084-29705		scaffold109	529568-530075
scaffold250	429402	GA01	23425202		scaffold831	40242	GA01	23199455		scaffold1003	43926-44431		scaffold109	535453-536071
scaffold250	456715	GA01	23443090		scaffold831	46395	GA01	23203589		scaffold1004	9474-10203		scaffold109	626384-627132
scaffold250	485502	GA01	23464529		scaffold831	86608	GA01	23237473		scaffold1004	10906-11898		scaffold109	743248-744568
scaffold250	594165	GA01	23542008		scaffold831	120956	GA01	23258559		scaffold1005	2024-2594		scaffold109	824499-825405
scaffold250	601464	GA01	23542008		scaffold831	133628	GA01	23258559		scaffold1005	20979-21863		scaffold109	828757-829667
scaffold250	619679	GA01	23555654		scaffold831	160169	GA01	23288291		scaffold1005	26128-26652		scaffold109	884512-885014
scaffold250	627480	GA01	23562074		scaffold857	1249	GA01	4716822		scaffold1006	26350-26978		scaffold109	889356-889942
scaffold250	637489	GA01	23568537		scaffold857	31141	GA01	4716822		scaffold1007	1502-2119		scaffold109	922616-923411
scaffold254	116054	GA01	15706210		scaffold857	72637	GA01	4706529		scaffold1007	2122-2699		scaffold109	923412-924068
scaffold254	134198	GA01	17056363		scaffold857	83360	GA01	4706529		scaffold1007	3721-4471		scaffold109	933049-933675
scaffold254	195921	GA01	17045793		scaffold866	13277	GA01	27949095		scaffold1007	12821-13358		scaffold109	971735-972626
scaffold254	208470	GA01	17017604		scaffold866	17006	GA01	27839146		scaffold1007	19538-20221		scaffold109	990923-991580
scaffold254	269007	GA01	17010466		scaffold866	19292	GA01	27839146		scaffold1007	27180-28108		scaffold109	1019065-1020669
scaffold254	283139	GA01	16989648		scaffold866	45762	GA01	27852790		scaffold1007	28611-30175		scaffold109	1020703-1022297
scaffold254	389028	GA01	16949343		scaffold866	91632	GA01	27868781		scaffold1008	16119-16921		scaffold109	1035830-1036551
scaffold254	592291	GA01	15646519		scaffold866	139641	GA01	27886686		scaffold1008	26539-28215		scaffold1090	6424-7117
scaffold254	633753	GA01	15646519		scaffold866	157971	GA01	27886686		scaffold1009	11752-12255		scaffold1090	24976-25494
scaffold255	1966	GA01	18084024		scaffold866	204999	GA01	27906006		scaffold1009	12404-12935		scaffold1091	151032-152183
scaffold255	32502	GA01	1410016		scaffold870	23437	GA01	16097383		scaffold1009	13059-13592		scaffold1092	6835-7468
scaffold255	81492	GA01	1410016		scaffold870	158838	GA01	65279		scaffold1009	15026-15662		scaffold1092	18523-20081
scaffold255	250522	GA01	1508261		scaffold870	172172	GA01	244666		scaffold101	2158-2791		scaffold1092	56163-56686
scaffold255	273313	GA01	1508261		scaffold875	27931	GA01	25188783		scaffold101	2928-3456		scaffold1092	85601-86374
scaffold255	329408	GA01	24557690		scaffold875	62689	GA01	25173862		scaffold101	14308-16115		scaffold1092	102042-105009
scaffold284	113235	GA01	16354945		scaffold875	75322	GA01	25166552		scaffold101	22236-22789		scaffold1092	115855-116425
scaffold284	148757	GA01	16354945		scaffold875	92372	GA01	25152600		scaffold101	57829-58555		scaffold1092	150984-151584
scaffold284	272676	GA01	16310314		scaffold875	125321	GA01	25139117		scaffold101	63781-64462		scaffold1092	183222-184268
scaffold284	364675	GA01	16234489		scaffold890	86076	GA01	1545588		scaffold101	66377-67011		scaffold1092	188754-189541
scaffold284	418074	GA01	16234489		scaffold890	133394	GA01	1560251		scaffold101	93776-94655		scaffold1092	190630-193459
scaffold284	506547	GA01	16188037		scaffold890	149420	GA01	1560251		scaffold101	362279-362836		scaffold1092	241773-242350
scaffold284	509871	GA01	16186114		scaffold890	152965	GA01	5465852		scaffold101	437432-437948		scaffold1093	10052-10930
scaffold284	519243	GA01	16176222		scaffold894	37506	GA01	4818207		scaffold101	453483-454329		scaffold1093	18518-19161
scaffold291	13226	GA01	15767604		scaffold894	78312	GA01	4807095		scaffold101	547035-547536		scaffold1093	29671-30260
scaffold291	42410	GA01	15780868		scaffold894	110424	GA01	4792948		scaffold101	577575-578098		scaffold1093	57771-58566
scaffold291	66520	GA01	15798118		scaffold894	152325	GA01	4772115		scaffold101	590238-590872		scaffold1093	58567-59175
scaffold291	73926	GA01	15798118		scaffold894	157216	GA01	4772115		scaffold101	619873-620983		scaffold1093	62857-63451
scaffold291	111360	GA01	15826511		scaffold894	202164	GA01	4766643		scaffold101	677329-677898		scaffold1094	4284-5071
scaffold291	112435	GA01	15879237		scaffold894	223759	GA01	4716822		scaffold101	688530-689058		scaffold1094	20158-20672
scaffold291	125936	GA01	15889642		scaffold922	22177	GA01	6212467		scaffold101	789052-789553		scaffold1094	24980-25494
scaffold291	158646	GA01	15913567		scaffold922	48473	GA01	6206113		scaffold101	930527-931353		scaffold1094	30188-30700
scaffold291	165166	GA01	15921096		scaffold922	55369	GA01	6206113		scaffold101	954521-955132		scaffold1095	46736-47995
scaffold291	227839	GA01	15969470		scaffold922	69199	GA01	6172911		scaffold101	1005691-1006327		scaffold1095	48034-48920
scaffold291	233422	GA01	15973538		scaffold922	107990	GA01	6159867		scaffold101	1030872-1031391		scaffold1095	131305-132100
scaffold291	247156	GA01	15973538		scaffold922	130296	GA01	6123882		scaffold101	1033987-1034779		scaffold1095	132101-132757
scaffold291	252404	GA01	15973538		scaffold942	10186	GA01	27757278		scaffold101	1056209-1058358		scaffold1096	2470-3166
scaffold291	262654	GA01	15998209		scaffold942	76424	GA01	27795491		scaffold101	1058553-1059209		scaffold1096	27264-28688
scaffold291	277152	GA01	15998209		scaffold942	90784	GA01	27807398		scaffold101	1061471-1062066		scaffold1096	36027-36580
scaffold291	283262	GA01	15998209		scaffold942	107146	GA01	27829942		scaffold101	1065211-1066092		scaffold1096	124988-125527
scaffold291	331301	GA01	15998209		scaffold942	125049	GA01	21101677		scaffold101	1068459-1069133		scaffold1096	126795-131610
scaffold291	389508	GA01	16058124		scaffold942	135662	GA01	21096417		scaffold101	1092265-1092811		scaffold1096	165030-165985
scaffold291	406183	GA01	16062777		scaffold942	145489	GA01	21063176		scaffold101	1114285-1114802		scaffold1096	170204-171349
scaffold291	411111	GA01	16067036		scaffold942	176519	GA01	21055709		scaffold101	1131518-1132059		scaffold1096	174847-175485
scaffold291	456088	GA01	16078942		scaffold942	185336	GA01	21044653		scaffold101	1242876-1243519		scaffold1096	192801-193310
scaffold291	484536	GA01	16097383		scaffold942	194691	GA01	21037368		scaffold101	1244421-1244945		scaffold1096	241239-241799
scaffold324	96432	GA01	3390561		scaffold954	45944	GA01	20067344		scaffold101	1316189-1316723		scaffold1096	251757-252908
scaffold324	113193	GA01	814526		scaffold954	57576	GA01	20057321		scaffold101	1316724-1317248		scaffold1098	12890-13503
scaffold324	153408	GA01	798707		scaffold954	67809	GA01	20052093		scaffold101	1317469-1318392		scaffold1098	24605-25334
scaffold324	206683	GA01	790618		scaffold954	72713	GA01	20045431		scaffold101	1342076-1342602		scaffold1098	31024-32388
scaffold324	235636	GA01	749956		scaffold954	77922	GA01	20042715		scaffold101	1396582-1397093		scaffold1098	37371-38165
scaffold324	304127	GA01	26487092		scaffold954	82080	GA01	20034067		scaffold101	1519401-1520235		scaffold1098	74213-75011
scaffold324	338639	GA01	18030988		scaffold1014	88409	GA01	27452167		scaffold101	1543189-1544171		scaffold1098	87111-87652
scaffold324	349021	GA01	18038142		scaffold1014	111328	GA01	27447117		scaffold101	1565740-1566350		scaffold1098	95153-95985
scaffold324	366636	GA01	18046339		scaffold1014	121314	GA01	27441605		scaffold101	1573723-1574241		scaffold1098	121137-121679
scaffold324	404519	GA01	16537141		scaffold1014	130174	GA01	27437602		scaffold101	1574458-1575107		scaffold1098	139259-139795
scaffold324	420860	GA01	16542876		scaffold1033	34540	GA01	1234238		scaffold101	1661068-1661584		scaffold1099	208725-209233
scaffold324	451162	GA01	16562955		scaffold1033	81228	GA01	1260571		scaffold101	1741661-1742293		scaffold1099	217420-220409
scaffold324	474384	GA01	16576953		scaffold1033	100200	GA01	1315175		scaffold101	1757666-1758198		scaffold1099	247056-247854
scaffold325	44022	GA01	1175505		scaffold1033	143485	GA01	1321632		scaffold101	1786583-1787534		scaffold1099	249441-249958
scaffold325	106006	GA01	1185206		scaffold1039	7402	GA01	4543685		scaffold101	1878568-1879503		scaffold11	36956-38822
scaffold325	122867	GA01	1187874		scaffold1039	107701	GA01	4586398		scaffold1010	16527-17192		scaffold11	42897-43686
scaffold325	185452	GA01	1193449		scaffold1039	112579	GA01	4586398		scaffold1010	22346-23154		scaffold11	52333-53101
scaffold325	226655	GA01	18319233		scaffold1039	162250	GA01	4617503		scaffold1010	23159-23958		scaffold11	121524-122319
scaffold325	302462	GA01	18354700		scaffold1065	23800	GA01	1875460		scaffold1011	9359-9869		scaffold11	122320-122929
scaffold325	311342	GA01	18367208		scaffold1065	54059	GA01	1890918		scaffold1011	12769-13377		scaffold11	163863-164618
scaffold325	325866	GA01	18381642		scaffold1065	77188	GA01	1903058		scaffold1011	21001-21656		scaffold11	199188-199791
scaffold325	341782	GA01	18392058		scaffold1065	123631	GA01	1919945		scaffold1012	4483-5002		scaffold11	203875-204523
scaffold325	353607	GA01	18392058		scaffold1069	153566	GA01	25948353		scaffold1012	5499-6108		scaffold11	224711-226162
scaffold325	391835	GA01	18427135		scaffold1069	159182	GA01	25956717		scaffold1012	24972-25530		scaffold11	229359-230355
scaffold325	393963	GA01	16606546		scaffold1069	203016	GA01	26016126		scaffold1012	41041-41825		scaffold11	246423-247339
scaffold325	409798	GA01	18441588		scaffold1081	59008	GA01	13139187		scaffold1013	4429-5677		scaffold11	253162-254029
scaffold325	480474	GA01	18485274		scaffold1081	150526	GA01	2824077		scaffold1013	5680-9297		scaffold11	271080-272030
scaffold330	25787	GA01	16528308		scaffold1081	157237	GA01	2824077		scaffold1013	30011-30994		scaffold11	289984-291526
scaffold330	28532	GA01	16525457		scaffold1097	56288	GA01	21856731		scaffold1013	41837-42576		scaffold11	417086-417917
scaffold330	34753	GA01	16522193		scaffold1097	59564	GA01	21861214		scaffold1014	2465-3149		scaffold11	520718-521512
scaffold330	44912	GA01	16515331		scaffold1097	83060	GA01	21867888		scaffold1014	6829-7603		scaffold11	593638-594268
scaffold330	47272	GA01	16513411		scaffold1097	140037	GA01	21913742		scaffold1016	34447-35344		scaffold11	670347-671233
scaffold330	51515	GA01	16509198		scaffold1097	172174	GA01	21932962		scaffold1016	36090-36732		scaffold11	671272-675488
scaffold330	53813	GA01	16505868		scaffold1114	47017	GA01	4046937		scaffold1016	36867-37580		scaffold11	789658-790219
scaffold330	58987	GA01	16498882		scaffold1114	50402	GA01	4043118		scaffold1016	38505-39428		scaffold11	791640-792355
scaffold330	64969	GA01	16496808		scaffold1114	68183	GA01	3984198		scaffold1017	2814-3561		scaffold11	830916-831518
scaffold330	67061	GA01	16493304		scaffold1133	32935	GA01	26754713		scaffold1017	26259-26763		scaffold11	863102-863939
scaffold330	71039	GA01	16449768		scaffold1133	37011	GA01	26746210		scaffold1017	28823-30071		scaffold11	994942-995461
scaffold330	254270	GA01	16395986		scaffold1133	44613	GA01	26724385		scaffold1017	30094-33691		scaffold11	997057-999940
scaffold332	34735	GA01	13774012		scaffold1133	73969	GA01	26685529		scaffold1018	2-511		scaffold11	1041781-1043204
scaffold332	105318	GA01	13774012		scaffold1133	82204	GA01	26673585		scaffold1018	9725-10400		scaffold11	1127334-1128298
scaffold332	141161	GA01	13853852		scaffold1133	111275	GA01	26613808		scaffold1018	23814-24409		scaffold11	1200508-1201724
scaffold332	164713	GA01	13867972		scaffold1133	134089	GA01	26533422		scaffold1018	35108-35693		scaffold11	1393180-1393733
scaffold332	246612	GA01	13928378		scaffold1133	140063	GA01	26542837		scaffold1019	11788-13922		scaffold11	1398219-1398772
scaffold332	248808	GA01	13928378		scaffold1133	144583	GA01	26557660		scaffold1019	23004-24034		scaffold11	1459799-1461598
scaffold332	250977	GA01	13930653		scaffold1140	26382	GA01	4494513		scaffold1019	26897-33116		scaffold11	1473565-1474104
scaffold332	253627	GA01	13943750		scaffold1140	28314	GA01	4494513		scaffold1019	33378-34445		scaffold11	1480076-1480663
scaffold332	288655	GA01	13962476		scaffold1140	36030	GA01	4485819		scaffold102	7590-8136		scaffold11	1499946-1500533
scaffold332	293798	GA01	13966627		scaffold1140	50524	GA01	4482509		scaffold102	30401-31045		scaffold11	1505714-1506430
scaffold332	298891	GA01	13971864		scaffold1140	57186	GA01	4470998		scaffold102	31969-32556		scaffold11	1643677-1644254
scaffold332	314064	GA01	13985038		scaffold1140	91074	GA01	4470998		scaffold102	42545-44089		scaffold11	1865584-1866141
scaffold336	92129	GA01	208356		scaffold1140	94743	GA01	4461958		scaffold102	44970-45612		scaffold11	1878716-1879281
scaffold336	121798	GA01	184803		scaffold1140	106100	GA01	4442339		scaffold102	64112-64626		scaffold11	1980481-1981441
scaffold336	153368	GA01	169269		scaffold1140	133952	GA01	4442339		scaffold102	82702-83715		scaffold11	1988353-1988884
scaffold336	212946	GA01	572635		scaffold1140	157711	GA01	4442339		scaffold102	101588-102225		scaffold11	2126814-2127456
scaffold336	227456	GA01	620253		scaffold1142	4261	GA01	4425525		scaffold102	150400-151222		scaffold11	2132114-2132660
scaffold336	264750	GA01	10325442		scaffold1142	58591	GA01	4322322		scaffold102	166910-167479		scaffold11	2143209-2143906
scaffold336	275742	GA01	638917		scaffold1142	117392	GA01	4322322		scaffold102	169937-170451		scaffold11	2192083-2192724
scaffold336	354902	GA01	696149		scaffold1144	472	GA01	2001734		scaffold102	206101-206663		scaffold11	2345941-2346593
scaffold368	161337	GA01	77722		scaffold1144	15892	GA01	1988336		scaffold102	242217-242786		scaffold11	2370422-2371062
scaffold368	230964	GA01	69474		scaffold1144	19986	GA01	1988336		scaffold102	246795-247494		scaffold11	2439645-2442572
scaffold368	243327	GA01	65279		scaffold1144	57527	GA01	1971192		scaffold102	255400-256057		scaffold11	2523124-2523761
scaffold368	280139	GA01	42006		scaffold1144	61610	GA01	1971192		scaffold102	267698-270204		scaffold11	2528044-2528803
scaffold368	316021	GA01	36880		scaffold1144	66296	GA01	1971192		scaffold102	278662-280211		scaffold11	2530652-2531154
scaffold368	369409	GA01	18791		scaffold1144	69837	GA01	1964741		scaffold102	300644-301261		scaffold11	2533825-2534329
scaffold375	52042	GA01	27547391		scaffold1144	122708	GA01	1946323		scaffold102	307725-308313		scaffold11	2543686-2544342
scaffold375	61491	GA01	27550278		scaffold1162	2928	GA01	18084024		scaffold102	310706-311336		scaffold110	7515-8204
scaffold375	323892	GA01	27428647		scaffold1162	20069	GA01	7617542		scaffold102	319082-319679		scaffold110	10353-10970
scaffold375	346654	GA01	27437602		scaffold1162	72166	GA01	6774894		scaffold102	322341-322998		scaffold110	40605-41386
scaffold375	360314	GA01	27441605		scaffold1205	2094	GA01	25889267		scaffold102	325524-326123		scaffold110	44953-45470
scaffold385	14361	GA01	19545312		scaffold1205	29073	GA01	25873991		scaffold102	349843-350385		scaffold110	252874-253408
scaffold385	64685	GA01	19581479		scaffold1205	41979	GA01	25869661		scaffold102	362170-362822		scaffold110	315252-315766
scaffold385	130795	GA01	19598761		scaffold1216	20895	GA01	20183155		scaffold102	379846-380399		scaffold110	342955-343665
scaffold385	202461	GA01	19630739		scaffold1216	55518	GA01	20161079		scaffold102	407426-408009		scaffold110	347489-348275
scaffold385	263016	GA01	19641380		scaffold1216	63323	GA01	20139946		scaffold102	410824-411352		scaffold110	349875-350785
scaffold405	12415	GA01	568151		scaffold1216	72470	GA01	20095231		scaffold102	428768-429277		scaffold110	418533-419165
scaffold405	210530	GA01	3984198		scaffold1216	114451	GA01	20075159		scaffold102	442609-443298		scaffold110	419173-419947
scaffold405	248757	GA01	3984198		scaffold1228	34033	GA01	20734644		scaffold102	445706-446460		scaffold110	429237-429752
scaffold405	276048	GA01	4043118		scaffold1228	54646	GA01	20745440		scaffold102	457172-459381		scaffold110	474964-475842
scaffold405	289184	GA01	4046937		scaffold1228	62960	GA01	20754740		scaffold102	475099-475688		scaffold110	477446-478167
scaffold412	27174	GA01	20139946		scaffold1228	105339	GA01	20793942		scaffold102	493604-494110		scaffold110	607543-608102
scaffold412	93251	GA01	22116783		scaffold1228	128453	GA01	13727369		scaffold102	506975-507565		scaffold110	637700-638390
scaffold412	96577	GA01	22116783		scaffold1228	131805	GA01	20820542		scaffold102	509578-510234		scaffold110	644804-645333
scaffold412	102124	GA01	22116783		scaffold1281	54960	GA01	257080		scaffold102	525203-525806		scaffold110	649774-650510
scaffold412	107542	GA01	22121776		scaffold1291	28897	GA01	22121776		scaffold102	527404-528039		scaffold110	653081-653800
scaffold412	112464	GA01	22121776		scaffold1291	97109	GA01	22715912		scaffold102	541926-542657		scaffold110	661648-662169
scaffold412	118340	GA01	22121776		scaffold1291	102092	GA01	22715912		scaffold102	621534-622096		scaffold110	668452-669302
scaffold412	124075	GA01	22121776		scaffold1344	14817	GA01	6748014		scaffold102	630265-630826		scaffold110	674360-675379
scaffold412	130032	GA01	22121776		scaffold1344	81065	GA01	6729472		scaffold102	635575-636132		scaffold110	698469-699159
scaffold412	135173	GA01	22121776		scaffold1344	92622	GA01	6729472		scaffold102	650430-651214		scaffold110	852458-852959
scaffold412	139091	GA01	22121776		scaffold1344	96266	GA01	6725039		scaffold102	662979-663994		scaffold110	869535-870220
scaffold412	142098	GA01	22121776		scaffold1344	114543	GA01	6642138		scaffold102	669029-669548		scaffold110	887406-888129
scaffold412	190993	GA01	6847350		scaffold1356	37312	GA01	1410016		scaffold102	697277-697924		scaffold110	888220-889132
scaffold412	240046	GA01	5980980		scaffold1356	41943	GA01	1410016		scaffold102	708598-709223		scaffold110	952657-953265
scaffold412	254755	GA01	4792948		scaffold1356	80128	GA01	1410016		scaffold102	722981-724060		scaffold110	953266-954061
scaffold414	54999	GA01	3022738		scaffold1356	100859	GA01	1395381		scaffold102	735572-736251		scaffold110	983244-983791
scaffold414	83068	GA01	380274		scaffold1356	110767	GA01	1385915		scaffold102	744725-745264		scaffold110	1038017-1038581
scaffold414	100097	GA01	382188		scaffold1408	18163	GA01	2013835		scaffold102	754753-755266		scaffold110	1038619-1039240
scaffold414	131395	GA01	384897		scaffold1408	43333	GA01	2024413		scaffold102	794287-794876		scaffold110	1066401-1066962
scaffold414	148561	GA01	427703		scaffold1408	76299	GA01	2031473		scaffold102	833594-834280		scaffold110	1083560-1084352
scaffold414	263904	GA01	452299		scaffold1479	34189	GA01	16537141		scaffold102	858442-859407		scaffold110	1120279-1121171
scaffold414	301730	GA01	462140		scaffold1479	42307	GA01	16542876		scaffold102	868277-868797		scaffold110	1121172-1121786
scaffold435	21598	GA01	17244095		scaffold1479	76781	GA01	16562955		scaffold102	872808-873373		scaffold110	1123363-1123952
scaffold435	56987	GA01	17244095		scaffold1479	94500	GA01	16576953		scaffold102	887372-887943		scaffold110	1123953-1124567
scaffold435	136159	GA01	20879251		scaffold1479	104776	GA01	16588424		scaffold102	898582-899137		scaffold110	1126973-1128809
scaffold436	35344	GA01	23355165		scaffold1479	108390	GA01	16588424		scaffold102	918765-919364		scaffold110	1132454-1133057
scaffold436	58460	GA01	23288291		scaffold1508	20299	GA01	10325442		scaffold102	923414-924016		scaffold110	1133058-1134365
scaffold436	153960	GA01	23258559		scaffold1508	26720	GA01	638917		scaffold102	933111-933654		scaffold110	1141467-1142057
scaffold436	168503	GA01	23258559		scaffold1508	46446	GA01	10325442		scaffold102	949354-950071		scaffold110	1144743-1145393
scaffold436	204972	GA01	23237473		scaffold1575	56703	GA01	27519240		scaffold102	953324-953831		scaffold110	1294357-1295124
scaffold436	251114	GA01	23203589		scaffold1575	62689	GA01	27514141		scaffold102	956605-957177		scaffold110	1392221-1393021
scaffold436	259623	GA01	23199455		scaffold1575	66518	GA01	27510324		scaffold102	969788-970320		scaffold1100	128804-131898
scaffold436	277717	GA01	23187497		scaffold1575	78187	GA01	27510324		scaffold102	981592-982264		scaffold1100	137962-138640
scaffold436	310414	GA01	22146669		scaffold1575	97027	GA01	27492807		scaffold102	985341-986028		scaffold1100	160261-162902
scaffold498	13349	GA01	19488019		scaffold1633	16215	GA01	36880		scaffold102	1005346-1005999		scaffold1101	29193-29712
scaffold498	90833	GA01	9131095		scaffold1633	21714	GA01	36880		scaffold102	1007227-1007931		scaffold1101	87669-90601
scaffold498	122445	GA01	9297075		scaffold1633	22549	GA01	36880		scaffold102	1030527-1031032		scaffold1101	160180-162818
scaffold533	4190	GA01	6206113		scaffold1633	107656	GA01	2098		scaffold102	1034139-1034657		scaffold1101	164332-164851
scaffold533	12690	GA01	18202297		scaffold1724	31985	GA01	16769630		scaffold102	1043339-1043916		scaffold1102	134248-134955
scaffold533	23922	GA01	18202297		scaffold1724	50684	GA01	16764389		scaffold102	1054675-1055181		scaffold1103	51780-52282
scaffold533	60321	GA01	18256028		scaffold1724	101069	GA01	16735802		scaffold102	1060892-1061415		scaffold1103	53690-54326
scaffold533	146055	GA01	18256028		scaffold1724	126851	GA01	16727855		scaffold102	1072319-1072847		scaffold1103	141090-141868
scaffold586	23403	GA01	27829942		scaffold1724	131723	GA01	16727855		scaffold102	1075655-1076275		scaffold1104	12695-13577
scaffold586	39513	GA01	27807398		scaffold1724	137096	GA01	16701544		scaffold102	1076866-1077445		scaffold1104	18139-18940
scaffold586	77293	GA01	27795491		scaffold1724	149004	GA01	16700644		scaffold102	1077695-1078279		scaffold1104	34941-35821
scaffold586	89807	GA01	22161642		scaffold3	1063892	GA02	19079672		scaffold102	1103617-1104425		scaffold1104	40902-42047
scaffold586	137733	GA01	27757278		scaffold3	1151736	GA02	19032726		scaffold102	1105531-1106146		scaffold1104	46546-48150
scaffold666	8645	GA01	10750045		scaffold3	1169333	GA02	19025624		scaffold102	1111587-1112147		scaffold1104	51052-51897
scaffold666	30303	GA01	10680875		scaffold3	1237546	GA02	18966207		scaffold102	1117104-1117699		scaffold1104	60147-60687
scaffold666	68375	GA01	10669725		scaffold3	1271110	GA02	18956837		scaffold102	1120000-1120562		scaffold1104	77212-77811
scaffold666	93337	GA01	10632108		scaffold3	1421931	GA02	18852642		scaffold102	1144806-1145472		scaffold1104	100850-101496
scaffold767	11428	GA01	27328698		scaffold3	1593260	GA02	18755567		scaffold102	1166414-1166969		scaffold1104	102285-102802
scaffold767	30933	GA01	27336601		scaffold3	1631991	GA02	18730853		scaffold102	1168754-1169312		scaffold1104	110013-110557
scaffold767	43419	GA01	27334182		scaffold3	1644448	GA02	18725884		scaffold102	1174402-1174970		scaffold1104	112440-114043
scaffold811	25077	GA01	12484425		scaffold3	1649406	GA02	18704401		scaffold102	1177778-1178369		scaffold1104	127298-127815
scaffold811	56547	GA01	12463776		scaffold3	1698001	GA02	18680140		scaffold102	1197966-1198569		scaffold1104	157199-157708
scaffold811	83663	GA01	12409078		scaffold3	1715424	GA02	18634412		scaffold102	1207931-1209227		scaffold1104	161819-162403
scaffold910	11911	GA01	27514141		scaffold3	1857245	GA02	18566411		scaffold102	1233535-1234150		scaffold1106	26371-26945
scaffold910	16752	GA01	27519240		scaffold3	1902323	GA02	18552363		scaffold102	1237409-1237923		scaffold1106	44180-44788
scaffold910	34511	GA01	27514141		scaffold3	1907046	GA02	18548338		scaffold102	1242857-1243425		scaffold1106	70632-71134
scaffold910	41294	GA01	27510324		scaffold3	1916149	GA02	18540875		scaffold102	1246073-1246633		scaffold1106	90550-91099
scaffold910	46659	GA01	27510324		scaffold3	1924545	GA02	18528836		scaffold102	1257992-1258643		scaffold1106	93298-93847
scaffold1	3897301	GA02	15282045		scaffold3	1938240	GA02	18517790		scaffold102	1263931-1264606		scaffold1106	94405-95157
scaffold1	3908007	GA02	15268484		scaffold3	1949146	GA02	18514398		scaffold102	1279127-1279693		scaffold1106	110272-110811
scaffold1	3924646	GA02	15258520		scaffold3	1967763	GA02	18501951		scaffold102	1284171-1284758		scaffold1106	115273-115813
scaffold1	4072896	GA02	15146699		scaffold3	1976213	GA02	18494137		scaffold102	1284905-1285454		scaffold1106	159013-159543
scaffold1	4117476	GA02	15115920		scaffold3	1996144	GA02	18485827		scaffold102	1322451-1323025		scaffold1106	169085-171023
scaffold1	4246585	GA02	15039883		scaffold3	2003020	GA02	18474083		scaffold102	1409966-1410556		scaffold1107	9110-9641
scaffold1	4255438	GA02	14997944		scaffold3	2015108	GA02	18470844		scaffold102	1416880-1417409		scaffold1107	122954-123459
scaffold1	4317790	GA02	14972131		scaffold3	2025633	GA02	18461123		scaffold102	1424443-1425627		scaffold1107	163146-163800
scaffold1	4344033	GA02	14967929		scaffold3	2056865	GA02	18423587		scaffold102	1427858-1428485		scaffold1108	84696-85442
scaffold1	4347593	GA02	14958597		scaffold3	2174776	GA02	18349462		scaffold102	1432546-1433133		scaffold1108	121586-122435
scaffold1	4360692	GA02	14953727		scaffold3	2179456	GA02	18336482		scaffold102	1460444-1460962		scaffold1109	71681-72317
scaffold1	4367762	GA02	14949111		scaffold3	2200413	GA02	18331267		scaffold102	1467736-1468246		scaffold111	8954-9488
scaffold1	4596653	GA02	14710403		scaffold3	2205134	GA02	18319192		scaffold102	1490527-1491329		scaffold111	12027-12727
scaffold1	4656931	GA02	14710403		scaffold3	2216136	GA02	18313300		scaffold102	1499690-1500279		scaffold111	19624-21336
scaffold1	4786821	GA02	14627367		scaffold3	2495338	GA02	18050954		scaffold102	1512020-1513239		scaffold111	36009-36514
scaffold1	4831309	GA02	14622743		scaffold3	2533827	GA02	18045594		scaffold102	1514591-1515191		scaffold111	37457-38301
scaffold1	4839577	GA02	14610260		scaffold3	2541058	GA02	18039949		scaffold102	1522609-1523116		scaffold111	39522-40023
scaffold1	4869652	GA02	14584704		scaffold3	2575605	GA02	5692873		scaffold102	1533561-1534123		scaffold111	46954-47562
scaffold1	4876495	GA02	14580832		scaffold3	2591696	GA02	5703816		scaffold102	1554437-1555049		scaffold111	58222-58929
scaffold1	4887121	GA02	14572401		scaffold3	2601210	GA02	5711386		scaffold102	1576360-1576942		scaffold111	68741-69976
scaffold1	4913972	GA02	14567209		scaffold3	2614716	GA02	5727559		scaffold102	1598155-1598727		scaffold111	72878-73442
scaffold1	4944058	GA02	14517337		scaffold3	2652588	GA02	5753311		scaffold102	1628257-1628786		scaffold111	91498-92018
scaffold1	4967592	GA02	14493392		scaffold3	2669926	GA02	5767821		scaffold102	1629587-1630106		scaffold111	136202-136832
scaffold1	5042995	GA02	14411955		scaffold3	2679641	GA02	5771271		scaffold102	1640405-1641030		scaffold111	174200-175073
scaffold1	5255311	GA02	14241015		scaffold3	2708591	GA02	5781286		scaffold102	1653625-1654236		scaffold111	191267-191864
scaffold1	5511924	GA02	14055313		scaffold3	2713469	GA02	5798521		scaffold102	1658625-1659178		scaffold111	200952-201695
scaffold1	5528035	GA02	14044646		scaffold3	2720919	GA02	5798521		scaffold102	1666551-1667115		scaffold111	204752-205310
scaffold1	5566455	GA02	14013969		scaffold3	2731119	GA02	5807072		scaffold102	1668588-1669214		scaffold111	218027-218897
scaffold1	5584822	GA02	14004213		scaffold3	2742745	GA02	5837267		scaffold102	1673191-1673703		scaffold111	259818-260349
scaffold1	5600188	GA02	13986296		scaffold3	2800190	GA02	5857550		scaffold102	1690268-1690832		scaffold111	336980-337818
scaffold1	5627192	GA02	13979923		scaffold3	2807344	GA02	5862925		scaffold102	1693861-1694414		scaffold111	346483-347013
scaffold1	5647757	GA02	13914087		scaffold3	2815255	GA02	5868958		scaffold102	1727975-1728736		scaffold111	374384-375023
scaffold1	5707896	GA02	13914087		scaffold3	2831622	GA02	5882568		scaffold102	1728738-1729299		scaffold111	387883-389278
scaffold1	5815579	GA02	13610946		scaffold3	2863857	GA02	5903926		scaffold102	1736296-1736954		scaffold111	419333-420024
scaffold1	5821356	GA02	13614114		scaffold3	2884139	GA02	5908312		scaffold102	1761463-1762124		scaffold111	421771-422335
scaffold1	5824650	GA02	13621416		scaffold3	2908998	GA02	5928892		scaffold102	1779624-1780151		scaffold111	526291-526953
scaffold1	5838831	GA02	13629258		scaffold3	2939167	GA02	5946384		scaffold102	1796652-1797165		scaffold111	542007-542549
scaffold1	5845840	GA02	13636172		scaffold3	2960195	GA02	5965612		scaffold102	1821875-1822630		scaffold111	543190-544795
scaffold1	5850025	GA02	13640060		scaffold3	3011236	GA02	6000629		scaffold1020	3-653		scaffold111	623447-624163
scaffold1	5862105	GA02	13650288		scaffold3	3022909	GA02	6021863		scaffold1020	15797-16422		scaffold111	669027-669688
scaffold1	5875048	GA02	13658496		scaffold3	3104037	GA02	6064240		scaffold1020	20737-21262		scaffold111	672105-673111
scaffold1	5916170	GA02	13671939		scaffold3	3115183	GA02	6073194		scaffold1020	25091-25748		scaffold111	683368-684395
scaffold1	5961902	GA02	13709137		scaffold3	3135281	GA02	6077775		scaffold1020	37032-37632		scaffold111	710628-711178
scaffold1	5976034	GA02	13718705		scaffold3	3169586	GA02	6118335		scaffold1020	42943-43883		scaffold111	728849-729450
scaffold1	6009727	GA02	13740234		scaffold3	3197433	GA02	6127561		scaffold1021	16801-17622		scaffold111	739808-740450
scaffold1	6031296	GA02	13754428		scaffold3	3217808	GA02	6135471		scaffold1022	1805-2428		scaffold111	780405-781286
scaffold1	6038974	GA02	13761429		scaffold3	3242949	GA02	6149129		scaffold1024	15445-16123		scaffold111	796284-796980
scaffold1	6047647	GA02	13766137		scaffold3	3254303	GA02	6161020		scaffold1025	27227-27847		scaffold111	797197-798586
scaffold1	6060004	GA02	13776394		scaffold3	3262560	GA02	6167728		scaffold1025	32606-33289		scaffold111	798588-800584
scaffold1	6092472	GA02	13802756		scaffold3	3276819	GA02	6187164		scaffold1025	33862-34409		scaffold111	835328-835952
scaffold1	6133257	GA02	13824425		scaffold3	3299719	GA02	6194704		scaffold1026	29610-30158		scaffold111	837501-839105
scaffold1	6145755	GA02	13830940		scaffold3	3337760	GA02	6216147		scaffold1027	11245-12467		scaffold111	858927-859639
scaffold1	6155816	GA02	13837751		scaffold3	3341217	GA02	6218344		scaffold1027	20698-21223		scaffold111	864075-864731
scaffold1	6216847	GA02	13606104		scaffold3	3367405	GA02	6240874		scaffold1028	2477-3289		scaffold111	864732-865527
scaffold1	6224258	GA02	13602916		scaffold3	3374852	GA02	6248379		scaffold1028	17240-17773		scaffold111	920597-921621
scaffold1	6253930	GA02	13580190		scaffold3	3383595	GA02	6254142		scaffold1028	21162-21942		scaffold111	922442-923296
scaffold1	6263122	GA02	13560095		scaffold3	3423310	GA02	6284621		scaffold1028	30322-30861		scaffold111	927134-927988
scaffold1	6335945	GA02	13523357		scaffold3	3436874	GA02	6295506		scaffold1028	34663-35364		scaffold111	935445-936418
scaffold1	6344863	GA02	13504332		scaffold3	3458773	GA02	6309463		scaffold1028	40211-40867		scaffold111	936420-938416
scaffold1	6366948	GA02	13495313		scaffold3	3476664	GA02	6321459		scaffold1029	21204-21887		scaffold111	938429-939168
scaffold1	6379652	GA02	13483343		scaffold3	3499081	GA02	6340118		scaffold1029	28199-29074		scaffold111	952201-952861
scaffold1	6410353	GA02	13455906		scaffold3	3521461	GA02	6355392		scaffold103	13354-14544		scaffold111	1000422-1001029
scaffold1	6450770	GA02	13449589		scaffold3	3593634	GA02	6427212		scaffold103	39202-39758		scaffold111	1021018-1023848
scaffold1	6465453	GA02	13433139		scaffold3	3627225	GA02	6435633		scaffold103	50943-51474		scaffold111	1046898-1047790
scaffold1	6492729	GA02	13433139		scaffold3	3638616	GA02	6451042		scaffold103	59822-60332		scaffold111	1089383-1089928
scaffold1	6504951	GA02	13414414		scaffold3	3683645	GA02	6482114		scaffold103	62824-63880		scaffold111	1090135-1090767
scaffold1	6523500	GA02	13400440		scaffold3	3691479	GA02	6483908		scaffold103	65544-66101		scaffold111	1095536-1097367
scaffold1	6538004	GA02	13391027		scaffold3	3700729	GA02	6502186		scaffold103	72919-73609		scaffold1110	26052-26789
scaffold1	6547267	GA02	13387601		scaffold3	3727387	GA02	6509138		scaffold103	84248-84832		scaffold1110	72605-73128
scaffold1	6557056	GA02	13354960		scaffold3	3770727	GA02	6555159		scaffold103	91473-92976		scaffold1110	80302-81603
scaffold1	6567262	GA02	13350957		scaffold3	3779926	GA02	6560957		scaffold103	135454-135988		scaffold1110	83894-84729
scaffold1	6716481	GA02	13035298		scaffold3	3916546	GA02	6665264		scaffold103	136088-136679		scaffold1110	91507-92328
scaffold1	6834975	GA02	13035298		scaffold3	4044536	GA02	6781424		scaffold103	146511-147069		scaffold1110	129625-130469
scaffold1	7064738	GA02	12989830		scaffold5	1983763	GA02	5274053		scaffold103	159338-160255		scaffold1110	130765-132087
scaffold1	7100201	GA02	12982219		scaffold5	2041992	GA02	5296504		scaffold103	161481-162220		scaffold1111	44674-46052
scaffold1	7107346	GA02	12967471		scaffold5	2082343	GA02	5319305		scaffold103	167336-167921		scaffold1111	63890-64408
scaffold1	7165318	GA02	12923579		scaffold5	2085184	GA02	5324623		scaffold103	177098-177845		scaffold1111	64704-65902
scaffold1	7179070	GA02	12870836		scaffold5	2137255	GA02	5341120		scaffold103	179142-179660		scaffold1111	70704-71433
scaffold1	7275329	GA02	12827352		scaffold5	2188840	GA02	5371354		scaffold103	185275-185894		scaffold1111	74512-75184
scaffold1	7288589	GA02	12813003		scaffold5	2217103	GA02	5393864		scaffold103	305480-306042		scaffold1112	383-1183
scaffold1	7305190	GA02	12798371		scaffold5	2231939	GA02	5401930		scaffold103	329651-330159		scaffold1112	26402-26957
scaffold1	7315425	GA02	12793663		scaffold5	2244395	GA02	5411995		scaffold103	345985-346553		scaffold1112	31349-31895
scaffold1	7320030	GA02	12781983		scaffold5	2269421	GA02	5427953		scaffold103	360151-360702		scaffold1112	50683-51254
scaffold1	7341030	GA02	12771247		scaffold5	2491037	GA02	5522570		scaffold103	365956-366570		scaffold1112	72632-73138
scaffold1	7347623	GA02	12760435		scaffold5	2656727	GA02	3078754		scaffold103	424646-425509		scaffold1112	76172-77261
scaffold1	7368399	GA02	12728201		scaffold5	2805857	GA02	3472645		scaffold103	425510-429143		scaffold1112	137656-138193
scaffold1	7519301	GA02	12620775		scaffold24	280754	GA02	7099598		scaffold103	436760-438303		scaffold1112	138233-139065
scaffold1	7661266	GA02	12576613		scaffold24	305023	GA02	7115867		scaffold103	448050-448840		scaffold1112	141621-142136
scaffold1	8006651	GA02	12298453		scaffold24	320065	GA02	7138114		scaffold103	488826-489349		scaffold1112	174516-175017
scaffold1	8032721	GA02	12288560		scaffold24	653850	GA02	7374750		scaffold103	513670-514435		scaffold1113	14032-14534
scaffold1	8036817	GA02	12283042		scaffold24	958294	GA02	7616102		scaffold103	515444-516021		scaffold1113	157217-157744
scaffold1	8046353	GA02	12278671		scaffold24	970510	GA02	7621195		scaffold103	537233-537930		scaffold1113	160887-161415
scaffold1	8221220	GA02	12123259		scaffold24	984694	GA02	7632856		scaffold103	555961-556512		scaffold1114	37234-37743
scaffold1	8246241	GA02	12118383		scaffold24	987525	GA02	7636514		scaffold103	558564-559070		scaffold1114	41004-43983
scaffold1	8251588	GA02	12114292		scaffold24	991235	GA02	7640845		scaffold103	570310-571101		scaffold1114	150891-153734
scaffold1	8255138	GA02	12111558		scaffold24	1004877	GA02	7648391		scaffold103	582007-582777		scaffold1114	155306-155940
scaffold1	8271894	GA02	12098082		scaffold24	1024513	GA02	7652954		scaffold103	614932-615449		scaffold1114	159770-160624
scaffold1	8370027	GA02	12019630		scaffold24	1037792	GA02	7658608		scaffold103	628283-628809		scaffold1115	26335-26850
scaffold1	8376546	GA02	12011446		scaffold24	1065119	GA02	7675747		scaffold103	655975-656479		scaffold1115	42076-42619
scaffold1	8397902	GA02	11997740		scaffold24	1095528	GA02	7709432		scaffold103	659908-660561		scaffold1115	56335-57077
scaffold1	8456233	GA02	11980966		scaffold24	1110208	GA02	7717982		scaffold103	683292-683798		scaffold1115	101176-101787
scaffold1	8460785	GA02	11968866		scaffold24	1128436	GA02	7730342		scaffold103	695116-695618		scaffold1115	147890-148973
scaffold1	8483280	GA02	11961112		scaffold24	1143623	GA02	7749799		scaffold103	699619-700125		scaffold1115	148975-150293
scaffold1	8500619	GA02	11956898		scaffold24	1149734	GA02	7754088		scaffold103	706558-707201		scaffold1117	54914-56065
scaffold1	8504202	GA02	11918068		scaffold24	1158179	GA02	7763793		scaffold103	710893-712107		scaffold1117	56943-57448
scaffold1	8559439	GA02	11898028		scaffold24	1163864	GA02	7768910		scaffold103	743714-744229		scaffold1117	61756-62261
scaffold1	8577629	GA02	11889310		scaffold24	1174635	GA02	7777186		scaffold103	754016-757165		scaffold1117	96953-97552
scaffold1	8588754	GA02	11870067		scaffold24	1183027	GA02	7783810		scaffold103	805082-805593		scaffold1117	98332-99065
scaffold1	8639206	GA02	11823837		scaffold24	1192340	GA02	7790145		scaffold103	808553-809175		scaffold1117	99806-100364
scaffold1	8740701	GA02	11746717		scaffold24	1209550	GA02	7800471		scaffold103	818232-818743		scaffold1117	103289-103920
scaffold1	8773075	GA02	11736099		scaffold24	1227270	GA02	7817429		scaffold103	845455-846059		scaffold1117	110748-111664
scaffold1	8779605	GA02	11731641		scaffold24	1246647	GA02	7829245		scaffold103	858655-859169		scaffold1117	115326-116384
scaffold1	8789212	GA02	11722208		scaffold24	1275368	GA02	7844743		scaffold103	873342-873844		scaffold1117	129561-130345
scaffold1	8837868	GA02	11694552		scaffold24	1394269	GA02	7942950		scaffold103	875475-875978		scaffold1117	146960-147627
scaffold1	8870482	GA02	11672408		scaffold24	1651656	GA02	8124609		scaffold103	880063-880881		scaffold1117	147724-148654
scaffold1	8874708	GA02	11667549		scaffold24	1664090	GA02	8148242		scaffold103	892712-893324		scaffold1117	151663-152179
scaffold1	8886551	GA02	11648296		scaffold24	1760261	GA02	8200219		scaffold103	905069-905731		scaffold1117	152180-152895
scaffold1	8911061	GA02	11634253		scaffold24	1772647	GA02	8210017		scaffold103	908711-909656		scaffold1117	155581-156097
scaffold1	8925064	GA02	11629396		scaffold24	1776733	GA02	8213450		scaffold103	926757-927272		scaffold1117	156098-156880
scaffold1	8981111	GA02	11595660		scaffold24	1825581	GA02	8246170		scaffold103	956148-956659		scaffold1118	2246-3082
scaffold1	8994680	GA02	11589267		scaffold24	1833811	GA02	8251715		scaffold103	965532-966077		scaffold1118	4470-4981
scaffold1	9000193	GA02	11579852		scaffold24	1870264	GA02	8275248		scaffold103	967027-968005		scaffold1118	8885-9740
scaffold1	9068177	GA02	11521136		scaffold24	1878097	GA02	8281501		scaffold103	971419-972261		scaffold1118	14879-15444
scaffold1	9103210	GA02	11510431		scaffold24	1894334	GA02	8294901		scaffold103	1006137-1006660		scaffold1118	31802-32353
scaffold1	9118404	GA02	11498914		scaffold24	1911643	GA02	8306229		scaffold103	1039870-1040400		scaffold1118	32354-33237
scaffold1	9124974	GA02	11495261		scaffold24	1919318	GA02	8314608		scaffold103	1060834-1061346		scaffold1118	48208-48767
scaffold1	9136322	GA02	11486094		scaffold24	1938283	GA02	8332065		scaffold103	1070872-1071380		scaffold1118	51718-52383
scaffold1	9148909	GA02	11422567		scaffold24	1948690	GA02	8341368		scaffold103	1082151-1082674		scaffold1118	62819-63476
scaffold1	9189188	GA02	11422567		scaffold58	94526	GA02	8726545		scaffold103	1084641-1085211		scaffold1118	75869-76469
scaffold1	9203358	GA02	11422567		scaffold58	136580	GA02	8688009		scaffold103	1106873-1107404		scaffold1118	127764-128875
scaffold1	9229440	GA02	11394568		scaffold58	191512	GA02	8661239		scaffold103	1121363-1121868		scaffold1118	129057-129596
scaffold1	9282949	GA02	11375629		scaffold58	195718	GA02	8656387		scaffold103	1153789-1154395		scaffold1118	162430-163394
scaffold1	9296073	GA02	11375629		scaffold58	203778	GA02	8651143		scaffold103	1155067-1155649		scaffold1118	168375-168946
scaffold1	9326721	GA02	11330769		scaffold58	210160	GA02	8646377		scaffold103	1175466-1176030		scaffold1118	168947-170147
scaffold1	9366812	GA02	11310523		scaffold58	213883	GA02	8646377		scaffold103	1200998-1201516		scaffold1119	11809-12319
scaffold1	9411006	GA02	11282087		scaffold58	218823	GA02	8644046		scaffold103	1202897-1203504		scaffold1119	17230-18091
scaffold1	9436430	GA02	11267841		scaffold58	221258	GA02	8638772		scaffold103	1214309-1214918		scaffold1119	18954-19613
scaffold1	9455549	GA02	11246365		scaffold58	237163	GA02	8624083		scaffold103	1243005-1243738		scaffold1119	42255-42824
scaffold1	9482739	GA02	11208619		scaffold58	247558	GA02	8613964		scaffold103	1262627-1263429		scaffold1119	45645-46146
scaffold1	9527307	GA02	11195298		scaffold58	295481	GA02	8586194		scaffold103	1266355-1266870		scaffold1119	72983-73591
scaffold1	9566698	GA02	11172021		scaffold58	309433	GA02	8579729		scaffold103	1272181-1272702		scaffold1119	73592-74387
scaffold1	9587835	GA02	11156528		scaffold58	320991	GA02	8571842		scaffold103	1292436-1293074		scaffold1119	77732-78340
scaffold1	9609456	GA02	11127315		scaffold58	342353	GA02	8546800		scaffold103	1296081-1296626		scaffold1119	78341-79136
scaffold1	9644470	GA02	11119928		scaffold58	456570	GA02	8468769		scaffold103	1303463-1304736		scaffold1119	90629-91223
scaffold1	9657855	GA02	11101817		scaffold58	498636	GA02	8429119		scaffold103	1309816-1310586		scaffold1119	97749-98277
scaffold1	9681601	GA02	11083787		scaffold58	1164202	GA02	3574772		scaffold103	1338156-1338721		scaffold1119	137098-137684
scaffold1	9961496	GA02	10773843		scaffold61	66341	GA02	11495261		scaffold103	1350148-1350829		scaffold1119	140554-141104
scaffold1	10191108	GA02	10636093		scaffold61	80309	GA02	11498914		scaffold103	1352626-1353176		scaffold1119	150264-151124
scaffold1	10211434	GA02	10631051		scaffold61	193290	GA02	11579852		scaffold103	1354784-1355299		scaffold1119	152328-152854
scaffold1	10219239	GA02	10624250		scaffold61	216940	GA02	11595660		scaffold103	1380705-1381208		scaffold1119	152856-153768
scaffold1	10272493	GA02	10578995		scaffold61	264056	GA02	11629396		scaffold103	1397259-1397829		scaffold1119	166549-167387
scaffold1	10310489	GA02	10570981		scaffold61	282163	GA02	11634253		scaffold103	1421095-1421643		scaffold1119	172478-173915
scaffold1	10336868	GA02	10556497		scaffold61	318001	GA02	11648296		scaffold103	1428423-1429074		scaffold1119	200575-201147
scaffold1	10353684	GA02	10529223		scaffold61	327283	GA02	11661358		scaffold103	1439738-1440312		scaffold112	8116-8637
scaffold1	10387187	GA02	10511520		scaffold61	332723	GA02	11667549		scaffold103	1475273-1475786		scaffold112	22480-22986
scaffold1	10405676	GA02	10509027		scaffold61	338357	GA02	11672408		scaffold103	1479083-1479614		scaffold112	55117-55627
scaffold1	10407591	GA02	10500041		scaffold61	382442	GA02	11694552		scaffold103	1494058-1494625		scaffold112	64851-65355
scaffold1	10422443	GA02	10480644		scaffold61	429134	GA02	11722208		scaffold103	1500369-1500948		scaffold112	77715-78889
scaffold1	10447230	GA02	10475278		scaffold61	444059	GA02	11731641		scaffold103	1503552-1504316		scaffold112	86323-86952
scaffold1	10550525	GA02	10389728		scaffold61	451531	GA02	11736099		scaffold103	1506072-1506592		scaffold112	235978-236509
scaffold1	10789111	GA02	10239899		scaffold61	462389	GA02	11746717		scaffold103	1524335-1525158		scaffold112	240644-241175
scaffold1	10799594	GA02	10213345		scaffold61	471158	GA02	11755306		scaffold103	1525159-1525822		scaffold112	248431-249131
scaffold1	10856545	GA02	10194216		scaffold61	575245	GA02	11823837		scaffold103	1555708-1556328		scaffold112	654414-654923
scaffold1	10885445	GA02	10126536		scaffold61	667447	GA02	11870067		scaffold103	1571171-1571711		scaffold112	754956-755563
scaffold1	10966319	GA02	10100660		scaffold64	144035	GA02	4597315		scaffold103	1577227-1577746		scaffold112	856120-859003
scaffold1	10984903	GA02	10093097		scaffold64	696778	GA02	11282087		scaffold103	1583973-1584895		scaffold1120	5630-6186
scaffold1	10993424	GA02	10067383		scaffold64	716894	GA02	11282087		scaffold103	1590952-1591520		scaffold1120	8883-9640
scaffold1	11030531	GA02	10044350		scaffold64	728384	GA02	11267841		scaffold103	1596347-1596963		scaffold1120	14633-15175
scaffold1	11057117	GA02	10038940		scaffold64	743200	GA02	11246365		scaffold103	1619114-1619634		scaffold1120	24844-25812
scaffold1	11077785	GA02	10002623		scaffold64	789561	GA02	11208619		scaffold103	1632105-1632696		scaffold1120	25938-26732
scaffold1	11140491	GA02	9973346		scaffold64	855527	GA02	11195298		scaffold103	1633853-1634441		scaffold1120	26733-27389
scaffold1	11332402	GA02	9804668		scaffold64	883434	GA02	11172021		scaffold103	1636981-1638069		scaffold1120	27691-28606
scaffold1	11393702	GA02	9767824		scaffold64	913780	GA02	11156528		scaffold103	1657732-1658539		scaffold1120	46629-47237
scaffold1	11425936	GA02	9756926		scaffold64	933455	GA02	11127315		scaffold103	1671422-1671966		scaffold1120	50799-52906
scaffold1	11474817	GA02	9723117		scaffold64	971712	GA02	11119928		scaffold103	1672979-1673564		scaffold1120	56805-57709
scaffold1	11489325	GA02	9716095		scaffold64	975620	GA02	11101817		scaffold103	1676927-1677450		scaffold1120	59998-60520
scaffold1	11534298	GA02	9707642		scaffold64	1010209	GA02	11083787		scaffold103	1694047-1695379		scaffold1120	86381-86936
scaffold1	11662515	GA02	9549115		scaffold64	1355387	GA02	10773843		scaffold103	1697493-1698207		scaffold1120	102414-102930
scaffold1	11799380	GA02	9447815		scaffold64	1602220	GA02	10636093		scaffold103	1706701-1707246		scaffold1120	112216-113095
scaffold1	11872159	GA02	9439993		scaffold64	1640718	GA02	10631051		scaffold103	1737220-1737737		scaffold1120	119095-119827
scaffold1	11933547	GA02	9373222		scaffold64	1648700	GA02	10624250		scaffold103	1738222-1738741		scaffold1120	124169-124901
scaffold1	11955633	GA02	9351537		scaffold64	1698645	GA02	10578995		scaffold103	1741848-1742456		scaffold1120	127033-127679
scaffold1	12005151	GA02	9326521		scaffold64	1737717	GA02	10570981		scaffold103	1762448-1763022		scaffold1120	137895-138476
scaffold1	12158695	GA02	9215026		scaffold64	1744225	GA02	10529223		scaffold103	1763860-1764505		scaffold1120	142812-143393
scaffold1	12190147	GA02	9204468		scaffold64	1796710	GA02	10511520		scaffold103	1777356-1777895		scaffold1120	152092-152942
scaffold1	12385318	GA02	9054390		scaffold64	1821825	GA02	10509027		scaffold1030	1790-2697		scaffold1120	160591-161339
scaffold1	12407261	GA02	9043062		scaffold64	1823835	GA02	10500041		scaffold1030	18607-19238		scaffold1120	161340-162398
scaffold1	12455949	GA02	9005752		scaffold64	1834241	GA02	10480644		scaffold1030	26982-27526		scaffold1120	166267-167002
scaffold1	12504151	GA02	8934593		scaffold64	1858908	GA02	10475278		scaffold1030	27556-29758		scaffold1121	5154-5732
scaffold1	12523617	GA02	8934593		scaffold64	1872032	GA02	10451836		scaffold1031	3914-4435		scaffold1121	7064-7901
scaffold1	12636458	GA02	8875345		scaffold64	1913342	GA02	10395592		scaffold1031	9263-10289		scaffold1121	39777-41165
scaffold1	12660591	GA02	8855572		scaffold64	1961187	GA02	10389728		scaffold1031	14247-14816		scaffold1121	46348-47647
scaffold1	12688357	GA02	8814636		scaffold64	1980116	GA02	10369563		scaffold1032	1386-2193		scaffold1121	74368-75255
scaffold1	12730915	GA02	8790724		scaffold64	2046879	GA02	10274106		scaffold1032	2196-3434		scaffold1121	79655-81111
scaffold1	12815958	GA02	8726545		scaffold64	2144880	GA02	10247846		scaffold1032	7081-7937		scaffold1121	92227-98018
scaffold1	12859096	GA02	8688009		scaffold64	2154619	GA02	10239899		scaffold1032	22091-22980		scaffold1121	121998-122530
scaffold1	12919016	GA02	8661239		scaffold64	2163436	GA02	10213345		scaffold1033	13706-14309		scaffold1121	122960-123509
scaffold1	12923217	GA02	8656387		scaffold64	2203222	GA02	10204463		scaffold1033	18564-19497		scaffold1121	126487-128344
scaffold1	12934261	GA02	8651143		scaffold64	2227139	GA02	10194216		scaffold1033	19596-20878		scaffold1121	136218-137013
scaffold20	620654	GA02	12728201		scaffold64	2232048	GA02	10126536		scaffold1034	3644-4195		scaffold1121	162274-162887
scaffold20	857131	GA02	7783810		scaffold64	2351927	GA02	10115093		scaffold1034	8078-8776		scaffold1121	170240-170766
scaffold20	1595721	GA02	7844743		scaffold64	2366071	GA02	10100660		scaffold1034	25434-26751		scaffold1121	173912-174434
scaffold20	2306561	GA02	12728201		scaffold64	2382825	GA02	10093097		scaffold1035	23983-24639		scaffold1121	178080-178607
scaffold20	4232925	GA02	11208619		scaffold64	2396278	GA02	10067383		scaffold1035	24650-25254		scaffold1123	35699-37247
scaffold22	93847	GA02	6781424		scaffold78	14502	GA02	15471688		scaffold1036	8225-8739		scaffold1123	148149-149033
scaffold22	306868	GA02	6665264		scaffold78	80321	GA02	15508707		scaffold1037	28347-29082		scaffold1124	22326-25518
scaffold22	450320	GA02	6560957		scaffold78	112881	GA02	15530683		scaffold1037	40697-41229		scaffold1124	31287-32774
scaffold22	453628	GA02	6555159		scaffold78	120334	GA02	15538167		scaffold1037	42264-42846		scaffold1124	51761-52484
scaffold22	497700	GA02	6509138		scaffold78	147779	GA02	15546599		scaffold1038	9424-9932		scaffold1125	12674-13738
scaffold22	512552	GA02	6502186		scaffold78	162966	GA02	15546599		scaffold1039	5858-6954		scaffold1125	23331-24397
scaffold22	524408	GA02	6483908		scaffold78	176799	GA02	15564357		scaffold1039	38124-42067		scaffold1125	43006-43654
scaffold22	533607	GA02	6482114		scaffold78	230085	GA02	15599550		scaffold104	28683-29255		scaffold1125	116085-116733
scaffold22	536480	GA02	6475329		scaffold78	272972	GA02	15611122		scaffold104	29880-30654		scaffold1125	151575-152253
scaffold22	549444	GA02	6451042		scaffold78	373408	GA02	15650126		scaffold104	39930-40461		scaffold1126	106054-106835
scaffold22	583674	GA02	6435633		scaffold78	380987	GA02	15654499		scaffold104	69266-69866		scaffold1126	142598-143162
scaffold22	594987	GA02	6427212		scaffold78	424330	GA02	15687511		scaffold104	80769-81476		scaffold1127	46989-47521
scaffold22	673831	GA02	6355392		scaffold78	628959	GA02	15803295		scaffold104	104318-105143		scaffold1127	51069-54308
scaffold22	708725	GA02	6321459		scaffold78	689945	GA02	15803295		scaffold104	106140-106864		scaffold1128	21711-22693
scaffold22	729770	GA02	6309463		scaffold78	768891	GA02	15904967		scaffold104	137525-138738		scaffold1128	22694-23449
scaffold22	745124	GA02	6295506		scaffold78	829646	GA02	15944730		scaffold104	148259-149000		scaffold1128	43252-44250
scaffold22	764597	GA02	6284621		scaffold78	841695	GA02	15962970		scaffold104	158865-159542		scaffold1128	44397-45388
scaffold22	806449	GA02	6248379		scaffold78	960521	GA02	16040387		scaffold104	159550-160310		scaffold1128	86161-87368
scaffold22	822724	GA02	6240874		scaffold78	1096194	GA02	16172372		scaffold104	215897-216433		scaffold1128	105668-106652
scaffold22	848876	GA02	6218344		scaffold78	1157801	GA02	16189337		scaffold104	238392-239085		scaffold1128	108940-109466
scaffold22	892771	GA02	6194704		scaffold78	1169670	GA02	16198253		scaffold104	294836-295406		scaffold1128	115801-116582
scaffold22	950406	GA02	6167728		scaffold78	1326959	GA02	16307519		scaffold104	309630-310265		scaffold1128	119304-119838
scaffold22	956893	GA02	6161020		scaffold78	1359346	GA02	16328549		scaffold104	318842-319663		scaffold1128	138594-139494
scaffold22	970307	GA02	6135471		scaffold78	1378894	GA02	16334467		scaffold104	322673-324044		scaffold1128	143453-144379
scaffold22	1001528	GA02	6127561		scaffold78	1403950	GA02	16348502		scaffold104	332058-332618		scaffold1128	152216-152833
scaffold22	1009141	GA02	6118335		scaffold78	1447952	GA02	16436339		scaffold104	334150-334707		scaffold1128	155837-156454
scaffold22	1027603	GA02	6096252		scaffold78	1481953	GA02	16458233		scaffold104	358738-359468		scaffold1129	21187-22081
scaffold22	1036941	GA02	6084107		scaffold78	1486813	GA02	16458233		scaffold104	363180-363691		scaffold1129	30354-30895
scaffold22	1069589	GA02	6077775		scaffold78	1563743	GA02	16458233		scaffold104	363695-364254		scaffold1129	35428-36042
scaffold22	1075072	GA02	6073194		scaffold78	1595527	GA02	16530824		scaffold104	385590-386123		scaffold1129	47234-48069
scaffold22	1080073	GA02	6064240		scaffold94	259836	GA02	12278671		scaffold104	406737-407362		scaffold1129	56107-56875
scaffold22	1095517	GA02	6021863		scaffold94	265010	GA02	12283042		scaffold104	420982-422249		scaffold1129	67431-68697
scaffold22	1133355	GA02	6021863		scaffold94	272007	GA02	12288560		scaffold104	430091-430696		scaffold1129	97421-99279
scaffold22	1158251	GA02	6000629		scaffold94	277929	GA02	12288560		scaffold104	446302-446947		scaffold1129	135227-135736
scaffold22	1197324	GA02	5965612		scaffold94	281648	GA02	12292363		scaffold104	465844-466525		scaffold1129	140338-141408
scaffold22	1218375	GA02	5957410		scaffold94	286700	GA02	12298453		scaffold104	544389-544995		scaffold113	597069-597590
scaffold22	1223619	GA02	5946384		scaffold94	603675	GA02	12524688		scaffold104	557485-558126		scaffold113	641407-641938
scaffold22	1249877	GA02	5928892		scaffold94	676811	GA02	12576613		scaffold104	588998-589519		scaffold113	651916-652446
scaffold22	1266042	GA02	5924896		scaffold94	769417	GA02	12620775		scaffold104	609188-609740		scaffold113	890529-891114
scaffold22	1272376	GA02	5919232		scaffold94	886193	GA02	12685999		scaffold104	693187-693989		scaffold113	895490-896126
scaffold22	1279058	GA02	5915505		scaffold94	950924	GA02	12728201		scaffold104	703191-703845		scaffold113	1033026-1033587
scaffold22	1284439	GA02	5908312		scaffold94	993790	GA02	12760435		scaffold104	715927-716574		scaffold113	1072970-1073605
scaffold22	1300375	GA02	5903926		scaffold94	1000208	GA02	12771247		scaffold104	716913-717447		scaffold113	1111360-1112236
scaffold22	1309040	GA02	5882568		scaffold94	1012719	GA02	12781983		scaffold104	717737-718402		scaffold1131	2379-3172
scaffold22	1329121	GA02	5868958		scaffold94	1031016	GA02	12798371		scaffold104	730468-731073		scaffold1131	3973-4704
scaffold22	1345260	GA02	5862925		scaffold94	1049663	GA02	12813003		scaffold104	746600-747179		scaffold1131	5839-6472
scaffold22	1353360	GA02	5857550		scaffold94	1075147	GA02	12827352		scaffold104	774111-774894		scaffold1131	10942-11846
scaffold22	1366656	GA02	5837267		scaffold94	1110735	GA02	12852843		scaffold104	782881-783416		scaffold1131	13147-13660
scaffold22	1415399	GA02	5807072		scaffold94	1157202	GA02	12870836		scaffold104	794388-795512		scaffold1131	18193-18930
scaffold22	1435161	GA02	5781286		scaffold94	1193152	GA02	12923579		scaffold104	797028-797956		scaffold1131	21719-22280
scaffold22	1446285	GA02	5771271		scaffold94	1254602	GA02	12967471		scaffold104	825308-825928		scaffold1131	89978-90744
scaffold22	1458679	GA02	5767821		scaffold94	1273082	GA02	12982219		scaffold104	861394-861962		scaffold1131	90746-92742
scaffold22	1471674	GA02	5753311		scaffold94	1285668	GA02	12989830		scaffold104	886380-886978		scaffold1131	120548-121199
scaffold22	1509816	GA02	5727559		scaffold94	1340564	GA02	13035298		scaffold104	915927-916675		scaffold1131	133370-134403
scaffold22	1522573	GA02	5711386		scaffold94	1883231	GA02	13350957		scaffold104	919287-919972		scaffold1132	6528-7097
scaffold22	1542513	GA02	5703816		scaffold94	1906223	GA02	13354960		scaffold104	932618-933119		scaffold1132	26056-26758
scaffold22	1548232	GA02	5692873		scaffold94	1920912	GA02	13383102		scaffold104	948308-948877		scaffold1132	36136-37471
scaffold22	1567433	GA02	18020820		scaffold94	1928748	GA02	13391027		scaffold104	950844-951631		scaffold1132	92374-92969
scaffold22	1610904	GA02	18045594		scaffold94	1952725	GA02	13400440		scaffold104	961915-962547		scaffold1132	138088-139525
scaffold22	1617348	GA02	18050954		scaffold94	1955406	GA02	13433139		scaffold104	1000016-1000942		scaffold1132	154552-155244
scaffold22	1943628	GA02	18313300		scaffold94	2000057	GA02	13433139		scaffold104	1036426-1039010		scaffold1134	13198-13747
scaffold22	1956015	GA02	18319192		scaffold94	2026606	GA02	13449589		scaffold104	1041009-1041566		scaffold1134	37408-37911
scaffold22	1971898	GA02	18331267		scaffold94	2040807	GA02	13455906		scaffold104	1052466-1053137		scaffold1134	47302-48751
scaffold22	1977609	GA02	18336482		scaffold94	2113476	GA02	13483343		scaffold104	1071382-1071926		scaffold1134	50352-51072
scaffold22	1992003	GA02	18349462		scaffold103	38795	GA02	21242688		scaffold104	1075583-1076152		scaffold1134	55071-55612
scaffold22	1996182	GA02	18352991		scaffold103	42464	GA02	21247379		scaffold104	1095644-1096182		scaffold1134	75442-76000
scaffold22	2069816	GA02	18410889		scaffold103	48221	GA02	21247379		scaffold104	1120364-1120892		scaffold1134	78518-79436
scaffold22	2083514	GA02	18423587		scaffold103	56549	GA02	21257947		scaffold104	1176457-1177046		scaffold1134	97409-98290
scaffold22	2100309	GA02	18436053		scaffold103	296776	GA02	21365526		scaffold104	1177431-1178108		scaffold1134	124697-125256
scaffold22	2129081	GA02	18461123		scaffold103	311390	GA02	21372076		scaffold104	1221768-1222549		scaffold1134	130006-130779
scaffold22	2144942	GA02	18470844		scaffold103	328524	GA02	21381632		scaffold104	1229425-1229935		scaffold1134	153524-154460
scaffold22	2147711	GA02	18474083		scaffold103	359310	GA02	22268395		scaffold104	1267755-1268264		scaffold1134	167652-168402
scaffold22	2161696	GA02	18485827		scaffold103	367174	GA02	22271397		scaffold104	1305618-1306286		scaffold1135	17605-18493
scaffold22	2172198	GA02	18494137		scaffold103	400010	GA02	22291266		scaffold104	1331768-1332582		scaffold1135	64123-64868
scaffold22	2182943	GA02	18501951		scaffold103	416494	GA02	22301954		scaffold104	1332587-1333872		scaffold1135	80063-80855
scaffold22	2194361	GA02	18508654		scaffold103	439112	GA02	19572748		scaffold104	1333876-1334649		scaffold1135	83298-83966
scaffold22	2249002	GA02	18548338		scaffold103	484453	GA02	19502319		scaffold104	1361180-1361975		scaffold1135	137478-138243
scaffold22	2253564	GA02	18552363		scaffold103	558929	GA02	19502319		scaffold104	1420723-1421365		scaffold1135	149508-150591
scaffold22	2271853	GA02	18566411		scaffold103	703123	GA02	19412053		scaffold104	1439837-1440338		scaffold1135	158788-159295
scaffold22	2358113	GA02	18634412		scaffold103	717250	GA02	19349048		scaffold104	1458216-1459992		scaffold1135	160627-161354
scaffold22	2423404	GA02	18680140		scaffold103	830913	GA02	19330861		scaffold104	1463484-1464114		scaffold1135	168097-169274
scaffold22	2484659	GA02	18755567		scaffold103	842149	GA02	19305111		scaffold104	1478204-1479095		scaffold1135	170209-170759
scaffold22	2818132	GA02	18956837		scaffold103	887992	GA02	19282315		scaffold104	1490350-1490956		scaffold1135	171100-172183
scaffold22	2861667	GA02	18978832		scaffold103	1049137	GA02	19161545		scaffold104	1505963-1506789		scaffold1136	32188-33871
scaffold22	2946621	GA02	19025624		scaffold103	1078424	GA02	19154620		scaffold104	1512862-1513408		scaffold1136	60931-61442
scaffold22	2953849	GA02	19032726		scaffold103	1099453	GA02	19113447		scaffold104	1536471-1536993		scaffold1136	73094-76052
scaffold22	3033714	GA02	19079672		scaffold103	1166271	GA02	19109323		scaffold104	1537056-1537773		scaffold1136	90563-93699
scaffold22	3092727	GA02	19113447		scaffold106	29187	GA02	9723117		scaffold104	1544110-1544611		scaffold1137	28796-29341
scaffold22	3152521	GA02	19149179		scaffold106	34237	GA02	9723117		scaffold104	1549293-1550437		scaffold1137	37593-38282
scaffold22	3158215	GA02	19154620		scaffold106	58716	GA02	9723117		scaffold104	1551739-1552504		scaffold1137	54897-55485
scaffold22	3169575	GA02	19161545		scaffold106	78779	GA02	9716095		scaffold104	1555695-1557397		scaffold1137	55486-55996
scaffold22	3189230	GA02	19181372		scaffold106	90818	GA02	9707642		scaffold104	1599644-1600247		scaffold1137	56603-57480
scaffold22	3296210	GA02	19282315		scaffold106	200948	GA02	9549115		scaffold104	1614714-1615781		scaffold1137	61820-62327
scaffold22	3387644	GA02	19330861		scaffold106	348292	GA02	9447815		scaffold104	1634814-1635814		scaffold1137	70170-70878
scaffold22	3439224	GA02	19349048		scaffold106	432597	GA02	9439993		scaffold104	1654479-1655142		scaffold1137	75163-75997
scaffold22	3502014	GA02	19412053		scaffold106	439750	GA02	9428833		scaffold104	1661076-1662513		scaffold1137	81916-84183
scaffold22	3625683	GA02	19502319		scaffold106	476266	GA02	9393981		scaffold104	1669201-1669983		scaffold1137	85210-85942
scaffold22	3659129	GA02	19502319		scaffold106	498858	GA02	9373222		scaffold104	1708013-1709544		scaffold1137	115317-115844
scaffold22	3744333	GA02	19586042		scaffold106	576381	GA02	9330465		scaffold104	1712956-1713953		scaffold1137	118977-120481
scaffold22	3780545	GA02	22301954		scaffold106	581183	GA02	9326521		scaffold104	1725311-1726362		scaffold1137	129525-130033
scaffold22	3805229	GA02	22291266		scaffold106	745273	GA02	9215026		scaffold104	1730657-1731317		scaffold1137	148714-149402
scaffold22	3896761	GA02	21365526		scaffold106	783445	GA02	9204468		scaffold104	1733628-1736031		scaffold1138	116974-119867
scaffold22	4059119	GA02	21257947		scaffold106	877866	GA02	9116332		scaffold1040	1319-4886		scaffold1139	20288-20876
scaffold22	4108364	GA02	21247379		scaffold106	1016690	GA02	9054390		scaffold1040	37334-41006		scaffold1139	90806-93628
scaffold22	4310644	GA02	21162092		scaffold106	1060061	GA02	9043062		scaffold1041	29328-30057		scaffold1139	120106-120629
scaffold22	4325915	GA02	21129150		scaffold106	1078386	GA02	9034022		scaffold1041	34768-37026		scaffold114	36866-37409
scaffold22	4371761	GA02	21111798		scaffold106	1090081	GA02	9017606		scaffold1042	1518-2103		scaffold114	81594-82100
scaffold22	4393765	GA02	21106823		scaffold106	1111154	GA02	9011500		scaffold1042	4837-5369		scaffold114	92960-95948
scaffold22	4579083	GA02	21008825		scaffold106	1121086	GA02	9005752		scaffold1042	8354-8988		scaffold114	383877-384391
scaffold22	4863180	GA02	20835249		scaffold131	15411	GA02	20665560		scaffold1042	11568-12102		scaffold114	495746-496299
scaffold22	4869395	GA02	20835249		scaffold131	33582	GA02	20651965		scaffold1042	17565-18291		scaffold114	531861-532385
scaffold22	4921673	GA02	20813446		scaffold131	38836	GA02	20642283		scaffold1042	20415-21152		scaffold114	578577-579729
scaffold22	4945745	GA02	20808865		scaffold131	70571	GA02	20616651		scaffold1043	18418-19088		scaffold114	806148-806711
scaffold22	4950315	GA02	20795697		scaffold131	242894	GA02	20506873		scaffold1043	20324-21737		scaffold114	933904-935326
scaffold22	4987418	GA02	20772216		scaffold131	316676	GA02	20456015		scaffold1043	35188-36631		scaffold114	974261-975688
scaffold22	5184228	GA02	20651965		scaffold131	329116	GA02	20427081		scaffold1043	37663-38390		scaffold114	979290-980743
scaffold22	5231236	GA02	20616651		scaffold131	571809	GA02	20291398		scaffold1045	16836-17391		scaffold114	1110423-1110943
scaffold29	95270	GA02	16458233		scaffold131	588062	GA02	20291398		scaffold1045	17554-18197		scaffold1140	70935-71464
scaffold29	130511	GA02	16749578		scaffold135	601076	GA02	2263232		scaffold1045	19046-19651		scaffold1140	72645-73516
scaffold29	152328	GA02	4413170		scaffold135	723661	GA02	2319783		scaffold1045	33545-34081		scaffold1140	75825-76520
scaffold29	522282	GA02	15650126		scaffold135	825346	GA02	2385882		scaffold1046	26585-27189		scaffold1140	77793-78628
scaffold29	968720	GA02	8646377		scaffold135	938474	GA02	2419524		scaffold1047	1927-3212		scaffold1140	82219-82770
scaffold29	2077657	GA02	21679367		scaffold135	946510	GA02	2430586		scaffold1047	37792-38516		scaffold1140	82790-83661
scaffold29	2976337	GA02	15396267		scaffold135	956153	GA02	3557486		scaffold1048	842-1579		scaffold1140	87821-88502
scaffold29	4040192	GA02	8135996		scaffold135	980762	GA02	3666994		scaffold1048	16446-17103		scaffold1140	125266-125786
scaffold33	309407	GA02	5663181		scaffold135	1000854	GA02	3673970		scaffold1048	19750-20405		scaffold1141	17276-17802
scaffold33	315224	GA02	5663181		scaffold143	12497	GA02	17382924		scaffold1049	1064-1682		scaffold1141	67768-68694
scaffold33	336369	GA02	18006245		scaffold143	100692	GA02	17300817		scaffold1049	36628-37511		scaffold1141	141516-142321
scaffold33	361800	GA02	17989725		scaffold143	263674	GA02	17179737		scaffold105	16292-16827		scaffold1142	3244-3782
scaffold33	444391	GA02	17950191		scaffold143	495224	GA02	16999232		scaffold105	18951-19661		scaffold1142	24450-24975
scaffold33	496927	GA02	17942081		scaffold143	652083	GA02	16882187		scaffold105	53304-53831		scaffold1142	139606-140124
scaffold33	596526	GA02	17882365		scaffold143	716613	GA02	16826290		scaffold105	98795-99371		scaffold1143	17894-21084
scaffold33	647738	GA02	17864577		scaffold143	730954	GA02	16816304		scaffold105	110248-110802		scaffold1144	32899-33988
scaffold33	658310	GA02	17849185		scaffold143	747994	GA02	16792237		scaffold105	130012-130737		scaffold1145	138380-138957
scaffold33	773135	GA02	17770795		scaffold143	820580	GA02	16763932		scaffold105	131220-131840		scaffold1146	4306-5466
scaffold33	1024989	GA02	17556513		scaffold143	823839	GA02	16758968		scaffold105	147508-148140		scaffold1146	8800-9809
scaffold33	1210995	GA02	17449374		scaffold143	828671	GA02	16758968		scaffold105	166285-166858		scaffold1146	20010-20650
scaffold33	1229639	GA02	17411270		scaffold143	843730	GA02	16749578		scaffold105	168606-169255		scaffold1146	24871-25762
scaffold33	1281872	GA02	17411270		scaffold143	926937	GA02	16668105		scaffold105	196985-197492		scaffold1146	29797-30729
scaffold33	1309932	GA02	17382924		scaffold180	62827	GA02	5193703		scaffold105	218896-219555		scaffold1146	44252-44964
scaffold33	1532618	GA02	17179737		scaffold180	260111	GA02	5095509		scaffold105	226966-227694		scaffold1146	58085-58694
scaffold33	1737168	GA02	16999232		scaffold180	299457	GA02	22345156		scaffold105	231797-232343		scaffold1146	61869-62887
scaffold33	1877736	GA02	16882187		scaffold180	304311	GA02	22342260		scaffold105	263145-264354		scaffold1146	153296-153934
scaffold33	1929008	GA02	16826290		scaffold180	314428	GA02	22330667		scaffold105	264478-265601		scaffold1147	12433-14092
scaffold33	1946310	GA02	16816304		scaffold180	461697	GA02	21638823		scaffold105	306984-307672		scaffold1147	24060-24604
scaffold33	1966559	GA02	16792237		scaffold180	568790	GA02	21679367		scaffold105	308636-309371		scaffold1147	36525-37227
scaffold33	2009510	GA02	16763932		scaffold180	739202	GA02	21750309		scaffold105	313489-314000		scaffold1147	44081-44633
scaffold33	2060064	GA02	16758968		scaffold180	804682	GA02	21558854		scaffold105	318822-319548		scaffold1147	64959-65739
scaffold33	2156000	GA02	16668105		scaffold180	816887	GA02	21554242		scaffold105	320065-320596		scaffold1147	80697-81578
scaffold33	2330401	GA02	16547486		scaffold180	835639	GA02	21545743		scaffold105	322752-323700		scaffold1147	104067-105224
scaffold33	2353541	GA02	16530824		scaffold180	847839	GA02	5039294		scaffold105	323754-324292		scaffold1147	108583-110404
scaffold33	2370144	GA02	16530824		scaffold180	922254	GA02	5087411		scaffold105	335520-337206		scaffold1147	124254-124933
scaffold33	2373428	GA02	16525988		scaffold180	950682	GA02	21849514		scaffold105	345518-346158		scaffold1147	125232-126232
scaffold33	2392436	GA02	16525988		scaffold197	894072	GA02	1914086		scaffold105	356516-357149		scaffold1147	126264-127022
scaffold33	2399244	GA02	16525988		scaffold197	958573	GA02	1914086		scaffold105	363015-364262		scaffold1147	129146-129754
scaffold33	2420909	GA02	16525988		scaffold197	994754	GA02	1954672		scaffold105	389836-390497		scaffold1147	129755-130550
scaffold33	2481267	GA02	16458233		scaffold197	1068068	GA02	1954672		scaffold105	392952-393498		scaffold1147	131749-132311
scaffold33	2584807	GA02	16436339		scaffold219	205020	GA02	5319305		scaffold105	398453-399223		scaffold1147	140661-141695
scaffold33	2610449	GA02	16344186		scaffold219	208188	GA02	5319305		scaffold105	412762-413323		scaffold1147	143523-144349
scaffold33	2626216	GA02	16348502		scaffold219	750111	GA02	17770795		scaffold105	439815-440408		scaffold1147	145645-146811
scaffold33	2635277	GA02	16344186		scaffold230	119271	GA02	21162092		scaffold105	445057-445565		scaffold1148	12968-14377
scaffold33	2656895	GA02	16328549		scaffold230	154308	GA02	21129150		scaffold105	519748-522293		scaffold1148	24833-25600
scaffold33	2681658	GA02	16307519		scaffold230	219054	GA02	21111798		scaffold105	522295-522892		scaffold1148	25601-26126
scaffold33	2849326	GA02	16189337		scaffold230	243393	GA02	21106823		scaffold105	523305-523823		scaffold1148	34578-35079
scaffold33	2871411	GA02	16172372		scaffold230	397935	GA02	20978371		scaffold105	538712-539264		scaffold1148	37311-38080
scaffold33	2995235	GA02	16040387		scaffold230	602531	GA02	20893824		scaffold105	542940-543499		scaffold1148	39222-39835
scaffold33	3037905	GA02	16040387		scaffold230	648619	GA02	20835249		scaffold105	553882-554398		scaffold1148	41172-41778
scaffold33	3141094	GA02	15962970		scaffold230	698989	GA02	20813446		scaffold105	558479-560572		scaffold1148	48068-48713
scaffold33	3167175	GA02	15944730		scaffold230	730698	GA02	20808865		scaffold105	560575-561801		scaffold1148	53773-54440
scaffold33	3268138	GA02	15803295		scaffold230	735968	GA02	20795697		scaffold105	610253-610821		scaffold1148	79021-79800
scaffold33	3565812	GA02	15687511		scaffold237	107110	GA02	18045594		scaffold105	623703-624221		scaffold1148	90693-91374
scaffold33	3589739	GA02	15654499		scaffold237	197195	GA02	15650126		scaffold105	660018-661336		scaffold1148	95685-97679
scaffold33	3621648	GA02	15650126		scaffold237	586945	GA02	16458233		scaffold105	688483-689077		scaffold1148	97681-99046
scaffold33	3648220	GA02	15611122		scaffold237	660666	GA02	4413170		scaffold105	710340-711166		scaffold1148	123102-123722
scaffold33	3668345	GA02	15611122		scaffold256	20470	GA02	13858477		scaffold105	767998-768641		scaffold1148	138764-139448
scaffold33	3704173	GA02	15599550		scaffold256	60341	GA02	13610946		scaffold105	783740-784416		scaffold1148	141028-141653
scaffold33	3742174	GA02	15564357		scaffold256	64490	GA02	13614114		scaffold105	787217-787765		scaffold1148	141654-142405
scaffold33	3833455	GA02	15538167		scaffold256	67782	GA02	13621416		scaffold105	882381-883282		scaffold1148	149288-150145
scaffold33	3839924	GA02	15530683		scaffold256	84220	GA02	13629258		scaffold105	950867-951535		scaffold1148	163602-164274
scaffold33	3851330	GA02	15508707		scaffold256	100533	GA02	13636172		scaffold105	1021312-1022017		scaffold115	523435-523971
scaffold33	3912287	GA02	15471688		scaffold256	104828	GA02	13640060		scaffold105	1034851-1035523		scaffold115	592459-593112
scaffold33	4004947	GA02	15408715		scaffold256	126466	GA02	13650288		scaffold105	1072868-1073587		scaffold115	597278-598023
scaffold33	4018624	GA02	15402336		scaffold256	133109	GA02	13658496		scaffold105	1104294-1104895		scaffold115	672774-673371
scaffold33	4025294	GA02	15396450		scaffold256	198668	GA02	13671939		scaffold105	1120720-1121458		scaffold115	746424-747218
scaffold33	4034362	GA02	15396267		scaffold256	251955	GA02	13709137		scaffold105	1121532-1122048		scaffold115	757607-758446
scaffold33	4068277	GA02	15355232		scaffold256	263635	GA02	13718705		scaffold105	1248809-1249411		scaffold115	933689-935285
scaffold33	4097100	GA02	15348070		scaffold256	292760	GA02	13740234		scaffold105	1293950-1294472		scaffold115	968892-969582
scaffold62	1068777	GA02	4196426		scaffold256	331951	GA02	13754428		scaffold105	1341040-1342523		scaffold115	979218-980077
scaffold62	1554591	GA02	10194216		scaffold256	339556	GA02	13761429		scaffold105	1343409-1345379		scaffold115	1253981-1255209
scaffold62	1667090	GA02	9988924		scaffold256	352797	GA02	13766137		scaffold105	1345503-1346630		scaffold115	1267996-1268629
scaffold80	118997	GA02	21423935		scaffold256	365074	GA02	13776394		scaffold105	1361431-1362004		scaffold115	1268630-1269276
scaffold80	131660	GA02	21429969		scaffold256	398461	GA02	13802756		scaffold105	1372767-1373299		scaffold115	1273618-1274492
scaffold80	187841	GA02	21457212		scaffold256	439816	GA02	13824425		scaffold105	1373702-1375159		scaffold115	1364426-1365184
scaffold80	211780	GA02	15408715		scaffold256	453064	GA02	13830940		scaffold105	1377980-1378563		scaffold115	1630837-1631419
scaffold80	232066	GA02	21408081		scaffold256	462838	GA02	13837751		scaffold105	1391100-1391625		scaffold115	1777903-1778697
scaffold80	298716	GA02	22220085		scaffold256	482007	GA02	13853230		scaffold105	1392875-1393450		scaffold115	1778698-1779306
scaffold80	342402	GA02	22220085		scaffold256	508654	GA02	13606104		scaffold105	1394472-1395030		scaffold115	1782943-1783737
scaffold80	349951	GA02	22201765		scaffold256	513074	GA02	13602916		scaffold105	1531254-1532061		scaffold115	1783738-1784346
scaffold80	371263	GA02	22193259		scaffold256	537701	GA02	13583174		scaffold105	1538502-1539302		scaffold1150	15271-15878
scaffold80	379176	GA02	22190734		scaffold256	550184	GA02	13580190		scaffold105	1545173-1545836		scaffold1150	127479-130169
scaffold80	431561	GA02	22144282		scaffold256	569506	GA02	13560095		scaffold105	1545841-1546361		scaffold1150	131902-132772
scaffold80	488693	GA02	22122649		scaffold256	576590	GA02	13541148		scaffold105	1547696-1548263		scaffold1150	144640-149300
scaffold80	566859	GA02	22092191		scaffold256	627288	GA02	13523357		scaffold105	1570720-1571375		scaffold1151	7563-8430
scaffold80	610954	GA02	22080375		scaffold256	631486	GA02	13504332		scaffold105	1586279-1587661		scaffold1151	21885-22474
scaffold80	644449	GA02	22063104		scaffold256	658510	GA02	13495313		scaffold105	1598214-1600346		scaffold1151	58146-58668
scaffold80	647217	GA02	22059278		scaffold257	68368	GA02	14411955		scaffold105	1608238-1608966		scaffold1151	59229-60227
scaffold80	657737	GA02	22056323		scaffold257	205254	GA02	14493392		scaffold105	1614260-1615508		scaffold1152	653-3473
scaffold80	688269	GA02	22035294		scaffold257	251385	GA02	14517337		scaffold105	1615531-1617149		scaffold1152	51373-53627
scaffold80	710535	GA02	22032095		scaffold257	305328	GA02	14572401		scaffold105	1646257-1646854		scaffold1152	65803-66420
scaffold80	894289	GA02	20291398		scaffold257	317674	GA02	14580832		scaffold105	1686941-1687456		scaffold1152	93171-93677
scaffold80	1040979	GA02	20128132		scaffold257	320121	GA02	14584704		scaffold105	1701638-1702893		scaffold1152	102431-104017
scaffold80	1477035	GA02	20027174		scaffold257	370996	GA02	14610260		scaffold105	1709350-1710046		scaffold1152	166615-169942
scaffold80	1499972	GA02	19987952		scaffold257	379087	GA02	14622743		scaffold105	1710710-1711557		scaffold1152	174603-178693
scaffold80	1516746	GA02	19987952		scaffold257	386505	GA02	14627367		scaffold105	1713702-1714242		scaffold1152	247514-248279
scaffold80	1602640	GA02	19884513		scaffold257	406563	GA02	14642414		scaffold105	1732328-1732991		scaffold1152	284803-287591
scaffold80	1644683	GA02	19884513		scaffold257	551222	GA02	14710403		scaffold105	1740845-1741742		scaffold1153	6286-6884
scaffold80	1815559	GA02	19786756		scaffold277	79035	GA02	15167459		scaffold105	1747596-1748557		scaffold1153	16109-17699
scaffold80	1824385	GA02	19781208		scaffold277	98212	GA02	15146699		scaffold105	1767935-1768439		scaffold1153	22214-22809
scaffold80	1829109	GA02	19771601		scaffold277	152434	GA02	15115920		scaffold1050	33092-33593		scaffold1153	45983-46519
scaffold80	1889728	GA02	19711740		scaffold277	176851	GA02	15069480		scaffold1051	2028-2588		scaffold1153	82869-83446
scaffold80	2023997	GA02	19659816		scaffold277	286563	GA02	15039883		scaffold1051	11584-12169		scaffold1153	87653-88230
scaffold80	2074938	GA02	19628278		scaffold277	294938	GA02	14997944		scaffold1052	485-1156		scaffold1153	103496-104458
scaffold80	2084182	GA02	19628278		scaffold277	371245	GA02	14972131		scaffold1053	17631-18239		scaffold1153	107779-108293
scaffold80	2203324	GA02	21769057		scaffold277	400063	GA02	14967929		scaffold1054	4415-6872		scaffold1153	116800-118269
scaffold80	2209206	GA02	21773511		scaffold277	422079	GA02	14958597		scaffold1056	6093-7255		scaffold1153	120910-121888
scaffold80	2235744	GA02	21783996		scaffold277	447974	GA02	14953727		scaffold1057	2513-3100		scaffold1154	11386-12025
scaffold80	2258940	GA02	21831393		scaffold277	451346	GA02	14949111		scaffold1058	125-1184		scaffold1154	13179-13995
scaffold80	2355453	GA02	22373022		scaffold345	36069	GA02	15242814		scaffold1058	36149-36672		scaffold1154	27160-27954
scaffold92	6377	GA02	8644046		scaffold345	44272	GA02	15249835		scaffold106	31153-31776		scaffold1154	37738-38243
scaffold92	10012	GA02	8638772		scaffold345	57666	GA02	15258520		scaffold106	37299-38182		scaffold1154	70196-70734
scaffold92	20631	GA02	8634029		scaffold345	73010	GA02	15268484		scaffold106	42793-43360		scaffold1154	76008-76755
scaffold92	28868	GA02	8624083		scaffold345	104775	GA02	15282045		scaffold106	52524-56460		scaffold1154	97943-98523
scaffold92	40950	GA02	8613964		scaffold345	121604	GA02	15325635		scaffold106	56712-57311		scaffold1154	106395-106912
scaffold92	103024	GA02	8579729		scaffold345	210162	GA02	15339931		scaffold106	61902-62759		scaffold1154	107928-108462
scaffold92	121215	GA02	8571842		scaffold345	231687	GA02	15355232		scaffold106	67286-68012		scaffold1154	127837-128538
scaffold92	137035	GA02	8546800		scaffold345	300815	GA02	15396267		scaffold106	68053-69427		scaffold1154	156700-157230
scaffold92	232945	GA02	8481666		scaffold345	305821	GA02	15396450		scaffold106	71838-72429		scaffold1155	68995-71987
scaffold92	239310	GA02	8468769		scaffold345	310800	GA02	15402336		scaffold106	137168-137994		scaffold1155	87163-90400
scaffold92	272971	GA02	8429119		scaffold345	319341	GA02	15408715		scaffold106	142105-142784		scaffold1155	116550-117362
scaffold92	389791	GA02	8341368		scaffold345	327162	GA02	15408715		scaffold106	154391-154921		scaffold1155	143700-146741
scaffold92	414661	GA02	8332065		scaffold345	424855	GA02	13718705		scaffold106	161238-161753		scaffold1155	148604-151663
scaffold92	421187	GA02	8314608		scaffold367	181594	GA02	17556513		scaffold106	162645-163383		scaffold1156	100230-100960
scaffold92	444177	GA02	8306229		scaffold367	409098	GA02	17449374		scaffold106	174680-175947		scaffold1156	101265-101827
scaffold92	454212	GA02	8294901		scaffold367	434401	GA02	17411270		scaffold106	175951-176696		scaffold1157	68871-70186
scaffold92	472159	GA02	8281501		scaffold372	323301	GA02	2435894		scaffold106	224882-225483		scaffold1157	94010-94545
scaffold92	514516	GA02	8251715		scaffold372	349198	GA02	2478295		scaffold106	229341-230833		scaffold1157	102359-105214
scaffold92	520937	GA02	8246170		scaffold372	393708	GA02	2499267		scaffold106	237023-237547		scaffold1157	114708-117606
scaffold92	542095	GA02	8213450		scaffold372	402256	GA02	2503195		scaffold106	251457-252072		scaffold1158	7283-7820
scaffold92	566163	GA02	8210017		scaffold392	440334	GA02	10274106		scaffold106	261521-264089		scaffold1159	33094-33693
scaffold92	571798	GA02	8200219		scaffold408	21842	GA02	4531459		scaffold106	283898-284588		scaffold116	42968-43576
scaffold92	624433	GA02	8148242		scaffold408	41362	GA02	4540717		scaffold106	290355-291015		scaffold116	43577-44372
scaffold92	679864	GA02	8143611		scaffold408	89466	GA02	4540717		scaffold106	293275-293827		scaffold116	152716-153502
scaffold92	688370	GA02	8135996		scaffold408	99084	GA02	4577683		scaffold106	299563-301433		scaffold116	157642-158418
scaffold92	706363	GA02	8124609		scaffold408	146488	GA02	4597315		scaffold106	302061-302595		scaffold116	158419-158948
scaffold92	967325	GA02	7942950		scaffold408	179417	GA02	4597315		scaffold106	304622-305254		scaffold116	200980-202104
scaffold92	1062725	GA02	7844743		scaffold408	217424	GA02	4606219		scaffold106	316970-317525		scaffold116	530616-531133
scaffold92	1139926	GA02	7829245		scaffold408	241450	GA02	4617301		scaffold106	319416-320137		scaffold116	535685-536202
scaffold92	1160523	GA02	7817429		scaffold460	15280	GA02	12123259		scaffold106	323725-324250		scaffold116	541797-542388
scaffold92	1164303	GA02	7800471		scaffold460	60604	GA02	12118383		scaffold106	341411-342023		scaffold116	544647-545197
scaffold92	1193162	GA02	7790145		scaffold460	68503	GA02	12111558		scaffold106	342024-342970		scaffold116	591512-592339
scaffold92	1204598	GA02	7783810		scaffold460	73216	GA02	12103854		scaffold106	374651-375339		scaffold116	610171-611134
scaffold92	1212932	GA02	7777186		scaffold460	90608	GA02	12098082		scaffold106	375807-376442		scaffold116	861370-862023
scaffold92	1227868	GA02	7768910		scaffold460	218652	GA02	12019630		scaffold106	378376-379034		scaffold116	904191-905143
scaffold92	1235710	GA02	7763793		scaffold460	225274	GA02	12011446		scaffold106	383059-383984		scaffold1160	15167-15846
scaffold92	1240130	GA02	7754088		scaffold460	237968	GA02	11997740		scaffold106	388937-389856		scaffold1160	20058-20581
scaffold92	1252309	GA02	7749799		scaffold460	271560	GA02	11987108		scaffold106	397780-398343		scaffold1160	55411-57719
scaffold92	1259606	GA02	7730342		scaffold460	286041	GA02	11980966		scaffold106	410753-411436		scaffold1161	68632-69246
scaffold92	1275979	GA02	7717982		scaffold460	290782	GA02	11968866		scaffold106	432978-434026		scaffold1161	74706-75322
scaffold92	1290760	GA02	7709432		scaffold460	306436	GA02	11965672		scaffold106	440844-441541		scaffold1161	81432-82035
scaffold92	1348453	GA02	7658608		scaffold460	309374	GA02	11961112		scaffold106	448106-448798		scaffold1161	180833-181454
scaffold92	1364062	GA02	7652954		scaffold460	314940	GA02	11956898		scaffold106	448842-449380		scaffold1161	219924-220473
scaffold92	1372185	GA02	7640845		scaffold460	320471	GA02	11953016		scaffold106	478702-479522		scaffold1162	3031-3598
scaffold92	1382073	GA02	7636514		scaffold460	329318	GA02	11918068		scaffold106	486026-486578		scaffold1162	37801-40476
scaffold92	1386034	GA02	7632856		scaffold460	394853	GA02	11898028		scaffold106	509331-511030		scaffold1162	66283-67203
scaffold92	1388332	GA02	7621195		scaffold460	413272	GA02	11889310		scaffold106	520388-520977		scaffold1162	87287-88000
scaffold92	1406891	GA02	7616102		scaffold460	422045	GA02	11870067		scaffold106	539149-539764		scaffold1163	7370-8191
scaffold92	1707196	GA02	7374750		scaffold517	15766	GA02	956772		scaffold106	547183-547744		scaffold1163	33004-33799
scaffold92	1981345	GA02	7138114		scaffold517	46005	GA02	943476		scaffold106	567716-568416		scaffold1163	33800-34409
scaffold92	2048338	GA02	7138114		scaffold517	56517	GA02	935754		scaffold106	574596-575141		scaffold1163	35977-36772
scaffold92	2098346	GA02	7115867		scaffold517	71907	GA02	909776		scaffold106	589734-590329		scaffold1163	36773-37382
scaffold103	69599	GA02	4993738		scaffold517	122035	GA02	906569		scaffold106	628950-630906		scaffold1163	51005-51723
scaffold103	77035	GA02	4998716		scaffold517	156402	GA02	894007		scaffold106	633826-634331		scaffold1163	116342-116877
scaffold103	83760	GA02	5003108		scaffold517	167756	GA02	886919		scaffold106	636920-637731		scaffold1163	129812-131191
scaffold103	109015	GA02	5013464		scaffold517	298622	GA02	850200		scaffold106	700658-701287		scaffold1164	133518-139031
scaffold103	163536	GA02	21482768		scaffold517	330523	GA02	839327		scaffold106	701304-701820		scaffold1165	4338-4879
scaffold103	180815	GA02	21482768		scaffold535	4661	GA02	3836879		scaffold106	718448-718981		scaffold1165	33745-34400
scaffold103	196793	GA02	22859068		scaffold535	12856	GA02	3255060		scaffold106	754068-754798		scaffold1165	34962-35467
scaffold103	274255	GA02	23105856		scaffold535	37271	GA02	3263674		scaffold106	772293-772858		scaffold1165	38561-39188
scaffold103	482001	GA02	23024988		scaffold535	42031	GA02	508168		scaffold106	777435-778131		scaffold1165	39788-40448
scaffold103	504156	GA02	23024988		scaffold535	45334	GA02	508168		scaffold106	779066-779716		scaffold1165	54616-55201
scaffold103	509746	GA02	22996403		scaffold535	50220	GA02	512581		scaffold106	804415-805444		scaffold1165	59816-61712
scaffold103	793801	GA02	22895911		scaffold535	63244	GA02	520249		scaffold106	838040-838565		scaffold1165	91258-91789
scaffold103	895190	GA02	5659155		scaffold535	83203	GA02	530905		scaffold106	865652-866385		scaffold1165	100176-100765
scaffold103	898397	GA02	5639559		scaffold535	115553	GA02	9767824		scaffold106	871515-872106		scaffold1166	161592-162656
scaffold103	981788	GA02	5598923		scaffold535	131152	GA02	555934		scaffold106	886487-886989		scaffold1167	105345-106185
scaffold103	1021633	GA02	3862970		scaffold535	179458	GA02	640676		scaffold106	898671-899362		scaffold1167	136183-136758
scaffold103	1163463	GA02	3936385		scaffold593	116556	GA02	19786756		scaffold106	910357-911007		scaffold1167	151055-151689
scaffold103	1562043	GA02	4154033		scaffold593	127929	GA02	19781208		scaffold106	938033-938595		scaffold1167	151748-152498
scaffold103	1587105	GA02	4167787		scaffold593	133165	GA02	19771601		scaffold106	956515-957035		scaffold1167	155042-155661
scaffold103	1633290	GA02	4167787		scaffold593	186073	GA02	19711740		scaffold106	958705-959310		scaffold1167	158277-158799
scaffold103	1653630	GA02	4196426		scaffold593	321399	GA02	19659816		scaffold106	999559-1000935		scaffold1167	159717-160239
scaffold103	1713462	GA02	4225239		scaffold593	326894	GA02	19650101		scaffold106	1050914-1051662		scaffold1168	4083-6151
scaffold103	1733915	GA02	4237633		scaffold593	337826	GA02	19644637		scaffold106	1091894-1092843		scaffold1168	32711-33464
scaffold127	749456	GA02	21679367		scaffold619	48641	GA02	9804668		scaffold106	1093671-1095024		scaffold1168	34476-34990
scaffold127	928232	GA02	21750309		scaffold619	69313	GA02	9823403		scaffold106	1147443-1148173		scaffold1168	35247-35810
scaffold127	967375	GA02	21574752		scaffold619	110227	GA02	9854886		scaffold106	1164582-1165840		scaffold1168	35811-36661
scaffold127	972131	GA02	21572159		scaffold619	259221	GA02	9973346		scaffold106	1173344-1173864		scaffold1168	36840-37368
scaffold127	977485	GA02	21558854		scaffold626	29595	GA02	21482768		scaffold106	1181881-1182887		scaffold1168	67561-70379
scaffold127	992050	GA02	21554242		scaffold626	110143	GA02	5013464		scaffold106	1185476-1186129		scaffold1168	80878-81824
scaffold127	1007812	GA02	21545743		scaffold626	123729	GA02	5003108		scaffold106	1202555-1203232		scaffold1168	81947-82587
scaffold127	1022450	GA02	21536940		scaffold626	135277	GA02	5003108		scaffold106	1220898-1221469		scaffold1168	96843-97558
scaffold127	1048867	GA02	5039294		scaffold626	139754	GA02	4998716		scaffold106	1227875-1228644		scaffold1168	104266-105714
scaffold127	1107880	GA02	5076191		scaffold626	147672	GA02	4993738		scaffold106	1238041-1240137		scaffold1168	118266-120004
scaffold127	1123338	GA02	5087411		scaffold639	11803	GA02	17849185		scaffold106	1270177-1270853		scaffold1168	151139-152078
scaffold127	1143179	GA02	21849514		scaffold639	35862	GA02	17864577		scaffold106	1290286-1290811		scaffold1169	13816-14595
scaffold127	1199143	GA02	21884353		scaffold639	66447	GA02	17882365		scaffold106	1296679-1297189		scaffold1169	31134-31654
scaffold127	1212363	GA02	21894740		scaffold639	167040	GA02	17942081		scaffold106	1337820-1338716		scaffold1169	63724-64392
scaffold127	1304557	GA02	21934736		scaffold639	186804	GA02	17950191		scaffold106	1339238-1339868		scaffold1169	69311-69842
scaffold127	1412327	GA02	21973658		scaffold639	232539	GA02	17950191		scaffold106	1363478-1364143		scaffold1169	74203-75025
scaffold127	1453859	GA02	21979955		scaffold682	144755	GA02	21769057		scaffold106	1366495-1367160		scaffold1169	86894-87446
scaffold145	27277	GA02	4413170		scaffold682	150145	GA02	21773511		scaffold106	1448692-1449194		scaffold1169	95395-98064
scaffold145	61893	GA02	4424741		scaffold682	170410	GA02	21783996		scaffold106	1537584-1538284		scaffold1169	103719-104525
scaffold145	253875	GA02	4494200		scaffold682	192534	GA02	21831393		scaffold106	1546870-1547396		scaffold1169	131070-131767
scaffold145	268684	GA02	4499953		scaffold682	311057	GA02	22373022		scaffold106	1615263-1616050		scaffold1169	155553-156065
scaffold145	338498	GA02	4531459		scaffold682	434710	GA02	21423935		scaffold106	1616729-1617381		scaffold1169	157050-157729
scaffold145	465318	GA02	4597315		scaffold682	444103	GA02	21429969		scaffold106	1642740-1643296		scaffold117	34697-37895
scaffold145	495059	GA02	4597315		scaffold682	492271	GA02	21457212		scaffold106	1645189-1645893		scaffold117	70780-71305
scaffold145	519974	GA02	4606219		scaffold682	607290	GA02	22220085		scaffold106	1651234-1651960		scaffold117	421287-421798
scaffold145	526510	GA02	4606219		scaffold682	648964	GA02	22207718		scaffold106	1660593-1661270		scaffold117	527747-528357
scaffold145	541071	GA02	4617301		scaffold682	662177	GA02	22193259		scaffold106	1665720-1666394		scaffold117	1019905-1020545
scaffold145	630326	GA02	4687644		scaffold682	677105	GA02	22190734		scaffold106	1673506-1674204		scaffold117	1065929-1066660
scaffold145	1026148	GA02	4801976		scaffold682	726334	GA02	22144282		scaffold106	1689825-1690495		scaffold1170	2416-2960
scaffold145	1115523	GA02	4801976		scaffold682	772953	GA02	22122649		scaffold106	1690710-1691319		scaffold1170	100154-100702
scaffold170	18236	GA02	5139657		scaffold682	846525	GA02	22092191		scaffold106	1695756-1696791		scaffold1170	102992-103698
scaffold170	79112	GA02	5172182		scaffold711	200804	GA02	13560095		scaffold106	1713085-1714248		scaffold1170	189695-190242
scaffold170	120295	GA02	5193703		scaffold711	212948	GA02	22691937		scaffold1060	9768-12373		scaffold1170	245258-245760
scaffold170	183014	GA02	5227626		scaffold711	248878	GA02	14710403		scaffold1060	25789-26492		scaffold1170	276615-278219
scaffold170	243085	GA02	5274053		scaffold721	14893	GA02	22080375		scaffold1060	29283-30236		scaffold1170	299267-299835
scaffold170	310219	GA02	5319305		scaffold721	54375	GA02	22063104		scaffold1063	5339-5854		scaffold1171	13729-14906
scaffold170	318758	GA02	5324623		scaffold721	55688	GA02	22059278		scaffold1063	6819-7489		scaffold1171	20438-21430
scaffold170	366978	GA02	5341120		scaffold721	67386	GA02	22056323		scaffold1063	9733-10563		scaffold1171	24655-26021
scaffold170	421645	GA02	5371354		scaffold721	69985	GA02	22042619		scaffold1063	24956-25465		scaffold1171	99305-100267
scaffold170	457393	GA02	5393864		scaffold721	92056	GA02	22038338		scaffold1063	25641-26835		scaffold1171	110709-111363
scaffold170	480511	GA02	5401930		scaffold721	97257	GA02	22035294		scaffold1064	5719-6235		scaffold1171	113361-113971
scaffold170	505106	GA02	5411995		scaffold721	107346	GA02	22032095		scaffold1064	15330-16130		scaffold1171	137696-138308
scaffold170	516363	GA02	5411995		scaffold721	182799	GA02	3483621		scaffold1064	17591-18396		scaffold1172	27320-28200
scaffold170	532015	GA02	5427953		scaffold721	238836	GA02	21979955		scaffold1064	31340-32564		scaffold1172	150680-151880
scaffold170	726924	GA02	5522570		scaffold721	246090	GA02	21973658		scaffold1065	3942-4761		scaffold1172	151882-153000
scaffold170	836511	GA02	5582123		scaffold721	276231	GA02	21973658		scaffold1065	11560-12129		scaffold1172	161080-161717
scaffold170	965743	GA02	3078754		scaffold745	52366	GA02	8934593		scaffold1065	12268-12790		scaffold1172	167537-168060
scaffold171	503824	GA02	21894740		scaffold745	122105	GA02	8913148		scaffold1065	26721-27370		scaffold1173	34362-36098
scaffold171	637712	GA02	11667549		scaffold745	148311	GA02	8899473		scaffold1066	833-2055		scaffold1173	102270-104311
scaffold171	879473	GA02	15408715		scaffold745	168705	GA02	8875345		scaffold1067	1919-2474		scaffold1173	121575-122157
scaffold187	150818	GA02	2653247		scaffold745	203614	GA02	8865669		scaffold1067	34173-35589		scaffold1173	127274-127895
scaffold187	226568	GA02	2653247		scaffold745	207197	GA02	8855572		scaffold1068	16773-17393		scaffold1174	43879-44454
scaffold187	632186	GA02	2503195		scaffold745	229163	GA02	8838943		scaffold1068	33693-34633		scaffold1174	71909-72597
scaffold187	635092	GA02	2499267		scaffold745	238037	GA02	8814636		scaffold1069	709-1869		scaffold1174	73610-74285
scaffold187	667452	GA02	2478295		scaffold747	230548	GA02	133721		scaffold1069	4102-4937		scaffold1174	147539-148194
scaffold187	691965	GA02	2435894		scaffold747	294308	GA02	160762		scaffold1069	13651-14179		scaffold1174	220178-220919
scaffold196	298527	GA02	23147644		scaffold747	393836	GA02	197650		scaffold107	6740-7267		scaffold1175	2365-2913
scaffold196	569987	GA02	4369941		scaffold747	414284	GA02	3552102		scaffold107	22635-23450		scaffold1175	69524-70066
scaffold196	644160	GA02	4341876		scaffold747	435934	GA02	3540200		scaffold107	36380-37029		scaffold1175	135429-136224
scaffold196	666422	GA02	4325814		scaffold747	455156	GA02	3529872		scaffold107	83580-84227		scaffold1175	147421-149045
scaffold196	723528	GA02	4296476		scaffold747	490413	GA02	3504301		scaffold107	84382-85054		scaffold1175	157764-158737
scaffold196	795467	GA02	4266497		scaffold747	527333	GA02	3483621		scaffold107	118542-119835		scaffold1176	29436-29986
scaffold196	822321	GA02	4246067		scaffold749	293697	GA02	18966207		scaffold107	166676-167247		scaffold1176	64965-65807
scaffold206	260797	GA02	7138114		scaffold764	47152	GA02	11613372		scaffold107	183016-183528		scaffold1176	68612-69626
scaffold206	281977	GA02	7138114		scaffold764	75245	GA02	208583		scaffold107	214838-215677		scaffold1176	70671-71204
scaffold206	361040	GA02	7138114		scaffold764	150580	GA02	12967471		scaffold107	246766-247991		scaffold1176	74596-75144
scaffold243	11815	GA02	3504301		scaffold804	34141	GA02	4266497		scaffold107	248014-250167		scaffold1176	78758-79360
scaffold243	25349	GA02	3529872		scaffold804	58355	GA02	4246067		scaffold107	262123-262629		scaffold1176	80413-80945
scaffold243	53551	GA02	3540200		scaffold804	110971	GA02	4413170		scaffold107	323338-323929		scaffold1176	120098-120615
scaffold243	98178	GA02	3552102		scaffold804	139669	GA02	4424741		scaffold107	331004-332377		scaffold1178	32135-32777
scaffold243	107877	GA02	197650		scaffold805	4931	GA02	3472645		scaffold107	336165-336878		scaffold1178	32812-33323
scaffold243	163174	GA02	160762		scaffold805	18019	GA02	3470505		scaffold107	336955-337464		scaffold1178	43394-44027
scaffold243	209142	GA02	160762		scaffold805	24131	GA02	3432353		scaffold107	356894-357588		scaffold1178	51814-52853
scaffold243	268953	GA02	133721		scaffold899	67827	GA02	3712432		scaffold107	441596-442172		scaffold1178	53814-54516
scaffold243	437931	GA02	10305		scaffold899	102367	GA02	3691889		scaffold107	451375-452062		scaffold1178	56191-57586
scaffold243	488839	GA02	10305		scaffold899	175438	GA02	3274902		scaffold107	533504-534147		scaffold1178	60874-61575
scaffold243	559818	GA02	15069480		scaffold935	31164	GA02	3225917		scaffold107	536646-537915		scaffold1178	61741-62646
scaffold260	48015	GA02	1890110		scaffold935	174402	GA02	3160112		scaffold107	542065-542710		scaffold1178	62930-63677
scaffold260	91703	GA02	1914086		scaffold935	183782	GA02	3852424		scaffold107	586489-587222		scaffold1178	67183-68035
scaffold260	158600	GA02	1914086		scaffold998	17062	GA02	23035978		scaffold107	630280-630793		scaffold1178	68243-69084
scaffold260	168491	GA02	1954672		scaffold998	27981	GA02	23024988		scaffold107	639150-639884		scaffold1178	74917-75429
scaffold260	301238	GA02	1954672		scaffold998	41916	GA02	23024988		scaffold107	655031-655624		scaffold1178	75446-76132
scaffold260	339264	GA02	1954672		scaffold998	46789	GA02	22996403		scaffold107	663886-664502		scaffold1178	79693-81675
scaffold260	471963	GA02	1954672		scaffold1001	24216	GA02	3862970		scaffold107	699324-700255		scaffold1178	81677-82897
scaffold265	290490	GA02	555934		scaffold1001	40706	GA02	5598923		scaffold107	704919-705862		scaffold1178	89536-90344
scaffold265	321081	GA02	530905		scaffold1001	89130	GA02	5627138		scaffold107	708389-708904		scaffold1178	96937-97788
scaffold265	326730	GA02	520249		scaffold1001	122342	GA02	5639559		scaffold107	792291-792817		scaffold1178	121556-122423
scaffold265	337966	GA02	512581		scaffold1001	165005	GA02	5659155		scaffold107	822344-823150		scaffold1178	145181-145764
scaffold265	352987	GA02	508168		scaffold1056	43974	GA02	11310523		scaffold107	910286-910939		scaffold1178	146372-146903
scaffold265	356167	GA02	3263674		scaffold1056	55542	GA02	11320539		scaffold107	943997-944759		scaffold1178	147456-148315
scaffold265	363555	GA02	3255060		scaffold1056	67661	GA02	11330769		scaffold107	1039277-1039804		scaffold1178	151360-151891
scaffold265	402109	GA02	3225917		scaffold1056	119237	GA02	11375629		scaffold107	1042717-1043631		scaffold1178	152446-154049
scaffold265	515717	GA02	3160112		scaffold1061	174352	GA02	20027174		scaffold107	1043638-1044731		scaffold1178	154512-155094
scaffold265	520224	GA02	3842519		scaffold1061	215020	GA02	19987952		scaffold107	1044733-1045280		scaffold1178	155127-155772
scaffold265	543818	GA02	3836879		scaffold1061	276621	GA02	19982635		scaffold107	1056783-1057573		scaffold1178	164037-165542
scaffold265	599432	GA02	3790119		scaffold1124	192	GA02	18331267		scaffold107	1164489-1165135		scaffold1178	169951-170521
scaffold303	185565	GA02	288668		scaffold1124	68947	GA02	11510431		scaffold107	1198422-1198937		scaffold1178	181715-182322
scaffold303	283213	GA02	337719		scaffold1124	70115	GA02	11510431		scaffold107	1210681-1212015		scaffold1178	189569-190260
scaffold303	316930	GA02	337719		scaffold1210	6894	GA02	21894740		scaffold107	1253290-1253992		scaffold1178	190789-191604
scaffold303	327423	GA02	372697		scaffold1210	56435	GA02	21894740		scaffold107	1277635-1278583		scaffold1178	212330-212868
scaffold303	338579	GA02	377233		scaffold1210	76099	GA02	21930786		scaffold107	1297994-1298558		scaffold1178	212906-213676
scaffold303	361803	GA02	394800		scaffold1210	85667	GA02	21934736		scaffold107	1308013-1308560		scaffold1178	214323-215310
scaffold303	429074	GA02	394800		scaffold1418	46784	GA02	377233		scaffold107	1311532-1312262		scaffold1178	215321-215869
scaffold376	70149	GA02	20413819		scaffold1418	54848	GA02	337719		scaffold107	1318375-1318896		scaffold1178	222641-224219
scaffold376	88509	GA02	20427081		scaffold1418	89869	GA02	288668		scaffold107	1340533-1341884		scaffold1178	224223-225639
scaffold376	155174	GA02	20456015		scaffold1616	6348	GA02	11394568		scaffold107	1369084-1369688		scaffold1178	229470-230683
scaffold376	253971	GA02	20506873		scaffold1616	11289	GA02	11394568		scaffold107	1454010-1454581		scaffold1178	231998-233451
scaffold430	75404	GA02	22311754		scaffold1616	57322	GA02	11422567		scaffold107	1464616-1465220		scaffold1178	239245-239843
scaffold430	113438	GA02	22325029		scaffold1695	51956	GA02	576242		scaffold107	1482278-1482980		scaffold1178	243566-244099
scaffold430	140111	GA02	22342260		scaffold1695	63853	GA02	576242		scaffold107	1510996-1512325		scaffold1178	250023-251246
scaffold430	145242	GA02	22345156		scaffold1695	76045	GA02	22737840		scaffold107	1518617-1520164		scaffold1178	251248-253065
scaffold430	164991	GA02	5095509		scaffold1695	88542	GA02	22718785		scaffold107	1533770-1534476		scaffold1178	265713-266377
scaffold430	205389	GA02	5112511		scaffold1800	42537	GA02	14069329		scaffold107	1534639-1536061		scaffold1178	293657-294193
scaffold430	213683	GA02	21973658		scaffold1800	82075	GA02	14055313		scaffold107	1536166-1536700		scaffold1178	310708-312160
scaffold430	248297	GA02	15538167		scaffold1800	91800	GA02	14044646		scaffold107	1537680-1538250		scaffold1178	317505-321367
scaffold450	37017	GA02	22624549		scaffold1800	113018	GA02	14013969		scaffold107	1545544-1546527		scaffold1178	337354-338105
scaffold450	53574	GA02	22624549		scaffold1800	148441	GA02	14004213		scaffold107	1564203-1565554		scaffold1178	353632-354323
scaffold450	67585	GA02	22642308		scaffold1800	164526	GA02	13986296		scaffold107	1569402-1570671		scaffold1178	374147-374767
scaffold450	82550	GA02	22645735		scaffold1800	183962	GA02	13979923		scaffold107	1638513-1639027		scaffold1178	392665-393209
scaffold450	91568	GA02	22651585		scaffold1800	204343	GA02	13914087		scaffold107	1646101-1646627		scaffold1178	415718-417050
scaffold450	116318	GA02	22664129		scaffold1	233675	GA03	8049005		scaffold107	1717705-1718456		scaffold1178	418370-418956
scaffold450	169520	GA02	22691937		scaffold1	266832	GA03	8038754		scaffold107	1735337-1736611		scaffold1179	25948-26600
scaffold450	232323	GA02	22737840		scaffold1	284775	GA03	8030970		scaffold107	1737175-1737693		scaffold1179	35606-36325
scaffold450	242718	GA02	576242		scaffold1	301119	GA03	8026031		scaffold1070	9849-11222		scaffold1179	56524-57200
scaffold450	256988	GA02	570409		scaffold1	307590	GA03	8026031		scaffold1071	12723-13480		scaffold1179	78127-78781
scaffold450	275363	GA02	570409		scaffold1	312659	GA03	8026031		scaffold1071	25027-25717		scaffold1179	84468-85394
scaffold476	49375	GA02	2385882		scaffold1	317410	GA03	8019300		scaffold1071	33727-34319		scaffold1179	122893-123890
scaffold476	100807	GA02	2419524		scaffold1	324474	GA03	8009129		scaffold1072	245-881		scaffold1179	123892-124533
scaffold476	158774	GA02	2430586		scaffold1	338035	GA03	8005817		scaffold1072	1276-2092		scaffold1179	141354-141864
scaffold476	173012	GA02	3557486		scaffold1	357981	GA03	7985987		scaffold1072	8635-9325		scaffold118	209472-210006
scaffold476	208618	GA02	3584272		scaffold1	380796	GA03	7979114		scaffold1072	12441-13026		scaffold118	395877-396769
scaffold476	215272	GA02	3666994		scaffold1	400336	GA03	7954694		scaffold1072	30813-31544		scaffold118	396811-397473
scaffold476	223330	GA02	3673970		scaffold1	440933	GA03	7913832		scaffold1073	293-1074		scaffold118	791435-792043
scaffold488	23290	GA02	3472645		scaffold1	555685	GA03	7784960		scaffold1073	7879-8578		scaffold118	792044-792839
scaffold488	32375	GA02	3470505		scaffold1	728223	GA03	7730160		scaffold1074	1503-2346		scaffold118	895941-896515
scaffold488	42848	GA02	3432353		scaffold1	770515	GA03	7710663		scaffold1074	26394-27154		scaffold118	926388-926906
scaffold488	55443	GA02	3432353		scaffold1	790070	GA03	7707032		scaffold1075	7449-8082		scaffold118	971986-972508
scaffold488	142685	GA02	3385751		scaffold1	826181	GA03	7691348		scaffold1076	12265-12800		scaffold118	986712-988062
scaffold502	89306	GA02	956772		scaffold1	830935	GA03	7686700		scaffold1076	15184-17272		scaffold118	989394-990133
scaffold502	115687	GA02	943476		scaffold1	850381	GA03	7626954		scaffold1077	3833-4557		scaffold118	1054192-1055797
scaffold502	134384	GA02	935754		scaffold1	930941	GA03	7611482		scaffold1077	10581-11139		scaffold118	1073909-1076158
scaffold502	169382	GA02	909776		scaffold1	968128	GA03	7587478		scaffold1077	17576-18202		scaffold118	1097478-1098215
scaffold502	207379	GA02	906569		scaffold1	981121	GA03	7582033		scaffold1077	18420-19258		scaffold1180	85334-88002
scaffold4	32792	GA03	12731838		scaffold1	1001137	GA03	7559943		scaffold1077	22503-23783		scaffold1180	91710-92365
scaffold4	68478	GA03	12749678		scaffold1	1011783	GA03	7549663		scaffold1078	8032-9160		scaffold1180	94460-95002
scaffold4	78913	GA03	12755553		scaffold1	1021971	GA03	7543983		scaffold1079	36688-37387		scaffold1181	41083-41917
scaffold4	127431	GA03	12785462		scaffold1	1029437	GA03	7536108		scaffold108	7117-7780		scaffold1181	60615-61137
scaffold4	133381	GA03	12789568		scaffold1	1039375	GA03	7531062		scaffold108	20286-21009		scaffold1181	72858-73365
scaffold4	169205	GA03	12808960		scaffold1	1045350	GA03	7527879		scaffold108	38460-39158		scaffold1181	88411-89054
scaffold4	309532	GA03	12893878		scaffold1	1054525	GA03	7519452		scaffold108	53397-54059		scaffold1181	120832-121379
scaffold4	331784	GA03	12909590		scaffold1	1073248	GA03	7515357		scaffold108	72347-74022		scaffold1181	145731-146274
scaffold4	362571	GA03	12926419		scaffold1	1092269	GA03	7498177		scaffold108	85372-86365		scaffold1182	39796-40965
scaffold4	387553	GA03	12944418		scaffold1	1107477	GA03	7493873		scaffold108	100852-101359		scaffold1182	41040-42693
scaffold4	391162	GA03	12947094		scaffold1	1112609	GA03	7493873		scaffold108	154483-155187		scaffold1182	97818-100817
scaffold4	397916	GA03	12949938		scaffold1	1117602	GA03	7469371		scaffold108	159578-163665		scaffold1182	102243-105553
scaffold4	406001	GA03	12956203		scaffold1	1176703	GA03	7460248		scaffold108	166874-167388		scaffold1182	121159-122811
scaffold4	419060	GA03	12964158		scaffold1	1188342	GA03	7454019		scaffold108	170709-172462		scaffold1183	82644-85511
scaffold4	440287	GA03	12987145		scaffold1	1197417	GA03	7427682		scaffold108	180842-181688		scaffold1183	108899-109421
scaffold4	448521	GA03	12992521		scaffold1	1247348	GA03	7395421		scaffold108	203814-206646		scaffold1183	132909-133767
scaffold4	463569	GA03	13000537		scaffold1	1274438	GA03	7381900		scaffold108	214204-215419		scaffold1184	41517-42137
scaffold4	495506	GA03	13012101		scaffold1	1335224	GA03	7332324		scaffold108	218709-223424		scaffold1184	45976-46715
scaffold4	578040	GA03	13038856		scaffold1	1344901	GA03	7329136		scaffold108	243777-244393		scaffold1184	53834-54346
scaffold4	615441	GA03	13086480		scaffold1	1352602	GA03	7325905		scaffold108	248217-249043		scaffold1184	75400-76306
scaffold4	681102	GA03	13102288		scaffold1	1358296	GA03	7319416		scaffold108	288796-290698		scaffold1184	114376-115034
scaffold4	685167	GA03	13106071		scaffold1	1375950	GA03	7304498		scaffold108	290699-291462		scaffold1184	221388-222080
scaffold4	806101	GA03	13181179		scaffold1	1404501	GA03	7266517		scaffold108	318152-318705		scaffold1184	254139-254836
scaffold4	811039	GA03	13184891		scaffold1	1419148	GA03	7266517		scaffold108	394326-394954		scaffold1185	27147-27706
scaffold4	817280	GA03	13190471		scaffold1	1439956	GA03	7259621		scaffold108	405857-406473		scaffold1185	69052-72560
scaffold4	820610	GA03	13193179		scaffold1	1445570	GA03	7252271		scaffold108	412464-413925		scaffold1185	142901-143682
scaffold4	872513	GA03	13216739		scaffold1	1453924	GA03	7241533		scaffold108	462266-462777		scaffold1186	1-516
scaffold4	882939	GA03	13224202		scaffold1	1499669	GA03	7220760		scaffold108	540767-541386		scaffold1186	21111-22958
scaffold4	940623	GA03	13224202		scaffold1	1506789	GA03	7217340		scaffold108	599188-599787		scaffold1186	22965-23944
scaffold4	985355	GA03	13224202		scaffold1	1515802	GA03	7211595		scaffold108	602964-603750		scaffold1186	23948-25309
scaffold4	1016379	GA03	13313778		scaffold1	1525777	GA03	7202744		scaffold108	609048-609599		scaffold1186	33049-33698
scaffold4	1051018	GA03	13328756		scaffold1	1548651	GA03	7188179		scaffold108	665280-665808		scaffold1186	34693-35301
scaffold4	1128375	GA03	13381007		scaffold1	1554830	GA03	7182262		scaffold108	708515-709158		scaffold1186	35302-36097
scaffold4	1130914	GA03	13383856		scaffold1	1630069	GA03	7108954		scaffold108	721078-721926		scaffold1186	38172-39529
scaffold4	1148522	GA03	13396375		scaffold1	1659960	GA03	7103486		scaffold108	729672-730844		scaffold1186	39531-41506
scaffold4	1152070	GA03	13399453		scaffold1	1666308	GA03	7098658		scaffold108	736566-737252		scaffold1186	57343-58162
scaffold4	1166693	GA03	13411436		scaffold1	1674705	GA03	7062853		scaffold108	738594-739184		scaffold1186	60089-60794
scaffold4	1171456	GA03	13414144		scaffold1	1725662	GA03	7054385		scaffold108	810842-811350		scaffold1186	60795-61356
scaffold4	1192438	GA03	13429885		scaffold1	1729481	GA03	7054385		scaffold108	831352-832054		scaffold1186	79995-82938
scaffold4	1195167	GA03	13432276		scaffold1	1733734	GA03	7048944		scaffold108	834091-834810		scaffold1186	98706-99617
scaffold4	1242714	GA03	13454527		scaffold1	1739770	GA03	7039352		scaffold108	863323-864232		scaffold1186	99620-100840
scaffold4	1302140	GA03	13506099		scaffold1	1751077	GA03	7034141		scaffold108	866156-866873		scaffold1186	106427-106993
scaffold4	1324833	GA03	13520986		scaffold1	1757096	GA03	7030002		scaffold108	870543-871082		scaffold1186	118717-119845
scaffold4	1376125	GA03	13558657		scaffold1	1790325	GA03	7006777		scaffold108	879177-879776		scaffold1186	120765-121544
scaffold4	1407373	GA03	13583522		scaffold1	1819517	GA03	6982631		scaffold108	893665-894188		scaffold1186	121727-122691
scaffold4	1454168	GA03	13624819		scaffold1	1831095	GA03	6972634		scaffold108	899390-904986		scaffold1186	123453-124317
scaffold4	1473754	GA03	13637117		scaffold1	1844803	GA03	6946703		scaffold108	915144-915676		scaffold1186	125379-126001
scaffold4	1520253	GA03	13672383		scaffold1	1908735	GA03	6913603		scaffold108	915768-916632		scaffold1186	126761-127412
scaffold4	1559417	GA03	13702221		scaffold1	1916801	GA03	6910294		scaffold108	951161-951673		scaffold1186	133991-134576
scaffold4	1577457	GA03	13733804		scaffold1	1921499	GA03	6905335		scaffold108	961637-962157		scaffold1186	153875-154390
scaffold4	1647335	GA03	13764688		scaffold1	1925852	GA03	6899450		scaffold108	997622-999176		scaffold1188	23745-26719
scaffold4	1681181	GA03	13841634		scaffold1	1940649	GA03	6895058		scaffold108	1008380-1009026		scaffold1188	86888-88893
scaffold4	1711551	GA03	13870170		scaffold1	1953916	GA03	6876875		scaffold108	1018804-1019769		scaffold1188	123659-126666
scaffold4	1794011	GA03	13910747		scaffold1	1965326	GA03	6871239		scaffold108	1072606-1073274		scaffold1189	8544-11720
scaffold4	1807224	GA03	13922447		scaffold1	1969198	GA03	6869499		scaffold108	1090276-1090875		scaffold1189	14303-14878
scaffold4	1811232	GA03	13927912		scaffold1	1979201	GA03	6863264		scaffold108	1091327-1091939		scaffold1189	66906-67867
scaffold4	1814476	GA03	13930330		scaffold1	1988110	GA03	6812163		scaffold108	1109975-1110573		scaffold1189	89793-90541
scaffold4	1818271	GA03	13932642		scaffold1	2079868	GA03	6808612		scaffold108	1125345-1126152		scaffold1189	94764-95512
scaffold4	1883897	GA03	13988988		scaffold1	2088030	GA03	6784507		scaffold108	1135879-1136743		scaffold1189	99775-100523
scaffold4	1904503	GA03	14011661		scaffold1	2126221	GA03	6770387		scaffold108	1138342-1139943		scaffold1189	121684-122603
scaffold4	1937205	GA03	14035502		scaffold1	2143127	GA03	6766437		scaffold108	1142326-1143183		scaffold1189	145680-146664
scaffold4	1941641	GA03	14040192		scaffold1	2145580	GA03	6763976		scaffold108	1156652-1157324		scaffold119	145037-145631
scaffold4	1961899	GA03	14057130		scaffold1	2149402	GA03	6754617		scaffold108	1162324-1163100		scaffold119	454462-455097
scaffold4	2027349	GA03	16717673		scaffold1	2161292	GA03	6732312		scaffold108	1177416-1178029		scaffold119	670184-670812
scaffold4	2038417	GA03	16712484		scaffold1	2221743	GA03	6629118		scaffold108	1190492-1191816		scaffold119	693993-694523
scaffold4	2055986	GA03	16694663		scaffold1	2266830	GA03	2766972		scaffold108	1215007-1215740		scaffold119	838504-839141
scaffold4	2160390	GA03	16638486		scaffold1	2279922	GA03	2763222		scaffold108	1268229-1268820		scaffold119	843273-843913
scaffold4	2165794	GA03	16628950		scaffold1	2283455	GA03	2760216		scaffold108	1269272-1269813		scaffold119	886853-887474
scaffold4	2172928	GA03	16625455		scaffold1	2288363	GA03	2756952		scaffold108	1311080-1311581		scaffold119	893823-894479
scaffold4	2183513	GA03	16608383		scaffold1	2301441	GA03	2739957		scaffold108	1331597-1332188		scaffold119	954082-954802
scaffold4	2301627	GA03	16526477		scaffold1	2337878	GA03	2709729		scaffold108	1332192-1332713		scaffold119	962442-962966
scaffold4	2321769	GA03	16479364		scaffold1	2361747	GA03	2685454		scaffold108	1349580-1350232		scaffold119	1024899-1026446
scaffold4	2370680	GA03	16465705		scaffold1	2524891	GA03	2505057		scaffold108	1350676-1351188		scaffold1190	17229-17831
scaffold4	2382819	GA03	16448810		scaffold1	2706746	GA03	2417581		scaffold108	1357293-1358000		scaffold1190	38401-39366
scaffold4	2419900	GA03	16435773		scaffold1	2794906	GA03	2319396		scaffold108	1399122-1399732		scaffold1190	48803-49355
scaffold4	2479891	GA03	16387821		scaffold1	2912034	GA03	2276332		scaffold108	1399736-1400309		scaffold1190	66598-67936
scaffold4	2486544	GA03	16381072		scaffold1	2934446	GA03	2257208		scaffold108	1400402-1400931		scaffold1190	138738-139444
scaffold4	2497479	GA03	16376602		scaffold1	2962395	GA03	2235826		scaffold108	1407562-1408130		scaffold1190	151204-151836
scaffold4	2499004	GA03	16357265		scaffold1	3005852	GA03	2209702		scaffold108	1409964-1410847		scaffold1190	154142-154648
scaffold4	2539714	GA03	16340737		scaffold1	3042317	GA03	2190329		scaffold108	1416844-1417531		scaffold1192	63-1243
scaffold4	2554930	GA03	16328728		scaffold1	3051752	GA03	2188049		scaffold108	1417549-1418061		scaffold1192	4975-6073
scaffold4	2601491	GA03	16290975		scaffold1	3071150	GA03	2170360		scaffold108	1439118-1439705		scaffold1192	21645-22243
scaffold4	2646427	GA03	16251876		scaffold1	3083098	GA03	2158123		scaffold108	1447963-1448497		scaffold1192	26324-26970
scaffold4	2685769	GA03	16233544		scaffold1	3094519	GA03	2152790		scaffold108	1449033-1450004		scaffold1192	38811-39370
scaffold4	2705060	GA03	16224843		scaffold1	3102053	GA03	2145732		scaffold108	1452741-1453328		scaffold1192	74530-75167
scaffold4	2707570	GA03	16219849		scaffold1	3106637	GA03	2136579		scaffold108	1477179-1477681		scaffold1193	60-675
scaffold4	2870079	GA03	16088615		scaffold1	3120759	GA03	2130944		scaffold108	1478716-1479485		scaffold1193	48208-49308
scaffold4	2873162	GA03	16084785		scaffold1	3122166	GA03	2126225		scaffold108	1505379-1505965		scaffold1193	62921-63635
scaffold4	2879427	GA03	16079996		scaffold1	3128808	GA03	2123321		scaffold108	1548709-1550060		scaffold1193	64245-65529
scaffold4	2886486	GA03	16076418		scaffold1	3133091	GA03	2114246		scaffold108	1584311-1585087		scaffold1193	99290-100740
scaffold4	2891268	GA03	16070951		scaffold1	3160838	GA03	2091954		scaffold108	1587975-1588587		scaffold1193	100896-101458
scaffold4	2903517	GA03	16064588		scaffold1	3191013	GA03	2055661		scaffold108	1662336-1662881		scaffold1193	101523-102652
scaffold4	3118954	GA03	10463781		scaffold1	3207338	GA03	2055661		scaffold108	1666402-1667037		scaffold1193	102938-103663
scaffold4	3141875	GA03	469854		scaffold1	3243437	GA03	2022222		scaffold108	1667038-1668293		scaffold1193	109349-109868
scaffold4	3151080	GA03	476542		scaffold1	3361760	GA03	1970047		scaffold108	1682432-1683026		scaffold1193	144866-145446
scaffold4	3232872	GA03	526486		scaffold1	3370780	GA03	1965059		scaffold108	1683778-1684510		scaffold1194	49227-49804
scaffold4	3324216	GA03	613967		scaffold1	3396493	GA03	1926879		scaffold108	1688109-1690872		scaffold1194	150885-151527
scaffold4	3372301	GA03	639394		scaffold1	3457782	GA03	1852860		scaffold108	1690996-1692117		scaffold1195	4608-5415
scaffold4	3428765	GA03	686150		scaffold1	3649588	GA03	1726222		scaffold1081	32864-33532		scaffold1195	130564-131149
scaffold4	3437844	GA03	694549		scaffold1	3669844	GA03	1714387		scaffold1082	2826-3831		scaffold1195	150232-150866
scaffold4	3448637	GA03	703525		scaffold1	3706804	GA03	1690582		scaffold1083	14400-16546		scaffold1197	31847-32377
scaffold4	3696336	GA03	906671		scaffold1	3712775	GA03	1686892		scaffold1083	24492-25110		scaffold1197	75812-76421
scaffold4	3740610	GA03	948765		scaffold1	3724301	GA03	1661866		scaffold1084	3051-4198		scaffold1197	82192-82747
scaffold4	3744891	GA03	954054		scaffold1	3743639	GA03	1651826		scaffold1084	4625-7525		scaffold1197	83678-84263
scaffold4	3813959	GA03	984289		scaffold1	3758487	GA03	1652723		scaffold1084	22435-23937		scaffold1197	91726-93093
scaffold4	3872462	GA03	1075302		scaffold1	3761559	GA03	1646630		scaffold1085	1624-2285		scaffold1197	142370-143052
scaffold4	3887176	GA03	1085397		scaffold1	3775231	GA03	1640895		scaffold1085	4599-5209		scaffold1197	147438-148603
scaffold4	3918237	GA03	1111559		scaffold1	3779619	GA03	1636266		scaffold1085	13130-15021		scaffold1198	36245-36882
scaffold4	3978283	GA03	1158920		scaffold1	3795536	GA03	1625584		scaffold1086	35361-35978		scaffold1198	59807-60338
scaffold4	3986296	GA03	1165487		scaffold1	3802526	GA03	1616717		scaffold1087	7785-9025		scaffold1198	64851-66924
scaffold4	3994108	GA03	1172582		scaffold1	3821415	GA03	1602217		scaffold1087	9896-10509		scaffold1198	87156-90373
scaffold4	4021395	GA03	1215901		scaffold1	3834243	GA03	1584858		scaffold1087	26818-27503		scaffold1198	105473-106399
scaffold4	4158620	GA03	1323053		scaffold1	3854752	GA03	1578911		scaffold1088	21850-22399		scaffold1198	110337-111557
scaffold4	4207506	GA03	1344013		scaffold1	3860045	GA03	1559961		scaffold1089	4152-5523		scaffold1198	136461-139287
scaffold4	4411162	GA03	1491421		scaffold1	3880562	GA03	1558226		scaffold1089	9355-9903		scaffold1199	16666-17566
scaffold4	4435549	GA03	1504743		scaffold1	3900174	GA03	1536538		scaffold1089	10067-10706		scaffold1199	79292-79934
scaffold4	4440455	GA03	1507581		scaffold1	3916406	GA03	1517985		scaffold1089	14664-15253		scaffold1199	79935-80738
scaffold4	4447216	GA03	1513354		scaffold1	3932891	GA03	1513354		scaffold1089	26790-27296		scaffold1199	82002-82514
scaffold4	4452929	GA03	1517985		scaffold1	3936401	GA03	1507581		scaffold1089	27515-32206		scaffold1199	84923-89558
scaffold4	4481604	GA03	1536538		scaffold1	3943620	GA03	1504743		scaffold1089	33219-33803		scaffold1199	106130-106661
scaffold4	4509144	GA03	1558226		scaffold1	3956621	GA03	1491421		scaffold109	13101-13884		scaffold1199	106664-107663
scaffold4	4511830	GA03	1559961		scaffold1	4022270	GA03	1446399		scaffold109	15598-16289		scaffold1199	111668-112753
scaffold4	4536077	GA03	1578911		scaffold1	4065508	GA03	1381685		scaffold109	64696-65276		scaffold1199	132890-133598
scaffold4	4546675	GA03	1584858		scaffold1	4116063	GA03	1344013		scaffold109	78859-79731		scaffold1199	135047-136331
scaffold4	4564279	GA03	1602217		scaffold1	4172769	GA03	1323053		scaffold109	87708-88234		scaffold1199	139193-140074
scaffold4	4582512	GA03	1616717		scaffold1	4307942	GA03	1215901		scaffold109	94745-95359		scaffold12	3712-4291
scaffold4	4593465	GA03	1625584		scaffold1	4394638	GA03	1198069		scaffold109	97797-98591		scaffold12	67936-68509
scaffold4	4603803	GA03	1630711		scaffold1	4409581	GA03	1172582		scaffold109	146536-147876		scaffold12	72331-72857
scaffold4	4609021	GA03	1636266		scaffold1	4432712	GA03	1165487		scaffold109	156153-157377		scaffold12	85287-85834
scaffold4	4624371	GA03	1646630		scaffold1	4437990	GA03	1158920		scaffold109	177263-178518		scaffold12	437488-438457
scaffold4	4633483	GA03	1652723		scaffold1	4452806	GA03	1111559		scaffold109	180108-180616		scaffold12	519227-520064
scaffold4	4709293	GA03	1714387		scaffold1	4504602	GA03	1101686		scaffold109	194784-195422		scaffold12	558997-559577
scaffold4	4720764	GA03	1726222		scaffold1	4518717	GA03	1085397		scaffold109	201351-201911		scaffold12	584873-585599
scaffold4	4725393	GA03	1726222		scaffold1	4550436	GA03	1075302		scaffold109	218700-219617		scaffold12	677433-677954
scaffold4	4880731	GA03	1852860		scaffold1	4571253	GA03	984289		scaffold109	232157-232724		scaffold12	700809-701327
scaffold4	4973530	GA03	1926879		scaffold1	4690241	GA03	954054		scaffold109	252484-253064		scaffold12	719388-720176
scaffold4	5021724	GA03	1965059		scaffold1	4698431	GA03	948765		scaffold109	275005-276059		scaffold12	728534-729051
scaffold4	5033633	GA03	1970047		scaffold1	4722888	GA03	922138		scaffold109	280165-280839		scaffold12	757833-758338
scaffold4	5133000	GA03	2022222		scaffold1	4745396	GA03	906671		scaffold109	284708-285260		scaffold12	778643-779172
scaffold4	5169824	GA03	2055661		scaffold6	565915	GA03	16064588		scaffold109	298782-299888		scaffold12	779366-779892
scaffold4	5238009	GA03	2114246		scaffold6	572797	GA03	16068186		scaffold109	306346-307117		scaffold12	864225-865447
scaffold4	5267304	GA03	2126225		scaffold6	576222	GA03	16070951		scaffold109	313355-313876		scaffold12	869396-870536
scaffold4	5274719	GA03	2130944		scaffold6	583600	GA03	16076418		scaffold109	330704-331285		scaffold12	977442-978263
scaffold4	5284997	GA03	2136579		scaffold6	609013	GA03	16079996		scaffold109	353880-354402		scaffold12	986666-987388
scaffold4	5293732	GA03	2145732		scaffold6	615936	GA03	16084785		scaffold109	357304-358053		scaffold12	1159769-1160295
scaffold4	5302424	GA03	2152790		scaffold6	628211	GA03	16092058		scaffold109	360769-361370		scaffold12	1212119-1212796
scaffold4	5308571	GA03	2158123		scaffold6	675808	GA03	16124121		scaffold109	362178-363053		scaffold12	1245078-1245661
scaffold4	5323118	GA03	2170360		scaffold6	814405	GA03	16219849		scaffold109	370071-370758		scaffold12	1292206-1293106
scaffold4	5337351	GA03	2183866		scaffold6	820477	GA03	16224843		scaffold109	377382-378003		scaffold12	1319331-1324662
scaffold4	5340592	GA03	2188049		scaffold6	822123	GA03	16226514		scaffold109	392592-393245		scaffold12	1329203-1331199
scaffold4	5343453	GA03	2190329		scaffold6	832340	GA03	16233544		scaffold109	399039-399987		scaffold12	1331201-1332188
scaffold4	5364927	GA03	2209702		scaffold6	846142	GA03	16241933		scaffold109	416899-417729		scaffold12	1340325-1340840
scaffold4	5396722	GA03	2235826		scaffold6	853234	GA03	16247732		scaffold109	434757-435766		scaffold12	1355640-1356145
scaffold4	5424815	GA03	2257208		scaffold6	856860	GA03	16251876		scaffold109	440330-440873		scaffold12	1390680-1391189
scaffold4	5443304	GA03	2276332		scaffold6	970563	GA03	16328728		scaffold109	442804-443399		scaffold12	1467405-1468004
scaffold4	5471400	GA03	2319396		scaffold6	996653	GA03	16340737		scaffold109	446598-447244		scaffold12	1468006-1469891
scaffold4	5955488	GA03	2685454		scaffold6	1004062	GA03	16357265		scaffold109	453143-453732		scaffold12	1474215-1474731
scaffold4	6011664	GA03	16756794		scaffold6	1051629	GA03	16376602		scaffold109	457005-458518		scaffold12	1517912-1519467
scaffold4	6021181	GA03	2739957		scaffold6	1056233	GA03	16381072		scaffold109	467505-468346		scaffold12	1544520-1545041
scaffold4	6038617	GA03	2756952		scaffold6	1066449	GA03	16387821		scaffold109	481410-482557		scaffold12	1575222-1576200
scaffold4	6045872	GA03	2763222		scaffold6	1137941	GA03	16435773		scaffold109	485762-486388		scaffold12	1578198-1578716
scaffold4	6049692	GA03	2766972		scaffold6	1155819	GA03	16448810		scaffold109	505110-506191		scaffold12	1635881-1637481
scaffold4	6082702	GA03	6629118		scaffold6	1191673	GA03	16465705		scaffold109	560425-560961		scaffold12	1666447-1666967
scaffold4	6110173	GA03	6653211		scaffold6	1207644	GA03	16479364		scaffold109	576231-576866		scaffold12	1811764-1812498
scaffold4	6124505	GA03	6657844		scaffold6	1253796	GA03	16526477		scaffold109	581562-582115		scaffold12	1817373-1817977
scaffold4	6137950	GA03	6754617		scaffold6	1272195	GA03	16539413		scaffold109	586525-587067		scaffold12	1831684-1832368
scaffold4	6198722	GA03	6766437		scaffold6	1379411	GA03	16608383		scaffold109	599608-600126		scaffold12	1907234-1907866
scaffold4	6205757	GA03	6770387		scaffold6	1394702	GA03	16625455		scaffold109	607481-608098		scaffold12	1911765-1912292
scaffold4	6225367	GA03	6784507		scaffold6	1398831	GA03	16628950		scaffold109	615897-616868		scaffold12	2076246-2076767
scaffold4	6249413	GA03	6808612		scaffold6	1411508	GA03	16638486		scaffold109	621546-622488		scaffold12	2081013-2081534
scaffold4	6291054	GA03	6812163		scaffold6	1519246	GA03	16694663		scaffold109	639613-640182		scaffold12	2105636-2106369
scaffold4	6313863	GA03	6812163		scaffold6	1540276	GA03	16708425		scaffold109	658572-659293		scaffold12	2117122-2118048
scaffold4	6327918	GA03	6863264		scaffold6	1546487	GA03	16712484		scaffold109	690193-690774		scaffold12	2121967-2122867
scaffold4	6336094	GA03	6869499		scaffold6	1552521	GA03	16717673		scaffold109	695060-695703		scaffold12	2138215-2139312
scaffold4	6340766	GA03	6871239		scaffold6	1569676	GA03	14057130		scaffold109	697914-699349		scaffold12	2179457-2180103
scaffold4	6343433	GA03	6871239		scaffold6	1630925	GA03	14042563		scaffold109	705996-707368		scaffold12	2353262-2353905
scaffold4	6346428	GA03	6876875		scaffold6	1636264	GA03	14040192		scaffold109	746411-747156		scaffold120	381345-381902
scaffold4	6367816	GA03	6895058		scaffold6	1642818	GA03	14035502		scaffold109	753310-753913		scaffold120	410082-410877
scaffold4	6376482	GA03	6899450		scaffold6	1646311	GA03	14035502		scaffold109	764586-765592		scaffold120	410916-411558
scaffold4	6383980	GA03	6905335		scaffold6	1665310	GA03	14011661		scaffold109	777567-778244		scaffold120	415599-416407
scaffold4	6392031	GA03	6913603		scaffold6	1687134	GA03	13988988		scaffold109	780785-781343		scaffold120	435566-436076
scaffold4	6434813	GA03	6946703		scaffold6	1757955	GA03	13932642		scaffold109	782828-783359		scaffold120	450622-451337
scaffold4	6550294	GA03	7034141		scaffold6	1763709	GA03	13930330		scaffold109	783666-784425		scaffold120	460124-460665
scaffold4	6578416	GA03	7054385		scaffold6	1766052	GA03	13927912		scaffold109	803261-803998		scaffold120	510935-511539
scaffold4	6585638	GA03	7062853		scaffold6	1774486	GA03	13922447		scaffold109	808046-808971		scaffold120	511948-512556
scaffold4	6610005	GA03	7062853		scaffold6	1786246	GA03	13910747		scaffold109	810583-811970		scaffold120	514095-514600
scaffold4	6632876	GA03	7098658		scaffold6	1793491	GA03	13905420		scaffold109	816801-817333		scaffold120	518909-519414
scaffold4	6637178	GA03	7103486		scaffold6	1798310	GA03	13905420		scaffold109	819231-819875		scaffold120	605908-606457
scaffold4	6741737	GA03	7182262		scaffold6	1802884	GA03	13902183		scaffold109	822120-822898		scaffold120	651768-652316
scaffold4	6749965	GA03	7188179		scaffold6	1827586	GA03	13870170		scaffold109	822902-823665		scaffold120	684265-684775
scaffold4	6767126	GA03	7202744		scaffold6	1891685	GA03	13841634		scaffold109	828872-829427		scaffold120	686893-687403
scaffold4	6785793	GA03	7217340		scaffold6	1901522	GA03	13764688		scaffold109	831150-831730		scaffold120	855452-856292
scaffold4	6792427	GA03	7220760		scaffold6	1985116	GA03	13733804		scaffold109	840471-843401		scaffold120	860237-861151
scaffold4	6818333	GA03	7241533		scaffold6	1992898	GA03	13702221		scaffold109	848432-849722		scaffold120	951291-951794
scaffold4	6830317	GA03	7252271		scaffold6	2022124	GA03	13696592		scaffold109	855207-855799		scaffold120	973831-974562
scaffold4	6926836	GA03	7325905		scaffold6	2029916	GA03	13672383		scaffold109	860266-861188		scaffold120	1084454-1085291
scaffold4	6931628	GA03	7329136		scaffold6	2087275	GA03	13637117		scaffold109	869985-870823		scaffold1200	40139-40745
scaffold4	6934397	GA03	7332324		scaffold6	2125397	GA03	13624819		scaffold109	872799-873728		scaffold1200	94792-97743
scaffold4	7034483	GA03	7427682		scaffold6	2137335	GA03	13583522		scaffold109	878473-879516		scaffold1200	166418-166927
scaffold4	7083086	GA03	7460248		scaffold6	2150284	GA03	13583522		scaffold109	885435-886106		scaffold1201	139771-140546
scaffold4	7094106	GA03	7469371		scaffold6	2233082	GA03	13558657		scaffold109	893707-894416		scaffold1202	7016-7695
scaffold4	7127930	GA03	7493873		scaffold6	2291413	GA03	13520986		scaffold109	898718-899279		scaffold1202	9621-10388
scaffold4	7192067	GA03	7519452		scaffold6	2321318	GA03	13506099		scaffold109	901401-901929		scaffold1202	31624-32165
scaffold4	7208314	GA03	7531062		scaffold6	2337621	GA03	13471759		scaffold109	903922-904452		scaffold1203	86915-89650
scaffold4	7215188	GA03	7536108		scaffold6	2382240	GA03	13454527		scaffold109	910688-912204		scaffold1204	58115-64836
scaffold4	7224339	GA03	7543983		scaffold6	2429844	GA03	13432276		scaffold109	925139-925707		scaffold1204	129157-132082
scaffold4	7264514	GA03	7582033		scaffold6	2434565	GA03	13429885		scaffold109	940694-941280		scaffold1205	86512-87016
scaffold4	7397125	GA03	7686700		scaffold6	2446076	GA03	13414144		scaffold109	946403-947284		scaffold1206	4191-4733
scaffold4	7402499	GA03	7691348		scaffold6	2458859	GA03	13411436		scaffold109	957121-958012		scaffold1206	66393-67110
scaffold4	7462512	GA03	7730160		scaffold6	2461797	GA03	13408757		scaffold109	964359-965501		scaffold1206	67111-67702
scaffold4	7553233	GA03	7784960		scaffold6	2463829	GA03	13399453		scaffold109	972287-973625		scaffold1206	69623-70965
scaffold4	7704546	GA03	7913832		scaffold6	2482165	GA03	13396375		scaffold109	977455-978522		scaffold1206	93646-94300
scaffold4	7749151	GA03	7954694		scaffold6	2489122	GA03	13390658		scaffold109	990204-990818		scaffold1206	99651-100305
scaffold4	7791132	GA03	7979114		scaffold6	2491378	GA03	13383856		scaffold109	998823-999577		scaffold1206	110474-111100
scaffold4	7802400	GA03	7985987		scaffold6	2502137	GA03	13381007		scaffold109	1018198-1019081		scaffold1206	114042-117061
scaffold4	7848290	GA03	8009129		scaffold6	2590717	GA03	13328756		scaffold109	1027697-1028337		scaffold1206	117068-117792
scaffold4	7859116	GA03	8019300		scaffold19	392066	GA03	9387955		scaffold109	1037081-1037815		scaffold1206	118124-118671
scaffold4	7867321	GA03	8026031		scaffold19	878818	GA03	5368956		scaffold109	1043814-1045022		scaffold1206	118856-121954
scaffold4	7876263	GA03	8030970		scaffold19	1567111	GA03	9824378		scaffold109	1055417-1056076		scaffold1207	78319-92117
scaffold4	7886979	GA03	8038754		scaffold19	1786426	GA03	9587444		scaffold109	1064931-1065499		scaffold1207	95645-98938
scaffold4	7906720	GA03	8049005		scaffold23	199974	GA03	14965382		scaffold109	1074810-1075425		scaffold1207	103093-103608
scaffold4	7920803	GA03	8059592		scaffold23	816520	GA03	6290861		scaffold109	1081750-1082275		scaffold1207	125391-125934
scaffold4	7938203	GA03	8075307		scaffold23	908907	GA03	4253431		scaffold109	1097330-1098160		scaffold1207	126318-126838
scaffold4	8036368	GA03	8127912		scaffold23	957609	GA03	11011030		scaffold109	1099314-1099853		scaffold1207	184402-185349
scaffold4	8127225	GA03	8179290		scaffold23	1021283	GA03	50881		scaffold109	1109484-1110167		scaffold1208	134045-136024
scaffold4	8167272	GA03	8228521		scaffold23	1023306	GA03	50881		scaffold109	1116752-1117399		scaffold1208	136025-136737
scaffold4	8284302	GA03	8309013		scaffold23	1069157	GA03	8811854		scaffold109	1122852-1123697		scaffold1208	150361-150926
scaffold4	8358150	GA03	8367852		scaffold23	1129954	GA03	13012101		scaffold109	1127452-1128359		scaffold1209	45311-45830
scaffold4	8419949	GA03	8419938		scaffold23	1584317	GA03	10887020		scaffold109	1133214-1134134		scaffold1209	56452-57861
scaffold4	8424776	GA03	8423158		scaffold23	2063644	GA03	10946082		scaffold109	1135646-1136450		scaffold1209	59168-59725
scaffold4	8430010	GA03	8428963		scaffold25	11391	GA03	8059592		scaffold109	1140515-1141303		scaffold1209	62141-62698
scaffold4	8453449	GA03	8445625		scaffold25	27497	GA03	8075307		scaffold109	1142954-1143583		scaffold1209	150697-151975
scaffold4	8456919	GA03	8453041		scaffold25	106714	GA03	8127912		scaffold109	1144371-1145200		scaffold121	100673-101279
scaffold4	8472440	GA03	8459524		scaffold25	221951	GA03	8179290		scaffold109	1187578-1188334		scaffold121	181912-182643
scaffold4	8492282	GA03	8473472		scaffold25	333101	GA03	8228521		scaffold109	1328766-1329623		scaffold121	254360-254975
scaffold4	8517711	GA03	8494428		scaffold25	354431	GA03	8246334		scaffold109	1412825-1413487		scaffold121	255693-256539
scaffold4	8548575	GA03	8540637		scaffold25	359073	GA03	8250895		scaffold109	1442084-1442801		scaffold121	557719-558543
scaffold4	8614272	GA03	8567929		scaffold25	370003	GA03	8255629		scaffold109	1488463-1489207		scaffold121	712003-713195
scaffold4	8620903	GA03	8573054		scaffold25	391538	GA03	8271140		scaffold109	1500401-1501035		scaffold121	748340-748849
scaffold4	8653174	GA03	8595630		scaffold25	432393	GA03	8294022		scaffold109	1558998-1559851		scaffold121	760773-761379
scaffold4	8718345	GA03	8632145		scaffold25	526406	GA03	8356909		scaffold109	1567354-1567887		scaffold121	763912-764519
scaffold4	8813496	GA03	12130208		scaffold25	548004	GA03	8367852		scaffold109	1592323-1593062		scaffold121	764520-765022
scaffold4	8831993	GA03	8702769		scaffold25	577311	GA03	8399784		scaffold109	1594175-1594747		scaffold121	838533-839162
scaffold4	8854207	GA03	8714929		scaffold25	613799	GA03	8419938		scaffold109	1609833-1610569		scaffold121	843503-844048
scaffold4	8866609	GA03	8723468		scaffold25	618212	GA03	8423158		scaffold109	1622963-1623599		scaffold121	904879-905382
scaffold4	8930045	GA03	14887484		scaffold25	628512	GA03	8428963		scaffold1090	13876-14608		scaffold121	976249-976764
scaffold4	8951707	GA03	6298634		scaffold25	649588	GA03	8445625		scaffold1090	14615-15653		scaffold121	986347-986877
scaffold4	8962520	GA03	6306460		scaffold25	657238	GA03	8453041		scaffold1091	136-717		scaffold121	1011856-1013382
scaffold4	8978789	GA03	6319455		scaffold25	664625	GA03	8459524		scaffold1091	23271-23838		scaffold121	1032269-1032901
scaffold4	8994732	GA03	6336031		scaffold25	670125	GA03	8461592		scaffold1092	3764-4272		scaffold121	1038694-1039218
scaffold13	998083	GA03	13429885		scaffold25	688428	GA03	8473472		scaffold1092	8275-8781		scaffold121	1043968-1045573
scaffold13	1039338	GA03	13038856		scaffold25	709214	GA03	8491706		scaffold1092	11213-12545		scaffold121	1053457-1054005
scaffold13	1071666	GA03	13086480		scaffold25	729780	GA03	8540637		scaffold1092	12546-13057		scaffold1210	113083-113963
scaffold13	1145513	GA03	5226805		scaffold25	838904	GA03	8567929		scaffold1092	16909-17502		scaffold1210	118539-119398
scaffold13	1279033	GA03	8453041		scaffold25	844974	GA03	8573054		scaffold1092	28498-29276		scaffold1210	152538-153146
scaffold13	1327499	GA03	5686660		scaffold25	854688	GA03	8582456		scaffold1092	30051-30810		scaffold1211	581-1212
scaffold13	1398253	GA03	14236854		scaffold25	888191	GA03	8595630		scaffold1095	22399-22915		scaffold1211	52289-53239
scaffold13	3108674	GA03	4852681		scaffold25	899899	GA03	8606524		scaffold1095	22919-23509		scaffold1211	71708-72415
scaffold13	3138869	GA03	12536823		scaffold25	914691	GA03	8616304		scaffold1096	4007-4867		scaffold1211	77556-78166
scaffold13	3514668	GA03	12436414		scaffold25	923206	GA03	8626030		scaffold1096	6533-7644		scaffold1211	84870-85589
scaffold13	3718780	GA03	140925		scaffold25	928892	GA03	8632145		scaffold1096	13836-14474		scaffold1211	129965-130500
scaffold13	3838490	GA03	4200326		scaffold25	969897	GA03	8652062		scaffold1096	25213-25752		scaffold1211	139311-140218
scaffold20	3542855	GA03	9587444		scaffold25	1033815	GA03	12130208		scaffold1096	27055-28148		scaffold1211	140710-141433
scaffold20	4427357	GA03	5368956		scaffold25	1042510	GA03	8702769		scaffold1096	29384-31989		scaffold1212	26992-27500
scaffold20	4826943	GA03	9387955		scaffold25	1065636	GA03	8714929		scaffold1097	33798-34306		scaffold1212	40541-41420
scaffold20	5297411	GA03	8309013		scaffold25	1073755	GA03	8721764		scaffold1098	3562-4124		scaffold1212	42970-43875
scaffold27	1345351	GA03	9874413		scaffold25	1075344	GA03	8723468		scaffold1099	16007-16550		scaffold1212	57747-58333
scaffold27	1391256	GA03	9884733		scaffold25	1089099	GA03	8732915		scaffold1099	30252-31084		scaffold1212	77122-77866
scaffold27	1755235	GA03	9940523		scaffold25	1139982	GA03	14887484		scaffold11	66488-67046		scaffold1212	77916-78517
scaffold27	1786066	GA03	9947686		scaffold25	1167117	GA03	6298634		scaffold11	76233-76819		scaffold1212	87232-87914
scaffold27	2062152	GA03	10029934		scaffold25	1174339	GA03	6306460		scaffold11	225510-226279		scaffold1212	88103-88668
scaffold27	2123935	GA03	10075719		scaffold25	1246405	GA03	6441162		scaffold11	272666-273772		scaffold1212	128825-129648
scaffold27	2309704	GA03	9576401		scaffold25	1586173	GA03	3301256		scaffold11	315213-315791		scaffold1212	150900-151422
scaffold27	2354723	GA03	1158920		scaffold25	1892192	GA03	3571387		scaffold11	316611-317193		scaffold1212	158318-159089
scaffold27	2375153	GA03	1111559		scaffold25	1964962	GA03	3571387		scaffold11	397584-398364		scaffold1212	200009-200862
scaffold27	2386259	GA03	1085397		scaffold25	1993933	GA03	3571387		scaffold11	444977-445649		scaffold1212	269175-270081
scaffold27	2451303	GA03	4386571		scaffold32	22676	GA03	8930413		scaffold11	447116-447753		scaffold1213	124798-125695
scaffold27	2547645	GA03	3229059		scaffold32	33002	GA03	8937452		scaffold11	457731-458346		scaffold1213	146028-146565
scaffold27	3630270	GA03	13408757		scaffold32	136269	GA03	8973992		scaffold11	482023-482538		scaffold1214	7463-8322
scaffold36	2465616	GA03	10919920		scaffold32	165558	GA03	8992445		scaffold11	606301-606929		scaffold1214	9329-10286
scaffold36	3338235	GA03	9580844		scaffold32	186791	GA03	8999015		scaffold11	618899-619532		scaffold1214	13527-14322
scaffold36	3763443	GA03	7691348		scaffold32	214407	GA03	9004080		scaffold11	636755-637263		scaffold1214	14323-14845
scaffold45	26569	GA03	15771041		scaffold32	220724	GA03	9008711		scaffold11	665825-666367		scaffold1214	14846-15466
scaffold45	75037	GA03	15794470		scaffold32	227685	GA03	9013306		scaffold11	667043-669548		scaffold1214	15467-16388
scaffold45	88882	GA03	15794470		scaffold32	249052	GA03	9021247		scaffold11	669550-670297		scaffold1214	43648-44228
scaffold45	92864	GA03	15811930		scaffold32	257408	GA03	9026167		scaffold11	693502-694064		scaffold1214	137682-138290
scaffold45	105517	GA03	15815975		scaffold32	269440	GA03	9042783		scaffold11	722340-723171		scaffold1214	138291-139086
scaffold45	110982	GA03	15823222		scaffold32	403974	GA03	9086905		scaffold11	751934-752495		scaffold1214	142616-143224
scaffold45	154415	GA03	15845338		scaffold32	481316	GA03	9106666		scaffold11	757263-758012		scaffold1214	143225-144020
scaffold45	179415	GA03	15860905		scaffold32	488107	GA03	9112726		scaffold11	762363-763108		scaffold1214	147584-148192
scaffold45	208197	GA03	15871199		scaffold32	549058	GA03	9137224		scaffold11	768582-769823		scaffold1214	148193-148988
scaffold45	224411	GA03	15879545		scaffold32	584658	GA03	9147903		scaffold11	778696-779473		scaffold1215	38860-39444
scaffold45	243391	GA03	15891459		scaffold32	589187	GA03	9160561		scaffold11	787377-788341		scaffold1215	60950-62219
scaffold45	258517	GA03	16054336		scaffold32	652032	GA03	9180647		scaffold11	788741-789742		scaffold1215	63223-64629
scaffold45	292053	GA03	16033185		scaffold49	19597	GA03	305839		scaffold11	791570-792088		scaffold1215	93318-93963
scaffold45	299447	GA03	16028019		scaffold49	26474	GA03	299061		scaffold11	796512-797027		scaffold1215	198206-198954
scaffold45	302682	GA03	16024896		scaffold49	39996	GA03	34321		scaffold11	806296-806843		scaffold1215	198974-199534
scaffold45	312013	GA03	16016919		scaffold49	46138	GA03	39894		scaffold11	874283-874940		scaffold1215	200259-201184
scaffold45	327637	GA03	34321		scaffold49	48544	GA03	42337		scaffold11	880578-883227		scaffold1215	203185-203906
scaffold45	364851	GA03	15993861		scaffold49	67208	GA03	50881		scaffold11	883229-883757		scaffold1216	129857-130619
scaffold45	372294	GA03	15977672		scaffold49	70451	GA03	54878		scaffold11	885627-886348		scaffold1217	58587-59424
scaffold45	488476	GA03	15939271		scaffold49	105221	GA03	57693		scaffold11	908323-908849		scaffold1217	60824-61661
scaffold45	503623	GA03	15930992		scaffold49	113499	GA03	61645		scaffold11	910487-911369		scaffold1217	102162-103034
scaffold45	570228	GA03	10638189		scaffold49	115849	GA03	63465		scaffold11	1032794-1033412		scaffold1217	106934-107722
scaffold45	592123	GA03	10646496		scaffold49	120351	GA03	67525		scaffold11	1036347-1037365		scaffold1217	120970-121598
scaffold45	599450	GA03	10646496		scaffold49	123129	GA03	70018		scaffold11	1040807-1041520		scaffold1218	34980-35570
scaffold45	605373	GA03	10658663		scaffold49	134182	GA03	83318		scaffold11	1200688-1201727		scaffold1218	107175-107951
scaffold45	640174	GA03	10665721		scaffold49	188603	GA03	105376		scaffold11	1212417-1213192		scaffold1218	110680-111382
scaffold45	661231	GA03	10691525		scaffold49	223677	GA03	125819		scaffold11	1228798-1229321		scaffold1218	111703-112840
scaffold45	838902	GA03	10768118		scaffold49	239147	GA03	140925		scaffold11	1341875-1342473		scaffold1219	67010-73753
scaffold45	852127	GA03	10789219		scaffold49	277998	GA03	175036		scaffold11	1342515-1343264		scaffold122	260667-261274
scaffold45	914588	GA03	10831750		scaffold49	296937	GA03	182075		scaffold11	1349664-1350202		scaffold122	374442-374967
scaffold45	936986	GA03	10847282		scaffold49	307332	GA03	186706		scaffold11	1364445-1365223		scaffold122	675382-676027
scaffold45	961941	GA03	10863986		scaffold49	322387	GA03	205053		scaffold11	1421960-1422890		scaffold122	696184-696702
scaffold45	979192	GA03	10874901		scaffold49	349403	GA03	235575		scaffold11	1423963-1424490		scaffold122	976602-977109
scaffold45	1005840	GA03	10887020		scaffold49	381529	GA03	245587		scaffold11	1467896-1468398		scaffold1220	139203-142306
scaffold45	1013154	GA03	10893816		scaffold49	398962	GA03	253739		scaffold11	1496084-1496651		scaffold1221	140356-141422
scaffold45	1020192	GA03	10893816		scaffold49	415669	GA03	264160		scaffold11	1511808-1512529		scaffold1222	159-1524
scaffold45	1033146	GA03	10902961		scaffold49	426486	GA03	272603		scaffold11	1527849-1528393		scaffold1222	1526-3507
scaffold45	1052034	GA03	10919920		scaffold49	433049	GA03	277942		scaffold11	1645493-1646067		scaffold1222	15664-16204
scaffold45	1080977	GA03	10936105		scaffold49	472714	GA03	2920905		scaffold11	1711358-1711994		scaffold1222	34722-35811
scaffold45	1099893	GA03	10946082		scaffold49	476007	GA03	2914449		scaffold11	1712155-1712732		scaffold1222	45832-47808
scaffold45	1105397	GA03	10950339		scaffold49	484219	GA03	2910942		scaffold11	1718048-1718821		scaffold1222	95637-96157
scaffold45	1135783	GA03	10972825		scaffold49	492641	GA03	2895301		scaffold11	1721154-1722206		scaffold1223	77911-78538
scaffold45	1175168	GA03	11002288		scaffold49	498192	GA03	2890008		scaffold11	1747918-1749238		scaffold1223	126073-126576
scaffold45	1214407	GA03	11053380		scaffold49	504443	GA03	2886327		scaffold11	1756874-1757749		scaffold1223	129092-129634
scaffold45	1296482	GA03	11076505		scaffold49	515542	GA03	2878391		scaffold11	1780427-1781117		scaffold1223	134257-134860
scaffold45	1312988	GA03	11084230		scaffold49	523154	GA03	2860285		scaffold11	1791136-1791667		scaffold1223	145359-146093
scaffold45	1321517	GA03	11091314		scaffold49	548944	GA03	2853612		scaffold11	1791957-1792747		scaffold1223	146608-147365
scaffold45	1400811	GA03	11139076		scaffold49	553177	GA03	2849935		scaffold11	1795014-1795895		scaffold1223	147681-148208
scaffold45	1418578	GA03	11148084		scaffold49	567724	GA03	2838104		scaffold11	1797812-1798594		scaffold1224	19131-20063
scaffold45	1439053	GA03	11169524		scaffold49	576442	GA03	2823753		scaffold11	1799031-1799681		scaffold1224	20066-20764
scaffold45	1480130	GA03	11197404		scaffold49	596721	GA03	2804820		scaffold11	1801405-1803718		scaffold1224	45102-45690
scaffold45	1512781	GA03	11211369		scaffold49	610912	GA03	2803366		scaffold11	1841818-1842716		scaffold1224	45929-46699
scaffold45	1522695	GA03	11224408		scaffold49	642453	GA03	2936328		scaffold11	1868346-1869605		scaffold1224	80764-81309
scaffold45	1590226	GA03	11266272		scaffold49	657257	GA03	7354182		scaffold11	1872574-1873532		scaffold1224	88867-89429
scaffold45	1643736	GA03	11302919		scaffold49	665749	GA03	2952447		scaffold11	1896849-1898011		scaffold1224	98433-99257
scaffold45	1674650	GA03	11323462		scaffold49	668499	GA03	2955186		scaffold11	1920934-1921769		scaffold1224	99258-99877
scaffold45	1830880	GA03	11450400		scaffold49	671186	GA03	2958056		scaffold11	1940476-1941199		scaffold1224	99879-100392
scaffold45	1841111	GA03	11471640		scaffold49	711295	GA03	2976579		scaffold11	1987731-1988721		scaffold1224	104864-105377
scaffold45	1854150	GA03	11475625		scaffold49	717840	GA03	2984065		scaffold11	2022037-2022784		scaffold1224	134008-134647
scaffold45	1873187	GA03	11490060		scaffold49	719748	GA03	2984065		scaffold11	2027359-2027936		scaffold1224	145729-146341
scaffold45	1906399	GA03	11515854		scaffold49	855604	GA03	3057406		scaffold11	2040038-2040639		scaffold1224	149056-149667
scaffold45	1965709	GA03	11553475		scaffold49	1025153	GA03	3157734		scaffold11	2075585-2076316		scaffold1224	154152-155046
scaffold45	2101015	GA03	11670524		scaffold49	1156852	GA03	3207280		scaffold11	2108307-2109039		scaffold1224	165568-166977
scaffold45	2175443	GA03	11724876		scaffold49	1183484	GA03	4368026		scaffold11	2117313-2118003		scaffold1224	172207-173071
scaffold45	2246368	GA03	11775930		scaffold49	1194468	GA03	3229059		scaffold11	2164845-2165590		scaffold1224	177140-177997
scaffold45	2295009	GA03	11810330		scaffold49	1243714	GA03	3261565		scaffold11	2213641-2214219		scaffold1224	228097-229057
scaffold45	2303430	GA03	11817451		scaffold49	1273068	GA03	10382391		scaffold11	2235377-2235936		scaffold1224	229436-230044
scaffold45	2320360	GA03	11833800		scaffold49	1363119	GA03	10367242		scaffold11	2322143-2323249		scaffold1224	235207-235785
scaffold45	2323943	GA03	11837208		scaffold49	1375855	GA03	10359192		scaffold11	2330891-2331512		scaffold1224	253419-254062
scaffold45	2326171	GA03	11840380		scaffold49	1390297	GA03	10346412		scaffold11	2346013-2346648		scaffold1224	260515-261334
scaffold45	2684822	GA03	12130208		scaffold49	1412366	GA03	10329729		scaffold11	2427937-2428618		scaffold1225	455-1063
scaffold45	2704760	GA03	12141639		scaffold49	1467294	GA03	10316160		scaffold11	2497600-2498501		scaffold1225	1064-1859
scaffold45	2731474	GA03	12163075		scaffold49	1512417	GA03	10310441		scaffold11	2515794-2516335		scaffold1225	5103-5711
scaffold45	2738936	GA03	12167809		scaffold52	107440	GA03	235575		scaffold11	2542068-2543217		scaffold1225	5712-6507
scaffold45	2747162	GA03	12172197		scaffold52	169346	GA03	205053		scaffold11	2543318-2544160		scaffold1225	100975-102166
scaffold45	2785258	GA03	12420194		scaffold52	288776	GA03	16068186		scaffold11	2559333-2559872		scaffold1225	102172-103002
scaffold45	2796647	GA03	12408089		scaffold58	1233836	GA03	5578775		scaffold11	2565004-2565515		scaffold1225	128387-132102
scaffold45	2879486	GA03	12344698		scaffold58	1244915	GA03	5937498		scaffold11	2568936-2570329		scaffold1225	143698-144555
scaffold45	2895995	GA03	12322870		scaffold58	1275992	GA03	13910747		scaffold11	2631416-2632231		scaffold1225	149031-149810
scaffold45	2947136	GA03	12306094		scaffold58	1443506	GA03	16016919		scaffold11	2634264-2635147		scaffold1226	1-686
scaffold45	3006119	GA03	12272737		scaffold64	217806	GA03	4386571		scaffold11	2667045-2667574		scaffold1226	14275-15407
scaffold45	3075723	GA03	12245982		scaffold64	234604	GA03	4401057		scaffold11	2674093-2674734		scaffold1226	18981-19622
scaffold45	3147588	GA03	12429269		scaffold64	240300	GA03	4404854		scaffold11	2696834-2697399		scaffold1226	45568-46169
scaffold45	3155335	GA03	12436414		scaffold64	245927	GA03	4409449		scaffold11	2763322-2763842		scaffold1226	54117-55151
scaffold45	3167860	GA03	12445195		scaffold64	264794	GA03	4428656		scaffold11	2907476-2908060		scaffold1226	69881-70522
scaffold45	3205294	GA03	12474038		scaffold64	307617	GA03	4456398		scaffold11	2954543-2956176		scaffold1226	104153-105175
scaffold45	3243978	GA03	12504470		scaffold64	381471	GA03	4527860		scaffold11	2981114-2982359		scaffold1226	114774-115323
scaffold45	3256708	GA03	12509302		scaffold64	462533	GA03	4581095		scaffold11	2993950-2994456		scaffold1226	122575-124551
scaffold45	3273645	GA03	12520904		scaffold64	660365	GA03	4581095		scaffold11	3096957-3097474		scaffold1226	141831-142546
scaffold45	3284683	GA03	12527112		scaffold107	37354	GA03	13190471		scaffold11	3097776-3098419		scaffold1227	62238-62835
scaffold45	3300230	GA03	12536823		scaffold107	40528	GA03	13193179		scaffold11	3154312-3155129		scaffold1227	65659-66210
scaffold45	3305525	GA03	12545980		scaffold107	55617	GA03	13174470		scaffold11	3205127-3205813		scaffold1227	133069-133583
scaffold45	3314684	GA03	12550870		scaffold107	68526	GA03	13156738		scaffold11	3227241-3227782		scaffold1228	11721-12330
scaffold45	3317462	GA03	12554664		scaffold107	106293	GA03	13140553		scaffold11	3266606-3269004		scaffold1229	6024-9223
scaffold45	3379691	GA03	12593400		scaffold107	160946	GA03	13106071		scaffold11	3271084-3271634		scaffold1229	23852-25053
scaffold45	3410282	GA03	12604744		scaffold107	188233	GA03	13102288		scaffold11	3283385-3283890		scaffold123	84485-85225
scaffold45	3428221	GA03	12615592		scaffold107	191137	GA03	13102288		scaffold11	3301851-3302356		scaffold123	94435-95533
scaffold45	3442495	GA03	12623651		scaffold107	195296	GA03	5109655		scaffold11	3307168-3307723		scaffold123	99188-100809
scaffold45	3459949	GA03	12649837		scaffold107	217600	GA03	13086480		scaffold11	3384242-3384871		scaffold123	206467-207007
scaffold45	3490182	GA03	12662942		scaffold107	242082	GA03	13038856		scaffold11	3417762-3418268		scaffold123	215879-216428
scaffold45	3506907	GA03	12675032		scaffold107	341119	GA03	13012101		scaffold11	3439603-3440721		scaffold123	227997-231225
scaffold45	3540386	GA03	12697544		scaffold107	353019	GA03	13000537		scaffold11	3450183-3450744		scaffold123	281044-281566
scaffold45	3555255	GA03	12697544		scaffold107	384608	GA03	12992521		scaffold11	3463969-3464474		scaffold123	373790-374395
scaffold45	3582189	GA03	12697544		scaffold107	397203	GA03	12987145		scaffold11	3464822-3465353		scaffold123	397419-398004
scaffold49	1373145	GA03	4077353		scaffold107	409005	GA03	12964158		scaffold11	3476750-3477447		scaffold123	403177-404118
scaffold49	2839882	GA03	11724876		scaffold107	440065	GA03	12956203		scaffold11	3477450-3478698		scaffold123	404122-404920
scaffold49	2912831	GA03	11724876		scaffold107	453999	GA03	12949938		scaffold11	3488327-3488855		scaffold123	404922-405886
scaffold50	69748	GA03	686150		scaffold107	475248	GA03	12947094		scaffold11	3492486-3493149		scaffold123	409007-409688
scaffold50	364010	GA03	11471640		scaffold107	478962	GA03	12944418		scaffold11	3509605-3510995		scaffold123	419845-420560
scaffold50	421643	GA03	11475625		scaffold107	484007	GA03	12926419		scaffold11	3518952-3519478		scaffold123	462239-462825
scaffold50	635948	GA03	11323462		scaffold107	513545	GA03	12909590		scaffold11	3527737-3528281		scaffold123	528180-528737
scaffold50	713391	GA03	11323462		scaffold107	538511	GA03	12893878		scaffold11	3539325-3540091		scaffold123	544227-545539
[truncated: 33,516 more rows]

## Sheet: Fig2c
Fig.2c Go lineage comparison of the biological processes under different selection pressure. ω = dN / dS. Three functional classes are biological processes (BP), molecular function (MF) and cellular component (CC).
Go term	D. mawsoni (ω)	E. maclovinus (ω)	Stickleback (ω)	p value	Involved biological process	class	Gene number	Circle color in Fig 2c
GO:2001141	0.19	0.13	0.13	1.6e-19	regulation of RNA biosynthetic process	BP	501	red
GO:0001071	0.21	0.14	0.14	2.6e-15	nucleic acid binding transcription factor activity	MF	357	red
GO:0001653	0.21	0.16	0.12	0.0067	peptide receptor activity	MF	61	red
GO:0003676	0.2	0.14	0.13	3.9e-28	nucleic acid binding	MF	924	red
GO:0003677	0.19	0.14	0.13	9.7e-22	DNA binding	MF	558	red
GO:0003700	0.21	0.14	0.14	2.6e-15	transcription factor activity, sequence-specific DNA binding	MF	357	red
GO:0003723	0.19	0.15	0.13	3.6e-07	RNA binding	MF	127	red
GO:0003735	0.17	0.15	0.13	8.2e-08	structural constituent of ribosome	MF	78	red
GO:0003824	0.19	0.16	0.13	6.1e-13	catalytic activity	MF	1662	red
GO:0004175	0.23	0.21	0.15	0.043	endopeptidase activity	MF	111	red
GO:0004252	0.29	0.23	0.17	0.0018	serine-type endopeptidase activity	MF	45	red
GO:0004518	0.22	0.17	0.15	0.032	nuclease activity	MF	54	red
GO:0004672	0.18	0.17	0.13	0.0063	protein kinase activity	MF	135	red
GO:0004674	0.18	0.17	0.13	0.0017	protein serine/threonine kinase activity	MF	124	red
GO:0004721	0.16	0.14	0.13	0.0026	phosphoprotein phosphatase activity	MF	45	red
GO:0004872	0.22	0.19	0.14	0.027	receptor activity	MF	231	red
GO:0004888	0.21	0.18	0.14	0.0094	transmembrane signaling receptor activity	MF	170	red
GO:0005102	0.23	0.19	0.15	0.034	receptor binding	MF	137	red
GO:0005198	0.24	0.2	0.18	0.021	structural molecule activity	MF	170	red
GO:0005215	0.2	0.15	0.12	6.2e-09	transporter activity	MF	231	red
GO:0005216	0.19	0.13	0.1	0.0004	ion channel activity	MF	68	red
GO:0005244	0.18	0.11	0.08	0.0027	voltage-gated ion channel activity	MF	35	red
GO:0005261	0.2	0.12	0.11	3e-05	cation channel activity	MF	41	red
GO:0005267	0.2	0.13	0.12	0.0021	potassium channel activity	MF	36	red
GO:0005488	0.2	0.16	0.14	1e-06	binding	MF	3516	red
GO:0005506	0.22	0.16	0.15	0.0081	iron ion binding	MF	51	red
GO:0005509	0.23	0.19	0.15	6.7e-05	calcium ion binding	MF	136	red
GO:0005515	0.2	0.17	0.14	0.0028	protein binding	MF	1682	red
GO:0005524	0.18	0.15	0.12	0.029	ATP binding	MF	363	red
GO:0005575	0.19	0.16	0.13	3e-12	cellular_component	CC	2668	red
GO:0005576	0.26	0.21	0.16	4.2e-05	extracellular region	CC	135	red
GO:0005622	0.18	0.15	0.13	1.9e-14	intracellular	CC	1619	red
GO:0005623	0.18	0.15	0.13	2.8e-16	cell	CC	1686	red
GO:0005634	0.19	0.14	0.13	3.8e-18	nucleus	CC	554	red
GO:0005694	0.21	0.16	0.12	3.9e-15	chromosome	CC	32	red
GO:0005737	0.18	0.15	0.13	0.00048	cytoplasm	CC	391	red
GO:0005783	0.2	0.12	0.12	1.5e-11	endoplasmic reticulum	CC	46	red
GO:0005840	0.17	0.15	0.13	8.2e-08	ribosome	CC	78	red
GO:0005856	0.16	0.12	0.13	0.026	cytoskeleton	CC	53	red
GO:0005886	0.24	0.18	0.13	0.00068	plasma membrane	CC	72	red
GO:0005911	0.17	0.11	0.12	0.0012	cell-cell junction	CC	64	red
GO:0006082	0.18	0.15	0.12	0.00034	organic acid metabolic process	BP	95	red
GO:0006139	0.19	0.14	0.13	1.5e-13	nucleobase-containing compound metabolic process	BP	858	red
GO:0006163	0.2	0.2	0.12	0.00031	purine nucleotide metabolic process	BP	34	red
GO:0006260	0.16	0.1	0.1	0.0024	DNA replication	BP	38	red
GO:0006281	0.24	0.2	0.16	0.0025	DNA repair	BP	70	red
GO:0006325	0.19	0.12	0.12	0.0022	chromatin organization	BP	30	red
GO:0006351	0.19	0.14	0.13	3.5e-15	transcription, DNA-templated	BP	537	red
GO:0006355	0.19	0.13	0.13	1.6e-19	regulation of transcription, DNA-templated	BP	501	red
GO:0006396	0.18	0.12	0.12	2e-14	RNA processing	BP	84	red
GO:0006399	0.2	0.14	0.13	4.8e-06	tRNA metabolic process	BP	43	red
GO:0006412	0.18	0.14	0.13	6.3e-10	translation	BP	139	red
GO:0006457	0.19	0.13	0.11	3.4e-05	protein folding	BP	71	red
GO:0006464	0.17	0.15	0.12	4.3e-05	cellular protein modification process	BP	295	red
GO:0006468	0.18	0.16	0.13	0.0086	protein phosphorylation	BP	131	red
GO:0006470	0.16	0.14	0.14	0.0016	protein dephosphorylation	BP	42	red
GO:0006511	0.15	0.12	0.11	0.00083	ubiquitin-dependent protein catabolic process	BP	39	red
GO:0006518	0.18	0.14	0.12	2.3e-10	peptide metabolic process	BP	143	red
GO:0006629	0.18	0.17	0.13	1.7e-14	lipid metabolic process	BP	91	red
GO:0006725	0.19	0.14	0.13	1.5e-12	cellular aromatic compound metabolic process	BP	886	red
GO:0006753	0.21	0.18	0.12	0.0024	nucleoside phosphate metabolic process	BP	53	red
GO:0006793	0.18	0.16	0.13	0.00028	phosphorus metabolic process	BP	263	red
GO:0006796	0.18	0.16	0.13	9.7e-05	phosphate-containing compound metabolic process	BP	261	red
GO:0006807	0.19	0.14	0.13	3.2e-16	nitrogen compound metabolic process	BP	1046	red
GO:0006810	0.18	0.14	0.12	1.7e-11	transport	BP	536	red
GO:0006811	0.2	0.13	0.11	6.6e-14	ion transport	BP	142	red
GO:0006812	0.19	0.13	0.12	6.4e-10	cation transport	BP	102	red
GO:0006813	0.21	0.14	0.13	0.00028	potassium ion transport	BP	39	red
GO:0006913	0.12	0.09	0.09	0.015	nucleocytoplasmic transport	BP	58	red
GO:0006950	0.27	0.23	0.18	0.0007	response to stress	BP	105	red
GO:0006955	0.38	0.29	0.2	0.018	immune response	BP	34	red
GO:0006974	0.24	0.2	0.16	0.0025	cellular response to DNA damage stimulus	BP	70	red
GO:0006996	0.18	0.12	0.11	1.1e-23	organelle organization	BP	87	red
GO:0007017	0.21	0.17	0.14	0.002	microtubule-based process	BP	35	red
GO:0007166	0.22	0.18	0.13	0.013	cell surface receptor signaling pathway	BP	32	red
GO:0007264	0.13	0.12	0.1	0.01	small GTPase mediated signal transduction	BP	154	red
GO:0008150	0.19	0.16	0.13	0.00048	biological_process	BP	3348	red
GO:0008168	0.19	0.14	0.13	0.00028	methyltransferase activity	MF	78	red
GO:0008324	0.2	0.13	0.12	4.3e-06	cation transmembrane transporter activity	MF	107	red
GO:0008528	0.21	0.16	0.12	0.0067	G-protein coupled peptide receptor activity	MF	61	red
GO:0009056	0.18	0.13	0.13	7.5e-05	catabolic process	BP	103	red
GO:0009057	0.16	0.13	0.12	0.0055	macromolecule catabolic process	BP	59	red
GO:0009058	0.18	0.14	0.12	7.4e-12	biosynthetic process	BP	905	red
GO:0009059	0.18	0.14	0.13	6e-17	macromolecule biosynthetic process	BP	757	red
GO:0009116	0.2	0.19	0.12	1.8e-06	nucleoside metabolic process	BP	48	red
GO:0009117	0.21	0.18	0.12	0.0014	nucleotide metabolic process	BP	52	red
GO:0009119	0.21	0.19	0.12	0.0033	ribonucleoside metabolic process	BP	36	red
GO:0009141	0.23	0.21	0.13	0.008	nucleoside triphosphate metabolic process	BP	31	red
GO:0009144	0.22	0.21	0.13	0.0044	purine nucleoside triphosphate metabolic process	BP	30	red
GO:0009150	0.2	0.2	0.12	0.00031	purine ribonucleotide metabolic process	BP	34	red
GO:0009163	0.21	0.17	0.11	0.018	nucleoside biosynthetic process	BP	30	red
GO:0009165	0.21	0.19	0.11	0.0005	nucleotide biosynthetic process	BP	39	red
GO:0009199	0.22	0.21	0.13	0.0044	ribonucleoside triphosphate metabolic process	BP	30	red
GO:0009205	0.22	0.21	0.13	0.0044	purine ribonucleoside triphosphate metabolic process	BP	30	red
GO:0009259	0.2	0.19	0.12	0.00066	ribonucleotide metabolic process	BP	35	red
GO:0009260	0.2	0.18	0.11	0.0047	ribonucleotide biosynthetic process	BP	30	red
GO:0009889	0.19	0.13	0.13	4.4e-20	regulation of biosynthetic process	BP	509	red
GO:0009966	0.15	0.14	0.11	0.0026	regulation of signal transduction	BP	47	red
GO:0009987	0.19	0.15	0.13	5.5e-09	cellular process	BP	2489	red
GO:0010467	0.19	0.13	0.13	9.2e-29	gene expression	BP	761	red
GO:0010468	0.19	0.13	0.13	2.3e-19	regulation of gene expression	BP	508	red
GO:0010556	0.19	0.13	0.13	4.4e-20	regulation of macromolecule biosynthetic process	BP	509	red
GO:0010646	0.15	0.14	0.11	0.0026	regulation of cell communication	BP	47	red
GO:0015075	0.19	0.13	0.12	7.8e-10	ion transmembrane transporter activity	MF	141	red
GO:0015077	0.22	0.14	0.13	9.1e-06	monovalent inorganic cation transmembrane transporter activity	MF	80	red
GO:0015079	0.21	0.13	0.12	2.3e-05	potassium ion transmembrane transporter activity	MF	39	red
GO:0015267	0.19	0.13	0.1	0.00048	channel activity	MF	69	red
GO:0015672	0.19	0.13	0.12	0.00051	monovalent inorganic cation transport	BP	64	red
GO:0016021	0.19	0.17	0.13	0.02	integral component of membrane	CC	545	red
GO:0016043	0.19	0.13	0.12	5e-25	cellular component organization	BP	134	red
GO:0016070	0.18	0.13	0.13	1.4e-22	RNA metabolic process	BP	661	red
GO:0016192	0.37	0.09	0.11	3.1e-19	vesicle-mediated transport	BP	40	red
GO:0016301	0.18	0.17	0.13	8.4e-06	kinase activity	MF	176	red
GO:0016310	0.18	0.17	0.13	0.0043	phosphorylation	BP	142	red
GO:0016311	0.16	0.14	0.14	0.011	dephosphorylation	BP	47	red
GO:0016491	0.19	0.17	0.13	1e-18	oxidoreductase activity	MF	259	red
GO:0016740	0.18	0.16	0.12	1.5e-08	transferase activity	MF	528	red
GO:0016741	0.19	0.14	0.13	0.00049	transferase activity, transferring one-carbon groups	MF	81	red
GO:0016746	0.2	0.13	0.12	5.5e-11	transferase activity, transferring acyl groups	MF	56	red
GO:0016747	0.18	0.11	0.11	0.00033	transferase activity, transferring acyl groups other than amino-acyl groups	MF	36	red
GO:0016772	0.18	0.16	0.13	1.7e-06	transferase activity, transferring phosphorus-containing groups	MF	240	red
GO:0016773	0.18	0.16	0.13	0.00024	phosphotransferase activity, alcohol group as acceptor	MF	165	red
GO:0016779	0.19	0.15	0.12	0.033	nucleotidyltransferase activity	MF	53	red
GO:0016879	0.15	0.12	0.1	3.6e-05	ligase activity, forming carbon-nitrogen bonds	MF	49	red
GO:0016881	0.14	0.1	0.09	4.5e-08	acid-amino acid ligase activity	MF	39	red
GO:0018130	0.19	0.14	0.13	6.1e-10	heterocycle biosynthetic process	BP	600	red
GO:0019219	0.19	0.13	0.13	1.8e-20	regulation of nucleobase-containing compound metabolic process	BP	503	red
GO:0019222	0.19	0.13	0.13	6.4e-20	regulation of metabolic process	BP	518	red
GO:0019438	0.19	0.14	0.13	6.6e-10	aromatic compound biosynthetic process	BP	598	red
GO:0019637	0.19	0.16	0.12	0.041	organophosphate metabolic process	BP	76	red
GO:0019693	0.21	0.19	0.12	0.0014	ribose phosphate metabolic process	BP	37	red
GO:0019725	0.24	0.16	0.12	0.0029	cellular homeostasis	BP	36	red
GO:0019752	0.18	0.15	0.12	0.00034	carboxylic acid metabolic process	BP	95	red
GO:0019941	0.15	0.12	0.11	0.00083	modification-dependent protein catabolic process	BP	39	red
GO:0022607	0.2	0.13	0.12	2.3e-09	cellular component assembly	BP	32	red
GO:0022803	0.19	0.13	0.1	0.00048	passive transmembrane transporter activity	MF	69	red
GO:0022804	0.22	0.15	0.14	0.033	active transmembrane transporter activity	MF	40	red
GO:0022832	0.18	0.11	0.08	0.0027	voltage-gated channel activity	MF	35	red
GO:0022836	0.19	0.13	0.09	0.0055	gated channel activity	MF	44	red
GO:0022838	0.19	0.13	0.1	0.0004	substrate-specific channel activity	MF	68	red
GO:0022857	0.2	0.14	0.12	3.7e-08	transmembrane transporter activity	MF	162	red
GO:0022890	0.21	0.14	0.13	2.2e-07	inorganic cation transmembrane transporter activity	MF	92	red
GO:0022891	0.2	0.14	0.12	9.1e-08	substrate-specific transmembrane transporter activity	MF	152	red
GO:0022892	0.19	0.14	0.12	4.3e-08	substrate-specific transporter activity	MF	172	red
GO:0023051	0.15	0.14	0.11	0.0026	regulation of signaling	BP	47	red
GO:0030001	0.21	0.13	0.12	1.1e-08	metal ion transport	BP	70	red
GO:0030054	0.16	0.11	0.12	0.0002	cell junction	CC	65	red
GO:0030163	0.15	0.12	0.11	0.0057	protein catabolic process	BP	49	red
GO:0030234	0.2	0.17	0.14	0.0025	enzyme regulator activity	MF	84	red
GO:0030528	0.19	0.12	0.12	0.0026	obsolete transcription regulator activity	MF	244	red
GO:0030529	0.16	0.13	0.12	9.7e-09	intracellular ribonucleoprotein complex	CC	95	red
GO:0030554	0.18	0.15	0.12	0.025	adenyl nucleotide binding	MF	365	red
GO:0031224	0.19	0.17	0.13	0.007	intrinsic component of membrane	CC	557	red
GO:0031323	0.19	0.13	0.13	8.7e-20	regulation of cellular metabolic process	BP	517	red
GO:0031326	0.19	0.13	0.13	4.4e-20	regulation of cellular biosynthetic process	BP	509	red
GO:0031974	0.2	0.15	0.15	9.1e-08	membrane-enclosed lumen	CC	39	red
GO:0031981	0.21	0.16	0.15	1.1e-06	nuclear lumen	CC	30	red
GO:0032559	0.18	0.15	0.12	0.025	adenyl ribonucleotide binding	MF	364	red
GO:0032774	0.19	0.14	0.13	1.7e-14	RNA biosynthetic process	BP	539	red
GO:0032991	0.19	0.15	0.13	1.8e-06	macromolecular complex	CC	340	red
GO:0033554	0.24	0.2	0.16	0.0025	cellular response to stress	BP	70	red
GO:0034470	0.24	0.19	0.16	3.7e-06	ncRNA processing	BP	31	red
GO:0034641	0.19	0.14	0.13	7e-19	cellular nitrogen compound metabolic process	BP	999	red
GO:0034645	0.18	0.14	0.13	7.9e-17	cellular macromolecule biosynthetic process	BP	756	red
GO:0034654	0.19	0.14	0.13	6.9e-11	nucleobase-containing compound biosynthetic process	BP	581	red
GO:0034660	0.2	0.15	0.13	1.2e-05	ncRNA metabolic process	BP	54	red
GO:0035556	0.14	0.12	0.1	0.025	intracellular signal transduction	BP	224	red
GO:0036211	0.17	0.15	0.12	4.3e-05	protein modification process	BP	295	red
GO:0038023	0.2	0.17	0.14	0.0046	signaling receptor activity	MF	187	red
GO:0042278	0.21	0.2	0.12	0.00046	purine nucleoside metabolic process	BP	32	red
GO:0042455	0.21	0.17	0.11	0.018	ribonucleoside biosynthetic process	BP	30	red
GO:0042578	0.16	0.14	0.14	0.049	phosphoric ester hydrolase activity	MF	78	red
GO:0042592	0.24	0.17	0.12	3e-08	homeostatic process	BP	38	red
GO:0043043	0.17	0.14	0.12	3.4e-10	peptide biosynthetic process	BP	141	red
GO:0043170	0.19	0.15	0.13	4.6e-07	macromolecule metabolic process	BP	1379	red
GO:0043226	0.19	0.14	0.13	7.4e-26	organelle	CC	856	red
GO:0043227	0.19	0.14	0.13	5.1e-18	membrane-bounded organelle	CC	722	red
GO:0043228	0.18	0.14	0.13	2.5e-18	non-membrane-bounded organelle	CC	165	red
GO:0043229	0.19	0.14	0.13	7.4e-26	intracellular organelle	CC	856	red
GO:0043231	0.19	0.14	0.13	5.1e-18	intracellular membrane-bounded organelle	CC	722	red
GO:0043232	0.18	0.14	0.13	2.5e-18	intracellular non-membrane-bounded organelle	CC	165	red
GO:0043233	0.21	0.15	0.15	2.6e-07	organelle lumen	CC	33	red
GO:0043234	0.2	0.16	0.13	0.014	protein complex	CC	239	red
GO:0043412	0.17	0.15	0.13	0.00048	macromolecule modification	BP	316	red
GO:0043436	0.18	0.15	0.12	0.00034	oxoacid metabolic process	BP	95	red
GO:0043565	0.19	0.12	0.12	4.9e-13	sequence-specific DNA binding	MF	295	red
GO:0043603	0.18	0.13	0.12	6.3e-12	cellular amide metabolic process	BP	152	red
GO:0043604	0.17	0.13	0.12	2e-11	amide biosynthetic process	BP	149	red
GO:0043632	0.15	0.12	0.11	0.00083	modification-dependent macromolecule catabolic process	BP	39	red
GO:0043933	0.18	0.13	0.12	2.9e-07	macromolecular complex subunit organization	BP	53	red
GO:0044085	0.21	0.14	0.13	1.3e-07	cellular component biogenesis	BP	50	red
GO:0044237	0.19	0.15	0.13	3.2e-06	cellular metabolic process	BP	1467	red
GO:0044238	0.19	0.15	0.13	0.0079	primary metabolic process	BP	1622	red
GO:0044248	0.17	0.12	0.12	3.4e-05	cellular catabolic process	BP	90	red
GO:0044249	0.18	0.14	0.12	4.3e-14	cellular biosynthetic process	BP	862	red
GO:0044255	0.19	0.18	0.13	9.1e-15	cellular lipid metabolic process	BP	47	red
GO:0044257	0.15	0.12	0.11	0.0053	cellular protein catabolic process	BP	47	red
GO:0044260	0.18	0.14	0.13	6.6e-12	cellular macromolecule metabolic process	BP	1230	red
GO:0044265	0.16	0.12	0.11	0.0005	cellular macromolecule catabolic process	BP	53	red
GO:0044271	0.19	0.14	0.13	8.5e-17	cellular nitrogen compound biosynthetic process	BP	742	red
GO:0044281	0.2	0.16	0.12	8.8e-08	small molecule metabolic process	BP	196	red
GO:0044283	0.18	0.12	0.11	0.0046	small molecule biosynthetic process	BP	34	red
GO:0044421	0.21	0.18	0.15	1.4e-06	extracellular region part	CC	38	red
GO:0044422	0.16	0.13	0.12	4.7e-05	organelle part	CC	212	red
GO:0044424	0.19	0.14	0.13	1.5e-18	intracellular part	CC	1061	red
GO:0044428	0.16	0.12	0.11	5.6e-07	nuclear part	CC	48	red
GO:0044429	0.19	0.15	0.11	0.03	mitochondrial part	CC	43	red
GO:0044430	0.16	0.12	0.13	0.02	cytoskeletal part	CC	32	red
GO:0044444	0.17	0.14	0.12	3.5e-06	cytoplasmic part	CC	261	red
GO:0044446	0.16	0.13	0.12	4.7e-05	intracellular organelle part	CC	212	red
GO:0044459	0.23	0.15	0.11	1.2e-09	plasma membrane part	CC	61	red
GO:0044464	0.18	0.15	0.13	2.8e-16	cell part	CC	1686	red
GO:0044699	0.2	0.16	0.13	0.026	single-organism process	BP	1649	red
GO:0044710	0.2	0.17	0.13	4e-16	single-organism metabolic process	BP	554	red
GO:0044711	0.18	0.15	0.12	0.015	single-organism biosynthetic process	BP	119	red
GO:0044712	0.21	0.14	0.14	0.016	single-organism catabolic process	BP	33	red
GO:0044723	0.18	0.18	0.13	0.00021	single-organism carbohydrate metabolic process	BP	73	red
GO:0044765	0.19	0.14	0.12	1.2e-10	single-organism transport	BP	262	red
GO:0045454	0.19	0.13	0.11	0.043	cell redox homeostasis	BP	31	red
GO:0046128	0.21	0.2	0.12	0.00046	purine ribonucleoside metabolic process	BP	32	red
GO:0046390	0.2	0.18	0.11	0.0047	ribose phosphate biosynthetic process	BP	30	red
GO:0046483	0.19	0.14	0.13	1.1e-12	heterocycle metabolic process	BP	880	red
GO:0046873	0.21	0.13	0.12	3.2e-09	metal ion transmembrane transporter activity	MF	59	red
GO:0046983	0.27	0.19	0.17	0.0034	protein dimerization activity	MF	40	red
GO:0048037	0.21	0.15	0.14	0.044	cofactor binding	MF	72	red
GO:0048583	0.15	0.14	0.11	0.0026	regulation of response to stimulus	BP	47	red
GO:0050662	0.2	0.15	0.14	0.014	coenzyme binding	MF	46	red
GO:0050789	0.19	0.14	0.13	8.9e-07	regulation of biological process	BP	1199	red
GO:0050794	0.19	0.14	0.13	9.4e-07	regulation of cellular process	BP	1196	red
GO:0051056	0.14	0.14	0.1	0.00093	regulation of small GTPase mediated signal transduction	BP	30	red
GO:0051082	0.15	0.1	0.09	0.001	unfolded protein binding	MF	38	red
GO:0051169	0.12	0.09	0.09	0.015	nuclear transport	BP	58	red
GO:0051171	0.19	0.13	0.13	4.4e-20	regulation of nitrogen compound metabolic process	BP	509	red
GO:0051179	0.18	0.13	0.11	3.2e-11	localization	BP	540	red
GO:0051234	0.18	0.14	0.12	1.7e-11	establishment of localization	BP	536	red
GO:0051252	0.19	0.13	0.13	1.6e-19	regulation of RNA metabolic process	BP	501	red
GO:0051276	0.16	0.1	0.11	6.1e-14	chromosome organization	BP	39	red
GO:0051603	0.15	0.12	0.11	0.0053	proteolysis involved in cellular protein catabolic process	BP	47	red
GO:0051716	0.19	0.17	0.14	0.031	cellular response to stimulus	BP	673	red
GO:0055085	0.19	0.14	0.11	3e-09	transmembrane transport	BP	144	red
GO:0055086	0.21	0.18	0.12	2.6e-05	nucleobase-containing small molecule metabolic process	BP	67	red
GO:0055114	0.2	0.16	0.13	4.2e-05	oxidation-reduction process	BP	192	red
GO:0060089	0.22	0.19	0.14	0.027	molecular transducer activity	MF	231	red
GO:0060255	0.19	0.13	0.13	1.6e-20	regulation of macromolecule metabolic process	BP	515	red
GO:0065007	0.19	0.15	0.13	8.7e-06	biological regulation	BP	1247	red
GO:0065008	0.3	0.25	0.16	0.003	regulation of biological quality	BP	63	red
GO:0070011	0.23	0.2	0.15	0.044	peptidase activity, acting on L-amino acid peptides	MF	155	red
GO:0070013	0.21	0.15	0.15	2.6e-07	intracellular organelle lumen	CC	33	red
GO:0071704	0.19	0.15	0.13	0.012	organic substance metabolic process	BP	1673	red
GO:0071822	0.18	0.13	0.11	4.3e-06	protein complex subunit organization	BP	31	red
GO:0071840	0.19	0.13	0.13	8e-24	cellular component organization or biogenesis	BP	152	red
GO:0071944	0.23	0.18	0.13	0.00085	cell periphery	CC	74	red
GO:0072521	0.2	0.19	0.11	0.00076	purine-containing compound metabolic process	BP	36	red
GO:0072522	0.2	0.18	0.1	0.0027	purine-containing compound biosynthetic process	BP	30	red
GO:0080090	0.19	0.13	0.13	2.6e-20	regulation of primary metabolic process	BP	514	red
GO:0090304	0.19	0.14	0.13	4.4e-20	nucleic acid metabolic process	BP	778	red
GO:0090407	0.2	0.16	0.12	0.0057	organophosphate biosynthetic process	BP	54	red
GO:0097159	0.19	0.15	0.13	1.2e-09	organic cyclic compound binding	MF	1446	red
GO:0097659	0.19	0.14	0.13	3.5e-15	nucleic acid-templated transcription	BP	537	red
GO:0098796	0.19	0.14	0.12	0.00013	membrane protein complex	CC	102	red
GO:0098797	0.25	0.16	0.12	8.8e-08	plasma membrane protein complex	CC	56	red
GO:0099600	0.21	0.18	0.14	0.021	NA	NA	178	red
GO:1901135	0.18	0.18	0.12	8.7e-11	carbohydrate derivative metabolic process	BP	117	red
GO:1901293	0.21	0.19	0.12	0.001	nucleoside phosphate biosynthetic process	BP	40	red
GO:1901360	0.19	0.14	0.13	5.2e-11	organic cyclic compound metabolic process	BP	897	red
GO:1901362	0.19	0.14	0.13	2.3e-08	organic cyclic compound biosynthetic process	BP	610	red
GO:1901363	0.19	0.15	0.13	1.8e-09	heterocyclic compound binding	MF	1442	red
GO:1901564	0.19	0.15	0.12	0.035	organonitrogen compound metabolic process	BP	279	red
GO:1901566	0.18	0.15	0.12	0.00094	organonitrogen compound biosynthetic process	BP	217	red
GO:1901575	0.18	0.13	0.12	0.00024	organic substance catabolic process	BP	95	red
GO:1901576	0.18	0.14	0.12	1.9e-12	organic substance biosynthetic process	BP	875	red
GO:1901605	0.18	0.13	0.1	0.03	alpha-amino acid metabolic process	BP	35	red
GO:1901657	0.2	0.19	0.12	1.8e-06	glycosyl compound metabolic process	BP	48	red
GO:1901659	0.21	0.17	0.11	0.018	glycosyl compound biosynthetic process	BP	30	red
GO:1902531	0.14	0.14	0.1	0.00088	regulation of intracellular signal transduction	BP	31	red
GO:1902578	0.19	0.14	0.12	7.9e-11	single-organism localization	BP	265	red
GO:1902589	0.18	0.13	0.11	1.9e-19	single-organism organelle organization	BP	45	red
GO:1903506	0.19	0.13	0.13	1.6e-19	regulation of nucleic acid-templated transcription	BP	501	red
GO:1990904	0.16	0.13	0.12	9.7e-09	ribonucleoprotein complex	CC	95	red
GO:2000112	0.19	0.13	0.13	4.4e-20	regulation of cellular macromolecule biosynthetic process	BP	509	red
GO:2001141	0.19	0.13	0.13	1.6e-19	regulation of RNA biosynthetic process	BP	501	red
GO:0000166	0.18	0.15	0.12	0.2	nucleotide binding	MF	575	grey
GO:0001882	0.18	0.15	0.12	0.06	nucleoside binding	MF	526	grey
GO:0001883	0.18	0.15	0.12	0.073	purine nucleoside binding	MF	524	grey
GO:0002376	0.37	0.29	0.2	0.085	immune system process	BP	36	grey
GO:0003674	0.2	0.16	0.14	0.23	molecular_function	MF	4945	grey
GO:0003924	0.14	0.11	0.1	0.5	GTPase activity	MF	89	grey
GO:0004386	0.2	0.15	0.12	0.35	helicase activity	MF	53	grey
GO:0004725	0.16	0.13	0.14	0.6	protein tyrosine phosphatase activity	MF	37	grey
GO:0004857	0.27	0.24	0.19	0.56	enzyme inhibitor activity	MF	39	grey
GO:0004871	0.2	0.17	0.14	0.069	signal transducer activity	MF	228	grey
GO:0004930	0.2	0.17	0.13	0.06	G-protein coupled receptor activity	MF	150	grey
GO:0005096	0.12	0.1	0.1	0.1	GTPase activator activity	MF	34	grey
GO:0005525	0.16	0.13	0.11	0.32	GTP binding	MF	163	grey
GO:0005543	0.24	0.17	0.17	0.052	phospholipid binding	MF	32	grey
GO:0005739	0.19	0.15	0.12	0.12	mitochondrion	CC	55	grey
GO:0005740	0.19	0.15	0.11	0.092	mitochondrial envelope	CC	40	grey
GO:0005923	0.16	0.13	0.14	0.098	bicellular tight junction	CC	41	grey
GO:0006259	0.22	0.17	0.14	0.26	DNA metabolic process	BP	123	grey
GO:0006508	0.21	0.18	0.14	0.57	proteolysis	BP	190	grey
GO:0006520	0.17	0.13	0.11	0.12	cellular amino acid metabolic process	BP	72	grey
GO:0006886	0.15	0.11	0.11	0.25	intracellular protein transport	BP	139	grey
GO:0007154	0.19	0.16	0.13	0.87	cell communication	BP	648	grey
GO:0007165	0.19	0.16	0.13	0.33	signal transduction	BP	603	grey
GO:0007186	0.19	0.16	0.12	0.28	G-protein coupled receptor signaling pathway	BP	265	grey
GO:0007275	0.1	0.12	0.09	0.89	multicellular organismal development	BP	54	grey
GO:0008026	0.21	0.15	0.13	0.85	ATP-dependent helicase activity	MF	39	grey
GO:0008047	0.12	0.1	0.1	0.057	enzyme activator activity	MF	37	grey
GO:0008083	0.22	0.16	0.14	0.21	growth factor activity	MF	57	grey
GO:0008092	0.18	0.15	0.13	0.26	cytoskeletal protein binding	MF	31	grey
GO:0008104	0.14	0.11	0.1	0.31	protein localization	BP	213	grey
GO:0008152	0.19	0.15	0.13	0.71	metabolic process	BP	1977	grey
GO:0008233	0.23	0.2	0.15	0.16	peptidase activity	MF	164	grey
GO:0008236	0.28	0.24	0.17	0.13	serine-type peptidase activity	MF	54	grey
GO:0008237	0.19	0.16	0.13	0.29	metallopeptidase activity	MF	39	grey
GO:0008270	0.19	0.16	0.14	0.2	zinc ion binding	MF	636	grey
GO:0008289	0.26	0.2	0.17	0.089	lipid binding	MF	58	grey
GO:0008610	0.17	0.16	0.13	0.1	lipid biosynthetic process	BP	39	grey
GO:0009055	0.17	0.13	0.13	0.13	electron carrier activity	MF	46	grey
GO:0012505	0.17	0.14	0.12	0.29	endomembrane system	CC	104	grey
GO:0015031	0.14	0.11	0.11	0.26	protein transport	BP	209	grey
GO:0015078	0.21	0.13	0.12	0.44	hydrogen ion transmembrane transporter activity	MF	31	grey
GO:0016020	0.2	0.17	0.13	0.25	membrane	CC	1079	grey
GO:0016462	0.18	0.14	0.12	0.17	pyrophosphatase activity	MF	236	grey
GO:0016758	0.18	0.13	0.13	0.23	transferase activity, transferring hexosyl groups	MF	36	grey
GO:0016787	0.2	0.16	0.13	0.45	hydrolase activity	MF	682	grey
GO:0016788	0.19	0.16	0.14	0.94	hydrolase activity, acting on ester bonds	MF	176	grey
GO:0016791	0.16	0.14	0.14	0.065	phosphatase activity	MF	62	grey
GO:0016798	0.17	0.18	0.14	0.05	hydrolase activity, acting on glycosyl bonds	MF	37	grey
GO:0016817	0.18	0.14	0.12	0.31	hydrolase activity, acting on acid anhydrides	MF	239	grey
GO:0016818	0.18	0.14	0.12	0.26	hydrolase activity, acting on acid anhydrides, in phosphorus-containing anhydrides	MF	237	grey
GO:0016829	0.2	0.17	0.13	0.061	lyase activity	MF	40	grey
GO:0016853	0.19	0.14	0.12	0.7	isomerase activity	MF	35	grey
GO:0016874	0.16	0.13	0.11	0.67	ligase activity	MF	84	grey
GO:0016887	0.18	0.13	0.12	0.13	ATPase activity	MF	77	grey
GO:0017076	0.18	0.15	0.12	0.066	purine nucleotide binding	MF	526	grey
GO:0017111	0.18	0.14	0.12	0.22	nucleoside-triphosphatase activity	MF	233	grey
GO:0017171	0.28	0.24	0.17	0.13	serine hydrolase activity	MF	54	grey
GO:0019001	0.16	0.13	0.11	0.32	guanyl nucleotide binding	MF	163	grey
GO:0019538	0.19	0.16	0.13	0.32	protein metabolic process	BP	629	grey
GO:0020037	0.18	0.14	0.13	0.69	heme binding	MF	31	grey
GO:0023052	0.19	0.16	0.13	0.47	signaling	BP	610	grey
GO:0030695	0.13	0.12	0.11	0.59	GTPase regulator activity	MF	38	grey
GO:0031966	0.18	0.16	0.11	0.81	mitochondrial membrane	CC	32	grey
GO:0031967	0.19	0.16	0.11	0.98	organelle envelope	CC	49	grey
GO:0031975	0.19	0.16	0.12	0.77	envelope	CC	51	grey
GO:0032501	0.21	0.2	0.14	0.72	multicellular organismal process	BP	100	grey
GO:0032502	0.14	0.15	0.14	0.13	developmental process	BP	71	grey
GO:0032549	0.18	0.15	0.12	0.06	ribonucleoside binding	MF	526	grey
GO:0032550	0.18	0.15	0.12	0.073	purine ribonucleoside binding	MF	524	grey
GO:0032553	0.18	0.15	0.12	0.12	ribonucleotide binding	MF	530	grey
GO:0032555	0.18	0.15	0.12	0.066	purine ribonucleotide binding	MF	525	grey
GO:0032561	0.16	0.13	0.11	0.32	guanyl ribonucleotide binding	MF	163	grey
GO:0033036	0.15	0.12	0.11	0.72	macromolecule localization	BP	222	grey
GO:0034613	0.15	0.11	0.11	0.2	cellular protein localization	BP	142	grey
GO:0035639	0.18	0.15	0.12	0.073	purine ribonucleoside triphosphate binding	MF	524	grey
GO:0036094	0.18	0.15	0.12	0.19	small molecule binding	MF	600	grey
GO:0040007	0.24	0.13	0.16	0.095	growth	BP	37	grey
GO:0042623	0.2	0.14	0.13	0.12	ATPase activity, coupled	MF	70	grey
GO:0043167	0.19	0.16	0.13	0.32	ion binding	MF	1436	grey
GO:0043168	0.18	0.15	0.12	0.78	anion binding	MF	618	grey
GO:0043169	0.2	0.17	0.14	0.094	cation binding	MF	873	grey
GO:0043296	0.16	0.13	0.14	0.098	apical junction complex	CC	41	grey
GO:0044267	0.17	0.15	0.12	0.58	cellular protein metabolic process	BP	486	grey
GO:0044425	0.19	0.16	0.13	0.11	membrane part	CC	634	grey
GO:0044700	0.19	0.16	0.13	0.47	single organism signaling	BP	610	grey
GO:0044707	0.2	0.2	0.15	0.76	single-multicellular organism process	BP	72	grey
GO:0044763	0.2	0.16	0.13	0.76	single-organism cellular process	BP	1294	grey
GO:0044767	0.14	0.15	0.13	0.12	single-organism developmental process	BP	65	grey
GO:0045184	0.14	0.11	0.11	0.26	establishment of protein localization	BP	209	grey
GO:0046872	0.2	0.17	0.14	0.1	metal ion binding	MF	870	grey
GO:0046906	0.18	0.14	0.13	0.86	tetrapyrrole binding	MF	35	grey
GO:0046907	0.15	0.11	0.11	0.38	intracellular transport	BP	149	grey
GO:0046914	0.19	0.16	0.14	0.55	transition metal ion binding	MF	700	grey
GO:0048519	0.2	0.14	0.13	0.083	negative regulation of biological process	BP	40	grey
GO:0048523	0.19	0.13	0.13	0.083	negative regulation of cellular process	BP	38	grey
GO:0048856	0.12	0.14	0.12	0.67	anatomical structure development	BP	59	grey
GO:0050790	0.13	0.11	0.11	0.55	regulation of catalytic activity	BP	30	grey
GO:0050896	0.21	0.17	0.14	0.12	response to stimulus	BP	738	grey
GO:0051186	0.22	0.14	0.13	0.32	cofactor metabolic process	BP	33	grey
GO:0051641	0.15	0.11	0.11	0.34	cellular localization	BP	152	grey
GO:0051649	0.15	0.11	0.11	0.38	establishment of localization in cell	BP	149	grey
GO:0060589	0.13	0.12	0.11	0.5	nucleoside-triphosphatase regulator activity	MF	40	grey
GO:0065009	0.12	0.11	0.11	0.5	regulation of molecular function	BP	32	grey
GO:0070035	0.21	0.15	0.13	0.85	purine NTP-dependent helicase activity	MF	39	grey
GO:0070160	0.16	0.13	0.14	0.098	occluding junction	CC	41	grey
GO:0070727	0.15	0.11	0.11	0.2	cellular macromolecule localization	BP	142	grey
GO:0071702	0.16	0.13	0.11	0.16	organic substance transport	BP	239	grey
GO:0097367	0.18	0.15	0.12	0.72	carbohydrate derivative binding	MF	547	grey
GO:0098772	0.19	0.17	0.14	0.94	molecular function regulator	MF	112	grey
GO:1901265	0.18	0.15	0.12	0.2	nucleoside phosphate binding	MF	575	grey
GO:1902494	0.15	0.12	0.1	0.073	catalytic complex	CC	41	grey
GO:0005179	0.25	0.28	0.18	2.9e-07	hormone activity	MF	30	blue
GO:0005794	0.12	0.15	0.11	1.7e-07	Golgi apparatus	CC	39	blue
GO:0005975	0.18	0.18	0.13	1.3e-06	carbohydrate metabolic process	BP	108	blue
GO:0006486	0.17	0.19	0.12	7e-05	protein glycosylation	BP	38	blue
GO:0006915	0.25	0.26	0.19	3.6e-05	apoptotic process	BP	45	blue
GO:0007155	0.33	0.33	0.2	1.7e-12	cell adhesion	BP	48	blue
GO:0008219	0.25	0.25	0.19	6.6e-05	cell death	BP	47	blue
GO:0008234	0.23	0.24	0.17	2.7e-24	cysteine-type peptidase activity	MF	32	blue
GO:0009100	0.17	0.19	0.12	7e-05	glycoprotein metabolic process	BP	38	blue
GO:0009101	0.17	0.19	0.12	7e-05	glycoprotein biosynthetic process	BP	38	blue
GO:0012501	0.25	0.26	0.19	3.6e-05	programmed cell death	BP	45	blue
GO:0016757	0.21	0.22	0.14	1.2e-28	transferase activity, transferring glycosyl groups	MF	88	blue
GO:0022610	0.33	0.33	0.2	1.7e-12	biological adhesion	BP	48	blue
GO:0031090	0.15	0.15	0.11	3.3e-05	organelle membrane	CC	85	blue
GO:0043413	0.17	0.19	0.12	7e-05	macromolecule glycosylation	BP	38	blue
GO:0044431	0.13	0.16	0.11	2.7e-08	Golgi apparatus part	CC	35	blue
GO:0070085	0.17	0.19	0.12	7e-05	glycosylation	BP	38	blue
GO:0098588	0.14	0.15	0.11	8.4e-07	bounding membrane of organelle	CC	59	blue
GO:1901137	0.18	0.18	0.12	8.3e-09	carbohydrate derivative biosynthetic process	BP	84	blue

## Sheet: Fig.2d
Fig.2d
KEGG pathway enrichment of the expanded gene families in D. mawsoni.
Gene family	Dre	Dmo	Ema	Gac	Gmo	Nco	Oni	Ola	Tni	Involved KEGG pathways
family_000086	7	8	7	7	7	6	7	6	7	04974: Protein digestion and absorption
family_000090	3	22	6	6	5	7	6	4	4	04630: Jak-STAT signaling pathway
family_000108	6	9	6	4	4	5	7	8	3	00590: Arachidonic acid metabolism
family_000314	5	7	4	3	3	3	3	3	5	00534: Glycosaminoglycan biosynthesis - heparan sulfate / heparin
family_000395	3	5	4	4	4	4	4	4	4	04080: Neuroactive ligand-receptor interaction
family_000985	2	4	2	2	2	1	3	2	2	04080: Neuroactive ligand-receptor interaction
family_001021	2	13	0	1	1	1	1	2	1	04974: Protein digestion and absorption
family_001182	2	3	2	2	2	2	2	2	2	04923: Regulation of lipolysis in adipocyte
family_001334	2	3	2	2	2	2	2	2	2	04070: Phosphatidylinositol signaling system
family_001947	1	3	1	2	2	1	2	1	2	04973: Carbohydrate digestion and absorption
family_001962	2	3	2	1	1	2	2	1	1	04640: Hematopoietic cell lineage
family_002227	0	6	1	0	1	2	3	0	1	04640: Hematopoietic cell lineage
family_002241	1	5	2	1	2	0	1	1	1	04014: Ras signaling pathway
family_002378	1	3	1	2	1	2	1	1	1	04080: Neuroactive ligand-receptor interaction
family_002721	1	3	1	1	1	1	2	1	1	04630: Jak-STAT signaling pathway
family_003176	0	8	1	0	1	0	0	0	1	04974: Protein digestion and absorption
family_003650	1	2	1	1	1	1	1	1	1	00520: Amino sugar and nucleotide sugar metabolism
family_003937	1	2	1	1	1	1	1	1	1	04550: Signaling pathways regulating pluripotency of stem cells
family_003955	1	2	1	1	1	1	1	1	1	04960: Aldosterone-regulated sodium reabsorption
family_004618	1	2	1	1	1	0	1	1	1	04610: Complement and coagulation cascades
family_007178	0	2	1	1	1	1	1	1	1	04380: Osteoclast differentiation
family_007606	0	5	0	1	2	0	1	0	1	04974: Protein digestion and absorption
family_010127	1	2	1	1	1	1	1	0	1	04380: Osteoclast differentiation
family_010266	0	2	1	1	0	1	1	1	1	04060: Cytokine-cytokine receptor interaction
family_012113	0	5	0	0	2	1	0	0	0	05203: Viral carcinogenesis; 05322: Systemic lupus erythematosus; 05034: Alcoholism
family_016013	0	2	1	0	0	1	0	0	0	04974: Protein digestion and absorption; 04371: Apelin signaling pathway; 04740: Olfactory transduction
KEGG pathway enrichment of the expanded gene families in E. maclovinus.
Gene family	Dre	Dmo	Ema	Gac	Gmo	Nco	Oni	Ola	Tni	Involved KEGG pathways
family_000469	4	3	5	3	3	4	4	3	3	04015: Rap1 signaling pathway
family_000655	2	3	5	3	3	3	3	2	3	04910: Insulin signaling pathway
family_000704	3	3	4	3	2	3	3	3	3	04141: Protein processing in endoplasmic reticulum
family_000986	2	3	4	2	2	3	2	2	2	00565: Ether lipid metabolism
family_001064	2	2	3	2	2	2	2	2	2	00250: Alanine, aspartate and glutamate metabolism
family_001243	2	2	3	2	2	2	2	1	2	04922: Glucagon signaling pathway
family_001256	2	2	3	2	2	2	2	1	2	04530: Tight junction
family_001493	2	1	3	2	2	2	2	1	2	04080: Neuroactive ligand-receptor interaction
family_001564	1	2	3	2	2	2	2	2	1	04723: Retrograde endocannabinoid signaling
family_001965	1	2	3	2	1	1	2	2	2	04540: Gap junction
family_001974	1	2	4	1	1	1	1	2	1	00270: Cysteine and methionine metabolism
family_002731	1	1	3	1	1	1	1	1	1	03450: Non-homologous end-joining
family_002734	1	1	3	1	1	1	1	1	1	00532: Glycosaminoglycan biosynthesis - chondroitin sulfate / dermatan sulfate

## Sheet: Fig.4
Fig. 4a
Gene	D. mawsoni (FPKM)												E. maclovinus(FPKM)
	Red muscle	White muscle	Brain	Skin	Liver	Stomach	Gill	Spleen	Small intestine	Head kidney	Caudal kideny	Ovary	Red muscle	White muscle	Brain	Skin	Liver	Stomach	Gill	Spleen	Small intestine	Head kidney	Caudal kidney	Ovary
sep15	161.356	291.592	311.602	214.766	531.772	222.527	145.957	194.929	290.833	376.143	234.192	356.462	1.2381	5.20082	10.9543	15.3689	25.5148	38.0526	12.9937	3.77119	32.2136	8.69209	2.91551	20.1082
selj	124.599	66.5129	99.2892	55.5984	35.2354	85.0503	65.426	43.6316	128.611	66.2021	60.0358	651.657	220.268	258.382	145.086	49.645	32.8387	47.1378	19.2728	16.0675	475.455	38.6777	39.7359	102.17
selk	45.4359	42.6571	32.0629	47.7206	48.2214	45.6831	24.6707	43.4916	50.2326	20.3016	17.5735	114.493	1520.55	1922.21	9948.23	2748.78	5056.89	5934.64	4105.05	1169.84	6531.67	1650	3242.72	1259.11
selm	4.15738	23.7322	22.1921	24.9011	2.35146	37.478	14.1484	4.57138	1.48651	27.369	26.5942	3.18198	9.79455	0	130.896	45.3445	25.7473	4.54621	30.9149	28.0266	51.6851	27.1792	25.8359	17.1722
sepn1	40.8931	58.8912	26.0538	59.9249	21.9263	28.3296	112.633	36.2157	16.3638	12.6617	11.4991	29.5239	9.48842	5.51417	3.79809	1.28138	2.5395	3.39249	2.54138	10.5981	4.66783	5.47049	1.01859	6.64563
selo	107.037	107.954	80.0297	57.2142	224.814	57.5716	45.127	31.2241	63.89	49.8582	57.733	43.7605	11.6052	10.4073	1.00143	3.55617	2.87114	2.69197	1.61093	2.89148	1.58502	3.55763	0	4.66914
sepp1a	14606.9	10715.3	7117.33	3329.2	2430.11	2220.77	1560.31	1366.62	927.428	528.179	477.661	219.73	3750.6	4075.07	789.977	1265.11	8130.05	331.61	312.616	1242.03	489.728	349.87	491.2	118.49
selt1a	5.26388	7.09506	12.431	9.164	9.4402	23.8843	7.67324	8.91009	11.7142	9.9058	10.0243	87.4008	0	0	0.346281	0	0	0.700733	0	0.164066	0	0	0	0
selt2	39.2039	21.8644	21.9815	24.512	16.4374	29.8138	11.5329	13.0069	18.0691	19.0079	20.973	15.2745	7.48582	12.6506	14.9999	12.2799	26.7615	9.61981	15.623	6.30872	15.0809	10.1885	21.2291	64.0859
vimp	51.2906	147.992	154.845	64.6712	273.138	245.356	75.6012	76.5005	129.986	83.0717	76.2161	123.192	11.2212	11.0936	8.22693	21.1088	26.0692	19.5334	9.7818	8.6471	10.7624	9.92908	2.84109	12.564
txnrd1	149.932	106.758	87.1143	58.6271	269.548	86.1509	196.907	92.7049	89.6732	136.822	160.67	140.543	9.78311	5.05746	0	2.17726	2.46875	17.7651	2.30411	5.09223	11.3362	6.80937	8.6625	21.2678
gpx1a	4.15738	23.7322	25.5209	16.6007	0	85.8366	30.318	22.8569	22.2976	33.5893	35.9021	3.18198	0	0	0	0	0	2.72115	10.1694	0	0	1.25319	3.47963	1.1613
gpx1b	95.6197	146.349	183.085	41.5018	72.8952	226.077	141.484	53.3328	254.193	151.774	235.358	3.18198	138.705	154.238	134.685	121.057	601.041	272.525	290.758	41.9517	1260.38	388.128	186.384	20.102
gpx4b	151.736	345.14	383.856	240.212	1903.15	356.88	159.962	192.293	1624.88	381.241	335.118	6.95818	902.656	1340.83	6380.97	1379.99	43204.1	2755.97	1715.62	380.227	4292.29	843.909	1382.58	157.51
gpx8	0	5.23809	20.5503	3.55191	0	16.4703	14.8661	2.01704	48.3557	3.57307	0.540623	14.9317	1.62543	10.6563	36.0335	41.2067	0	20.0721	28.2867	32.1397	17.3301	9.43987	11.4668	104.668
dio1	0	10.1569	4.83548	6.52851	0	14.4062	4.76367	0	17.587	0.76164	0	31.9764	4.1209	10.9686	6.10543	0	6.93267	13.534	7.13059	14.7937	6.24275	33.9342	41.1204	13.9596
dio2	0	0	0.568907	0	0	0	0	0	0	0	0	0	0	0	5.55627	0	3.12524	0	0	0	0	0	0	0
dio3	6.23338	0.724117	9.23921	0	0.83107	0.424865	0	0	0.567845	0	0	0	28.5259	0	18.327	53.4598	1198.57	0	73.3458	0.559335	0	0	71.2964	49.38
Fig.4b
Gene	D. mawsoni (FPKM)												E. maclovinus(FPKM)
	Red muscle	White muscle	Brain	Skin	Liver	Stomach	Gill	Spleen	Small intestine	Head kidney	Caudal kideny	Ovary	Red muscle	White muscle	Brain	Skin	Liver	Stomach	Gill	Spleen	Small intestine	Head kidney	Caudal kidney	Ovary
sepsecs	9.62089	9.42619	14.4167	8.10111	5.72068	13.9708	8.17068	9.52106	11.8009	7.95122	10.0351	25.5988	0.700405	0.6426	2.05295	1.43849	1.76747	4.51027	0.621165	0.827236	0	0.464329	0.206961	1.73057
trnau1apa	157.89	100.273	71.0619	86.02	56.3271	154.531	53.1896	66.5373	65.5564	89.1952	98.5987	217.5	8.91275	17.9071	1.45822	7.26893	15.8269	9.57965	4.63415	12.213	9.12234	16.516	12.8375	35.889
trnau1apb	26.4091	30.1753	18.1473	49.1584	29.4881	57.7205	45.2009	42.0357	33.7186	29.7733	34.3235	8.09315	39.1016	27.3675	19.6168	5.22955	21.6778	18.9681	14.5743	49.0273	8.19659	38.3798	11.5242	11.1847
secisbp2	5.18232	7.9641	6.56997	11.3062	14.6578	10.4042	12.3629	13.5683	11.7477	11.4012	10.4501	30.4446	4.2721	5.79295	2.72232	3.18983	12.3431	6.4385	5.92942	8.38769	4.32117	11.7847	2.63437	13.0789
eefsec	8.07315	7.43298	7.24617	10.0676	12.4942	10.6675	9.2228	7.19726	21.2318	9.9697	8.23686	31.0788	0.791914	2.65343	0	0.588643	16.6532	1.16917	0.933702	0.989595	0.612474	0.72875	0	7.54054
Fig.4c
Gene	D. mawsoni (FPKM)												E. maclovinus(FPKM)
	Red muscle	White muscle	Brain	Skin	Liver	Stomach	Gill	Spleen	Small intestine	Head kidney	Caudal kideny	Ovary	Red muscle	White muscle	Brain	Skin	Liver	Stomach	Gill	Spleen	Small intestine	Head kidney	Caudal kidney	Ovary
fitm2	99.3788	136.708	92.9854	52.483	42.475	63.6635	26.4046	20.4802	39.4381	26.6905	29.3421	3.81714	14.0218	20.36	8.61183	2.56341	18.6745	3.37359	2.72761	1.61818	3.57987	1.92865	0	2.25718
PLN2	1806.92	3040.56	649.272	118.563	6219.41	352.384	227.967	659.627	654.309	678.984	862.692	35.2501	11.6785	0.711548	0.571217	6.94563	88.2476	9.58073	5.04923	1.5675	246.902	3.42285	17.4707	1.24919
PLN5	1964.53	1881.78	216.222	99.5105	378.587	112.879	84.2569	168.896	1821.09	157.044	154.401	14.4139	126.451	128.744	8.80873	15.3469	23.3563	4.43452	6.63792	15.1097	160.814	6.981	7.09081	0.893646
FITM1a	3.13499	0.483337	9.92116	0	0	0	0	21.2094	0	0	0	0	1.59338	0.481868	1.1718	0	3.01562	0	0	0.110468	0	0.163671	1.87906	0
fitm1b	25.7823	0.542663	0.572636	3.82883	0	2.21592	24.8464	0	0	0	0	0	16.6377	7.51461	0	0	0	0	1.21572	0	0	0	0	0.106033
Seipin	6.63288	2.66406	8.59206	5.98429	22.9614	8.72168	5.90206	12.1589	5.75054	8.81917	3.06042	3.67689	3.40184	1.16025	0.921658	0.582976	3.35191	0	0.179292	2.81426	0.903546	2.10819	0.0841049	34.0607
Seipin Like	0	0.246056	0	0	1.30072	0	0.786684	0.30749	34.2219	0	0	7.52154	0	0	0	0	0	0	0	0	0	0	0	0
