# Supplementary material for: The genomic basis for colonizing the freezing Southern Ocean revealed by Antarctic toothfish and Patagonian robalo genomes
Source: Gigascience. 2019 Jan 31;8(4):giz016. doi: 10.1093/gigascience/giz016 (PMC6457430; doi:10.1093/gigascience/giz016)
Supplement: Supplemental Files [file giz016_supplemental_files.zip › Additional file 3.xlsx]

## Sheet: with_additional_Dma_duplication
family	D.re	D.ma	E.ma	G.ac	G.mo	N.co	O.ni	O.la	T.ni	All_members	Dma_gene_list
family_000058	9	13	4	8	8	7	9	8	6	Dre|ENSDARG00000002344.8..Dre|ENSDARG00000016301.6..Dre|ENSDARG00000037997.5..Dre|ENSDARG00000039522.6..Dre|ENSDARG00000041723.3..Dre|ENSDARG00000053066.4..Dre|ENSDARG00000098591.1..Dre|ENSDARG00000104436.1..Dre|ENSDARG00000104801.1..Dma|Dissostichus_mawsoni_GLEAN_10000778..Dma|Dissostichus_mawsoni_GLEAN_10002304..Dma|Dissostichus_mawsoni_GLEAN_10006218..Dma|Dissostichus_mawsoni_GLEAN_10008970..D…	Dissostichus_mawsoni_GLEAN_10000778..Dissostichus_mawsoni_GLEAN_10002304..Dissostichus_mawsoni_GLEAN_10006218..Dissostichus_mawsoni_GLEAN_10008970..Dissostichus_mawsoni_GLEAN_10008972..Dissostichus_mawsoni_GLEAN_10008973..Dissostichus_mawsoni_GLEAN_10009044..Dissostichus_mawsoni_GLEAN_10011727..Dissostichus_mawsoni_GLEAN_10012854..Dissostichus_mawsoni_GLEAN_10014527..Dissostichus_mawsoni_GLEAN_10…
family_000066	9	11	8	6	6	10	6	7	9	Dre|ENSDARG00000021987.10..Dre|ENSDARG00000022309.9..Dre|ENSDARG00000028533.11..Dre|ENSDARG00000062590.7..Dre|ENSDARG00000076673.3..Dre|ENSDARG00000096359.2..Dre|ENSDARG00000098631.1..Dre|ENSDARG00000101858.1..Dre|ENSDARG00000102406.1..Dma|Dissostichus_mawsoni_GLEAN_10009061..Dma|Dissostichus_mawsoni_GLEAN_10009063..Dma|Dissostichus_mawsoni_GLEAN_10010536..Dma|Dissostichus_mawsoni_GLEAN_10010537.…	Dissostichus_mawsoni_GLEAN_10009061..Dissostichus_mawsoni_GLEAN_10009063..Dissostichus_mawsoni_GLEAN_10010536..Dissostichus_mawsoni_GLEAN_10010537..Dissostichus_mawsoni_GLEAN_10010575..Dissostichus_mawsoni_GLEAN_10010578..Dissostichus_mawsoni_GLEAN_10011030..Dissostichus_mawsoni_GLEAN_10011031..Dissostichus_mawsoni_GLEAN_10016879..Dissostichus_mawsoni_GLEAN_10016880..Dissostichus_mawsoni_GLEAN_10…
family_000086	7	8	7	7	7	6	7	6	7	Dre|ENSDARG00000004931.8..Dre|ENSDARG00000008912.11..Dre|ENSDARG00000013422.11..Dre|ENSDARG00000037145.5..Dre|ENSDARG00000043406.8..Dre|ENSDARG00000055154.5..Dre|ENSDARG00000100592.1..Dma|Dissostichus_mawsoni_GLEAN_10000445..Dma|Dissostichus_mawsoni_GLEAN_10004431..Dma|Dissostichus_mawsoni_GLEAN_10005188..Dma|Dissostichus_mawsoni_GLEAN_10007350..Dma|Dissostichus_mawsoni_GLEAN_10007351..Dma|Dissos…	Dissostichus_mawsoni_GLEAN_10000445..Dissostichus_mawsoni_GLEAN_10004431..Dissostichus_mawsoni_GLEAN_10005188..Dissostichus_mawsoni_GLEAN_10007350..Dissostichus_mawsoni_GLEAN_10007351..Dissostichus_mawsoni_GLEAN_10009608..Dissostichus_mawsoni_GLEAN_10010424..Dissostichus_mawsoni_GLEAN_10014039
family_000090	3	22	6	6	5	7	6	4	4	Dre|ENSDARG00000018060.11..Dre|ENSDARG00000034409.6..Dre|ENSDARG00000038524.7..Dma|Dissostichus_mawsoni_GLEAN_10001966..Dma|Dissostichus_mawsoni_GLEAN_10003007..Dma|Dissostichus_mawsoni_GLEAN_10003435..Dma|Dissostichus_mawsoni_GLEAN_10003756..Dma|Dissostichus_mawsoni_GLEAN_10004162..Dma|Dissostichus_mawsoni_GLEAN_10005165..Dma|Dissostichus_mawsoni_GLEAN_10005984..Dma|Dissostichus_mawsoni_GLEAN_10…	Dissostichus_mawsoni_GLEAN_10001966..Dissostichus_mawsoni_GLEAN_10003007..Dissostichus_mawsoni_GLEAN_10003435..Dissostichus_mawsoni_GLEAN_10003756..Dissostichus_mawsoni_GLEAN_10004162..Dissostichus_mawsoni_GLEAN_10005165..Dissostichus_mawsoni_GLEAN_10005984..Dissostichus_mawsoni_GLEAN_10006148..Dissostichus_mawsoni_GLEAN_10006932..Dissostichus_mawsoni_GLEAN_10007180..Dissostichus_mawsoni_GLEAN_10…
family_000095	6	8	7	6	6	7	7	6	6	Dre|ENSDARG00000063416.8..Dre|ENSDARG00000074781.4..Dre|ENSDARG00000089172.3..Dre|ENSDARG00000092638.4..Dre|ENSDARG00000097572.1..Dre|ENSDARG00000101081.1..Dma|Dissostichus_mawsoni_GLEAN_10003332..Dma|Dissostichus_mawsoni_GLEAN_10003334..Dma|Dissostichus_mawsoni_GLEAN_10010092..Dma|Dissostichus_mawsoni_GLEAN_10012871..Dma|Dissostichus_mawsoni_GLEAN_10012872..Dma|Dissostichus_mawsoni_GLEAN_1001383…	Dissostichus_mawsoni_GLEAN_10003332..Dissostichus_mawsoni_GLEAN_10003334..Dissostichus_mawsoni_GLEAN_10010092..Dissostichus_mawsoni_GLEAN_10012871..Dissostichus_mawsoni_GLEAN_10012872..Dissostichus_mawsoni_GLEAN_10013835..Dissostichus_mawsoni_GLEAN_10014167..Dissostichus_mawsoni_GLEAN_10016452
family_000103	0	65	1	0	0	2	0	0	0	Dma|Dissostichus_mawsoni_GLEAN_10000156..Dma|Dissostichus_mawsoni_GLEAN_10000181..Dma|Dissostichus_mawsoni_GLEAN_10000714..Dma|Dissostichus_mawsoni_GLEAN_10000771..Dma|Dissostichus_mawsoni_GLEAN_10001073..Dma|Dissostichus_mawsoni_GLEAN_10001087..Dma|Dissostichus_mawsoni_GLEAN_10001401..Dma|Dissostichus_mawsoni_GLEAN_10001407..Dma|Dissostichus_mawsoni_GLEAN_10001673..Dma|Dissostichus_mawsoni_GLEAN…	Dissostichus_mawsoni_GLEAN_10000156..Dissostichus_mawsoni_GLEAN_10000181..Dissostichus_mawsoni_GLEAN_10000714..Dissostichus_mawsoni_GLEAN_10000771..Dissostichus_mawsoni_GLEAN_10001073..Dissostichus_mawsoni_GLEAN_10001087..Dissostichus_mawsoni_GLEAN_10001401..Dissostichus_mawsoni_GLEAN_10001407..Dissostichus_mawsoni_GLEAN_10001673..Dissostichus_mawsoni_GLEAN_10001863..Dissostichus_mawsoni_GLEAN_10…
family_000108	6	9	6	4	4	5	7	8	3	Dre|ENSDARG00000043085.5..Dre|ENSDARG00000043089.7..Dre|ENSDARG00000057273.5..Dre|ENSDARG00000069463.3..Dre|ENSDARG00000069966.3..Dre|ENSDARG00000073781.4..Dma|Dissostichus_mawsoni_GLEAN_10006733..Dma|Dissostichus_mawsoni_GLEAN_10007441..Dma|Dissostichus_mawsoni_GLEAN_10015013..Dma|Dissostichus_mawsoni_GLEAN_10015014..Dma|Dissostichus_mawsoni_GLEAN_10020510..Dma|Dissostichus_mawsoni_GLEAN_1002166…	Dissostichus_mawsoni_GLEAN_10006733..Dissostichus_mawsoni_GLEAN_10007441..Dissostichus_mawsoni_GLEAN_10015013..Dissostichus_mawsoni_GLEAN_10015014..Dissostichus_mawsoni_GLEAN_10020510..Dissostichus_mawsoni_GLEAN_10021665..Dissostichus_mawsoni_GLEAN_10021667..Dissostichus_mawsoni_GLEAN_10021832..Dissostichus_mawsoni_GLEAN_10021833
family_000127	6	7	6	5	5	6	6	6	5	Dre|ENSDARG00000062538.5..Dre|ENSDARG00000074863.5..Dre|ENSDARG00000075277.4..Dre|ENSDARG00000075837.4..Dre|ENSDARG00000090830.2..Dre|ENSDARG00000102759.1..Dma|Dissostichus_mawsoni_GLEAN_10006478..Dma|Dissostichus_mawsoni_GLEAN_10010259..Dma|Dissostichus_mawsoni_GLEAN_10018092..Dma|Dissostichus_mawsoni_GLEAN_10018093..Dma|Dissostichus_mawsoni_GLEAN_10020122..Dma|Dissostichus_mawsoni_GLEAN_1002012…	Dissostichus_mawsoni_GLEAN_10006478..Dissostichus_mawsoni_GLEAN_10010259..Dissostichus_mawsoni_GLEAN_10018092..Dissostichus_mawsoni_GLEAN_10018093..Dissostichus_mawsoni_GLEAN_10020122..Dissostichus_mawsoni_GLEAN_10020125..Dissostichus_mawsoni_GLEAN_10020126
family_000155	6	7	5	5	4	6	6	5	5	Dre|ENSDARG00000061195.5..Dre|ENSDARG00000074309.4..Dre|ENSDARG00000078087.4..Dre|ENSDARG00000078733.5..Dre|ENSDARG00000099568.1..Dre|ENSDARG00000102380.1..Dma|Dissostichus_mawsoni_GLEAN_10003394..Dma|Dissostichus_mawsoni_GLEAN_10005502..Dma|Dissostichus_mawsoni_GLEAN_10005503..Dma|Dissostichus_mawsoni_GLEAN_10010174..Dma|Dissostichus_mawsoni_GLEAN_10012764..Dma|Dissostichus_mawsoni_GLEAN_1001276…	Dissostichus_mawsoni_GLEAN_10003394..Dissostichus_mawsoni_GLEAN_10005502..Dissostichus_mawsoni_GLEAN_10005503..Dissostichus_mawsoni_GLEAN_10010174..Dissostichus_mawsoni_GLEAN_10012764..Dissostichus_mawsoni_GLEAN_10012765..Dissostichus_mawsoni_GLEAN_10020529
family_000204	4	7	5	5	5	4	5	5	5	Dre|ENSDARG00000007129.10..Dre|ENSDARG00000062821.6..Dre|ENSDARG00000068787.6..Dre|ENSDARG00000102377.1..Dma|Dissostichus_mawsoni_GLEAN_10003409..Dma|Dissostichus_mawsoni_GLEAN_10007766..Dma|Dissostichus_mawsoni_GLEAN_10008434..Dma|Dissostichus_mawsoni_GLEAN_10011962..Dma|Dissostichus_mawsoni_GLEAN_10013740..Dma|Dissostichus_mawsoni_GLEAN_10018192..Dma|Dissostichus_mawsoni_GLEAN_10018193..Ema|evm…	Dissostichus_mawsoni_GLEAN_10003409..Dissostichus_mawsoni_GLEAN_10007766..Dissostichus_mawsoni_GLEAN_10008434..Dissostichus_mawsoni_GLEAN_10011962..Dissostichus_mawsoni_GLEAN_10013740..Dissostichus_mawsoni_GLEAN_10018192..Dissostichus_mawsoni_GLEAN_10018193
family_000239	4	7	5	5	6	4	2	3	2	Dre|ENSDARG00000008541.8..Dre|ENSDARG00000009612.9..Dre|ENSDARG00000093193.3..Dre|ENSDARG00000099185.1..Dma|Dissostichus_mawsoni_GLEAN_10001346..Dma|Dissostichus_mawsoni_GLEAN_10001347..Dma|Dissostichus_mawsoni_GLEAN_10003528..Dma|Dissostichus_mawsoni_GLEAN_10011500..Dma|Dissostichus_mawsoni_GLEAN_10012167..Dma|Dissostichus_mawsoni_GLEAN_10012168..Dma|Dissostichus_mawsoni_GLEAN_10012173..Ema|evm.…	Dissostichus_mawsoni_GLEAN_10001346..Dissostichus_mawsoni_GLEAN_10001347..Dissostichus_mawsoni_GLEAN_10003528..Dissostichus_mawsoni_GLEAN_10011500..Dissostichus_mawsoni_GLEAN_10012167..Dissostichus_mawsoni_GLEAN_10012168..Dissostichus_mawsoni_GLEAN_10012173
family_000281	5	8	3	5	4	2	5	4	3	Dre|ENSDARG00000017624.8..Dre|ENSDARG00000043242.4..Dre|ENSDARG00000058358.4..Dre|ENSDARG00000058371.7..Dre|ENSDARG00000058462.4..Dma|Dissostichus_mawsoni_GLEAN_10002412..Dma|Dissostichus_mawsoni_GLEAN_10002413..Dma|Dissostichus_mawsoni_GLEAN_10002415..Dma|Dissostichus_mawsoni_GLEAN_10002583..Dma|Dissostichus_mawsoni_GLEAN_10002778..Dma|Dissostichus_mawsoni_GLEAN_10002779..Dma|Dissostichus_mawson…	Dissostichus_mawsoni_GLEAN_10002412..Dissostichus_mawsoni_GLEAN_10002413..Dissostichus_mawsoni_GLEAN_10002415..Dissostichus_mawsoni_GLEAN_10002583..Dissostichus_mawsoni_GLEAN_10002778..Dissostichus_mawsoni_GLEAN_10002779..Dissostichus_mawsoni_GLEAN_10002848..Dissostichus_mawsoni_GLEAN_10002850
family_000314	5	7	4	3	3	3	3	3	5	Dre|ENSDARG00000017795.7..Dre|ENSDARG00000035649.5..Dre|ENSDARG00000101019.1..Dre|ENSDARG00000101951.1..Dre|ENSDARG00000103155.1..Dma|Dissostichus_mawsoni_GLEAN_10005768..Dma|Dissostichus_mawsoni_GLEAN_10005771..Dma|Dissostichus_mawsoni_GLEAN_10008926..Dma|Dissostichus_mawsoni_GLEAN_10008927..Dma|Dissostichus_mawsoni_GLEAN_10008937..Dma|Dissostichus_mawsoni_GLEAN_10008938..Dma|Dissostichus_mawson…	Dissostichus_mawsoni_GLEAN_10005768..Dissostichus_mawsoni_GLEAN_10005771..Dissostichus_mawsoni_GLEAN_10008926..Dissostichus_mawsoni_GLEAN_10008927..Dissostichus_mawsoni_GLEAN_10008937..Dissostichus_mawsoni_GLEAN_10008938..Dissostichus_mawsoni_GLEAN_10011176
family_000381	4	6	5	3	3	3	4	4	4	Dre|ENSDARG00000023236.8..Dre|ENSDARG00000024167.6..Dre|ENSDARG00000043220.7..Dre|ENSDARG00000069117.5..Dma|Dissostichus_mawsoni_GLEAN_10004299..Dma|Dissostichus_mawsoni_GLEAN_10006855..Dma|Dissostichus_mawsoni_GLEAN_10006858..Dma|Dissostichus_mawsoni_GLEAN_10014962..Dma|Dissostichus_mawsoni_GLEAN_10020349..Dma|Dissostichus_mawsoni_GLEAN_10020350..Ema|evm.model.scaffold113.23..Ema|evm.model.scaff…	Dissostichus_mawsoni_GLEAN_10004299..Dissostichus_mawsoni_GLEAN_10006855..Dissostichus_mawsoni_GLEAN_10006858..Dissostichus_mawsoni_GLEAN_10014962..Dissostichus_mawsoni_GLEAN_10020349..Dissostichus_mawsoni_GLEAN_10020350
family_000392	3	5	4	4	4	4	4	3	4	Dre|ENSDARG00000063293.6..Dre|ENSDARG00000068483.4..Dre|ENSDARG00000071596.7..Dma|Dissostichus_mawsoni_GLEAN_10006454..Dma|Dissostichus_mawsoni_GLEAN_10006455..Dma|Dissostichus_mawsoni_GLEAN_10010980..Dma|Dissostichus_mawsoni_GLEAN_10011227..Dma|Dissostichus_mawsoni_GLEAN_10015264..Ema|evm.model.scaffold222.13..Ema|evm.model.scaffold352.32..Ema|evm.model.scaffold5.77..Ema|evm.model.scaffold83.20.…	Dissostichus_mawsoni_GLEAN_10006454..Dissostichus_mawsoni_GLEAN_10006455..Dissostichus_mawsoni_GLEAN_10010980..Dissostichus_mawsoni_GLEAN_10011227..Dissostichus_mawsoni_GLEAN_10015264
family_000395	3	5	4	4	4	4	4	4	4	Dre|ENSDARG00000011113.6..Dre|ENSDARG00000054680.6..Dre|ENSDARG00000099181.1..Dma|Dissostichus_mawsoni_GLEAN_10002363..Dma|Dissostichus_mawsoni_GLEAN_10003372..Dma|Dissostichus_mawsoni_GLEAN_10004907..Dma|Dissostichus_mawsoni_GLEAN_10008104..Dma|Dissostichus_mawsoni_GLEAN_10022036..Ema|evm.model.scaffold15.87..Ema|evm.model.scaffold154.1..Ema|evm.model.scaffold273.13..Ema|evm.model.scaffold381.13…	Dissostichus_mawsoni_GLEAN_10002363..Dissostichus_mawsoni_GLEAN_10003372..Dissostichus_mawsoni_GLEAN_10004907..Dissostichus_mawsoni_GLEAN_10008104..Dissostichus_mawsoni_GLEAN_10022036
family_000438	3	5	2	4	4	4	4	4	4	Dre|ENSDARG00000023886.9..Dre|ENSDARG00000026855.7..Dre|ENSDARG00000078760.3..Dma|Dissostichus_mawsoni_GLEAN_10002651..Dma|Dissostichus_mawsoni_GLEAN_10002652..Dma|Dissostichus_mawsoni_GLEAN_10007812..Dma|Dissostichus_mawsoni_GLEAN_10013278..Dma|Dissostichus_mawsoni_GLEAN_10016086..Ema|evm.model.scaffold51.6..Ema|evm.model.scaffold87.47..Gac|ENSGACG00000001612.1..Gac|ENSGACG00000008453.1..Gac|ENS…	Dissostichus_mawsoni_GLEAN_10002651..Dissostichus_mawsoni_GLEAN_10002652..Dissostichus_mawsoni_GLEAN_10007812..Dissostichus_mawsoni_GLEAN_10013278..Dissostichus_mawsoni_GLEAN_10016086
family_000462	4	5	4	3	3	3	3	3	3	Dre|ENSDARG00000014003.11..Dre|ENSDARG00000079317.3..Dre|ENSDARG00000079542.4..Dre|ENSDARG00000098954.1..Dma|Dissostichus_mawsoni_GLEAN_10003314..Dma|Dissostichus_mawsoni_GLEAN_10003316..Dma|Dissostichus_mawsoni_GLEAN_10008112..Dma|Dissostichus_mawsoni_GLEAN_10008113..Dma|Dissostichus_mawsoni_GLEAN_10014425..Ema|evm.model.scaffold37.149..Ema|evm.model.scaffold4.75..Ema|evm.model.scaffold4.77..Ema…	Dissostichus_mawsoni_GLEAN_10003314..Dissostichus_mawsoni_GLEAN_10003316..Dissostichus_mawsoni_GLEAN_10008112..Dissostichus_mawsoni_GLEAN_10008113..Dissostichus_mawsoni_GLEAN_10014425
family_000550	3	5	3	3	3	4	3	2	3	Dre|ENSDARG00000004291.9..Dre|ENSDARG00000062447.6..Dre|ENSDARG00000063253.5..Dma|Dissostichus_mawsoni_GLEAN_10001227..Dma|Dissostichus_mawsoni_GLEAN_10001228..Dma|Dissostichus_mawsoni_GLEAN_10002538..Dma|Dissostichus_mawsoni_GLEAN_10002539..Dma|Dissostichus_mawsoni_GLEAN_10017253..Ema|evm.model.scaffold1205.1..Ema|evm.model.scaffold1689.2..Ema|evm.model.scaffold339.8..Gac|ENSGACG00000000895.1..G…	Dissostichus_mawsoni_GLEAN_10001227..Dissostichus_mawsoni_GLEAN_10001228..Dissostichus_mawsoni_GLEAN_10002538..Dissostichus_mawsoni_GLEAN_10002539..Dissostichus_mawsoni_GLEAN_10017253
family_000557	3	4	3	3	3	3	3	3	3	Dre|ENSDARG00000014652.9..Dre|ENSDARG00000061901.6..Dre|ENSDARG00000098140.1..Dma|Dissostichus_mawsoni_GLEAN_10010471..Dma|Dissostichus_mawsoni_GLEAN_10016827..Dma|Dissostichus_mawsoni_GLEAN_10019782..Dma|Dissostichus_mawsoni_GLEAN_10019783..Ema|evm.model.scaffold1355.4..Ema|evm.model.scaffold32.66..Ema|evm.model.scaffold761.22..Gac|ENSGACG00000006182.1..Gac|ENSGACG00000009085.1..Gac|ENSGACG00000…	Dissostichus_mawsoni_GLEAN_10010471..Dissostichus_mawsoni_GLEAN_10016827..Dissostichus_mawsoni_GLEAN_10019782..Dissostichus_mawsoni_GLEAN_10019783
family_000701	3	4	3	3	2	1	3	3	3	Dre|ENSDARG00000045687.6..Dre|ENSDARG00000073757.4..Dre|ENSDARG00000073869.3..Dma|Dissostichus_mawsoni_GLEAN_10003518..Dma|Dissostichus_mawsoni_GLEAN_10003519..Dma|Dissostichus_mawsoni_GLEAN_10018656..Dma|Dissostichus_mawsoni_GLEAN_10020672..Ema|evm.model.scaffold167.30..Ema|evm.model.scaffold284.8..Ema|evm.model.scaffold585.13..Gac|ENSGACG00000004122.1..Gac|ENSGACG00000011770.1..Gac|ENSGACG00000…	Dissostichus_mawsoni_GLEAN_10003518..Dissostichus_mawsoni_GLEAN_10003519..Dissostichus_mawsoni_GLEAN_10018656..Dissostichus_mawsoni_GLEAN_10020672
family_000860	3	4	2	3	2	2	3	2	3	Dre|ENSDARG00000059567.6..Dre|ENSDARG00000079779.3..Dre|ENSDARG00000079791.4..Dma|Dissostichus_mawsoni_GLEAN_10003644..Dma|Dissostichus_mawsoni_GLEAN_10006888..Dma|Dissostichus_mawsoni_GLEAN_10006890..Dma|Dissostichus_mawsoni_GLEAN_10021805..Ema|evm.model.scaffold1276.9..Ema|evm.model.scaffold7.64..Gac|ENSGACG00000005933.1..Gac|ENSGACG00000014516.1..Gac|ENSGACG00000016663.1..Gmo|ENSGMOG0000000777…	Dissostichus_mawsoni_GLEAN_10003644..Dissostichus_mawsoni_GLEAN_10006888..Dissostichus_mawsoni_GLEAN_10006890..Dissostichus_mawsoni_GLEAN_10021805
family_000985	2	4	2	2	2	1	3	2	2	Dre|ENSDARG00000003989.10..Dre|ENSDARG00000062377.5..Dma|Dissostichus_mawsoni_GLEAN_10009290..Dma|Dissostichus_mawsoni_GLEAN_10009800..Dma|Dissostichus_mawsoni_GLEAN_10016526..Dma|Dissostichus_mawsoni_GLEAN_10020929..Ema|evm.model.scaffold174.8..Ema|evm.model.scaffold6.92..Gac|ENSGACG00000004272.1..Gac|ENSGACG00000017393.1..Gmo|ENSGMOG00000008818.1..Gmo|ENSGMOG00000011510.1..LCR|LOC104935921..LCR…	Dissostichus_mawsoni_GLEAN_10009290..Dissostichus_mawsoni_GLEAN_10009800..Dissostichus_mawsoni_GLEAN_10016526..Dissostichus_mawsoni_GLEAN_10020929
family_001021	2	13	0	1	1	1	1	2	1	Dre|ENSDARG00000073742.4..Dre|ENSDARG00000079274.3..Dma|Dissostichus_mawsoni_GLEAN_10003469..Dma|Dissostichus_mawsoni_GLEAN_10003471..Dma|Dissostichus_mawsoni_GLEAN_10003472..Dma|Dissostichus_mawsoni_GLEAN_10003473..Dma|Dissostichus_mawsoni_GLEAN_10003474..Dma|Dissostichus_mawsoni_GLEAN_10003476..Dma|Dissostichus_mawsoni_GLEAN_10010682..Dma|Dissostichus_mawsoni_GLEAN_10010683..Dma|Dissostichus_ma…	Dissostichus_mawsoni_GLEAN_10003469..Dissostichus_mawsoni_GLEAN_10003471..Dissostichus_mawsoni_GLEAN_10003472..Dissostichus_mawsoni_GLEAN_10003473..Dissostichus_mawsoni_GLEAN_10003474..Dissostichus_mawsoni_GLEAN_10003476..Dissostichus_mawsoni_GLEAN_10010682..Dissostichus_mawsoni_GLEAN_10010683..Dissostichus_mawsoni_GLEAN_10010684..Dissostichus_mawsoni_GLEAN_10010686..Dissostichus_mawsoni_GLEAN_10…
family_001077	2	3	2	2	2	2	2	2	2	Dre|ENSDARG00000061048.5..Dre|ENSDARG00000062138.6..Dma|Dissostichus_mawsoni_GLEAN_10003525..Dma|Dissostichus_mawsoni_GLEAN_10006092..Dma|Dissostichus_mawsoni_GLEAN_10006093..Ema|evm.model.scaffold1075.3..Ema|evm.model.scaffold140.30..Gac|ENSGACG00000003148.2..Gac|ENSGACG00000017991.1..Gmo|ENSGMOG00000001087.1..Gmo|ENSGMOG00000018096.1..LCR|ranbp10..LCR|ranbp9..Mmu|ENSMUSG00000037415.5..Mmu|ENSMU…	Dissostichus_mawsoni_GLEAN_10003525..Dissostichus_mawsoni_GLEAN_10006092..Dissostichus_mawsoni_GLEAN_10006093
family_001182	2	3	2	2	2	2	2	2	2	Dre|ENSDARG00000063037.7..Dre|ENSDARG00000101145.1..Dma|Dissostichus_mawsoni_GLEAN_10003465..Dma|Dissostichus_mawsoni_GLEAN_10007003..Dma|Dissostichus_mawsoni_GLEAN_10011689..Ema|evm.model.scaffold165.21..Ema|evm.model.scaffold93.35..Gac|ENSGACG00000002442.1..Gac|ENSGACG00000003234.1..Gmo|ENSGMOG00000013020.1..Gmo|ENSGMOG00000018939.1..LCR|LOC104928056..LCR|lipe..Mmu|ENSMUSG00000003123.15..Nco|LO…	Dissostichus_mawsoni_GLEAN_10003465..Dissostichus_mawsoni_GLEAN_10007003..Dissostichus_mawsoni_GLEAN_10011689
family_001194	2	3	2	2	2	2	2	2	2	Dre|ENSDARG00000077297.4..Dre|ENSDARG00000078772.2..Dma|Dissostichus_mawsoni_GLEAN_10001826..Dma|Dissostichus_mawsoni_GLEAN_10016592..Dma|Dissostichus_mawsoni_GLEAN_10016593..Ema|evm.model.scaffold251.15..Ema|evm.model.scaffold762.3..Gac|ENSGACG00000000496.1..Gac|ENSGACG00000003702.1..Gmo|ENSGMOG00000002718.1..Gmo|ENSGMOG00000008388.1..LCR|LOC104928988..LCR|nbr1..Mmu|ENSMUSG00000017119.19..Nco|LO…	Dissostichus_mawsoni_GLEAN_10001826..Dissostichus_mawsoni_GLEAN_10016592..Dissostichus_mawsoni_GLEAN_10016593
family_001334	2	3	2	2	2	2	2	2	2	Dre|ENSDARG00000062823.6..Dre|ENSDARG00000076724.4..Dma|Dissostichus_mawsoni_GLEAN_10010736..Dma|Dissostichus_mawsoni_GLEAN_10010738..Dma|Dissostichus_mawsoni_GLEAN_10012774..Ema|evm.model.scaffold22.91..Ema|evm.model.scaffold290.23..Gac|ENSGACG00000000354.1..Gac|ENSGACG00000004240.1..Gmo|ENSGMOG00000011672.1..Gmo|ENSGMOG00000012377.1..LCR|pi4ka..Mmu|ENSMUSG00000041720.12..Nco|LOC104948040..Nco|L…	Dissostichus_mawsoni_GLEAN_10010736..Dissostichus_mawsoni_GLEAN_10010738..Dissostichus_mawsoni_GLEAN_10012774
family_001357	2	3	1	2	2	2	2	2	2	Dre|ENSDARG00000078222.4..Dre|ENSDARG00000104442.1..Dma|Dissostichus_mawsoni_GLEAN_10009830..Dma|Dissostichus_mawsoni_GLEAN_10016584..Dma|Dissostichus_mawsoni_GLEAN_10019343..Ema|evm.model.scaffold860.3..Gac|ENSGACG00000010878.1..Gac|ENSGACG00000014387.1..Gmo|ENSGMOG00000008499.1..Gmo|ENSGMOG00000016681.1..LCR|LOC104936799..LCR|LOC104940308..Mmu|ENSMUSG00000025375.15..Nco|LOC104954075..Nco|LOC104…	Dissostichus_mawsoni_GLEAN_10009830..Dissostichus_mawsoni_GLEAN_10016584..Dissostichus_mawsoni_GLEAN_10019343
family_001363	2	3	2	2	1	1	2	2	2	Dre|ENSDARG00000102464.1..Dre|ENSDARG00000104973.1..Dma|Dissostichus_mawsoni_GLEAN_10003894..Dma|Dissostichus_mawsoni_GLEAN_10003898..Dma|Dissostichus_mawsoni_GLEAN_10013281..Ema|evm.model.scaffold572.3..Ema|evm.model.scaffold87.48..Gac|ENSGACG00000010153.1..Gac|ENSGACG00000019663.1..Gmo|ENSGMOG00000011204.1..LCR|LOC104924622..LCR|wnt5a..Mmu|ENSMUSG00000021994.14..Mmu|ENSMUSG00000030170.14..Nco|w…	Dissostichus_mawsoni_GLEAN_10003894..Dissostichus_mawsoni_GLEAN_10003898..Dissostichus_mawsoni_GLEAN_10013281
family_001368	0	18	0	0	0	2	0	0	0	Dma|Dissostichus_mawsoni_GLEAN_10000950..Dma|Dissostichus_mawsoni_GLEAN_10001062..Dma|Dissostichus_mawsoni_GLEAN_10001539..Dma|Dissostichus_mawsoni_GLEAN_10001636..Dma|Dissostichus_mawsoni_GLEAN_10003073..Dma|Dissostichus_mawsoni_GLEAN_10005542..Dma|Dissostichus_mawsoni_GLEAN_10006431..Dma|Dissostichus_mawsoni_GLEAN_10006752..Dma|Dissostichus_mawsoni_GLEAN_10008610..Dma|Dissostichus_mawsoni_GLEAN…	Dissostichus_mawsoni_GLEAN_10000950..Dissostichus_mawsoni_GLEAN_10001062..Dissostichus_mawsoni_GLEAN_10001539..Dissostichus_mawsoni_GLEAN_10001636..Dissostichus_mawsoni_GLEAN_10003073..Dissostichus_mawsoni_GLEAN_10005542..Dissostichus_mawsoni_GLEAN_10006431..Dissostichus_mawsoni_GLEAN_10006752..Dissostichus_mawsoni_GLEAN_10008610..Dissostichus_mawsoni_GLEAN_10010090..Dissostichus_mawsoni_GLEAN_10…
family_001454	2	3	2	2	1	2	2	1	2	Dre|ENSDARG00000011975.8..Dre|ENSDARG00000102003.1..Dma|Dissostichus_mawsoni_GLEAN_10014145..Dma|Dissostichus_mawsoni_GLEAN_10021522..Dma|Dissostichus_mawsoni_GLEAN_10021523..Ema|evm.model.scaffold175.36..Ema|evm.model.scaffold510.18..Gac|ENSGACG00000006086.1..Gac|ENSGACG00000007704.1..Gmo|ENSGMOG00000011323.1..LCR|LOC104931738..LCR|fmn1..Mmu|ENSMUSG00000044042.18..Nco|LOC104966474..Nco|fmn1..Oni…	Dissostichus_mawsoni_GLEAN_10014145..Dissostichus_mawsoni_GLEAN_10021522..Dissostichus_mawsoni_GLEAN_10021523
family_001468	2	3	2	2	2	1	2	1	1	Dre|ENSDARG00000017843.11..Dre|ENSDARG00000057691.6..Dma|Dissostichus_mawsoni_GLEAN_10010200..Dma|Dissostichus_mawsoni_GLEAN_10010201..Dma|Dissostichus_mawsoni_GLEAN_10022235..Ema|evm.model.scaffold166.16..Ema|evm.model.scaffold820.3..Gac|ENSGACG00000011094.1..Gac|ENSGACG00000020621.1..Gmo|ENSGMOG00000010606.1..Gmo|ENSGMOG00000014787.1..LCR|LOC104932893..LCR|srsf1..Mmu|ENSMUSG00000018379.17..Mmu|…	Dissostichus_mawsoni_GLEAN_10010200..Dissostichus_mawsoni_GLEAN_10010201..Dissostichus_mawsoni_GLEAN_10022235
family_001495	2	3	2	2	2	2	2	2	0	Dre|ENSDARG00000034497.6..Dre|ENSDARG00000045801.6..Dma|Dissostichus_mawsoni_GLEAN_10003895..Dma|Dissostichus_mawsoni_GLEAN_10003899..Dma|Dissostichus_mawsoni_GLEAN_10019167..Ema|evm.model.scaffold572.2..Ema|evm.model.scaffold741.16..Gac|ENSGACG00000012113.1..Gac|ENSGACG00000019666.1..Gmo|ENSGMOG00000015958.1..Gmo|ENSGMOG00000020282.1..LCR|LOC104924612..LCR|fbxl14..Mmu|ENSMUSG00000030019.6..Nco|L…	Dissostichus_mawsoni_GLEAN_10003895..Dissostichus_mawsoni_GLEAN_10003899..Dissostichus_mawsoni_GLEAN_10019167
family_001759	2	3	2	1	2	2	1	1	2	Dre|ENSDARG00000032532.4..Dre|ENSDARG00000039880.4..Dma|Dissostichus_mawsoni_GLEAN_10000212..Dma|Dissostichus_mawsoni_GLEAN_10015334..Dma|Dissostichus_mawsoni_GLEAN_10015927..Ema|evm.model.scaffold237.12..Ema|evm.model.scaffold78.13..Gac|ENSGACG00000016519.1..Gmo|ENSGMOG00000004093.1..Gmo|ENSGMOG00000015799.1..LCR|LOC104932822..LCR|arpp19..Mmu|ENSMUSG00000007656.13..Nco|LOC104953688..Nco|arpp19..…	Dissostichus_mawsoni_GLEAN_10000212..Dissostichus_mawsoni_GLEAN_10015334..Dissostichus_mawsoni_GLEAN_10015927
family_001862	1	3	2	1	2	2	1	2	2	Dre|ENSDARG00000062060.7..Dma|Dissostichus_mawsoni_GLEAN_10010096..Dma|Dissostichus_mawsoni_GLEAN_10010097..Dma|Dissostichus_mawsoni_GLEAN_10016449..Ema|evm.model.scaffold1628.4..Ema|evm.model.scaffold267.24..Gac|ENSGACG00000007791.1..Gmo|ENSGMOG00000013494.1..Gmo|ENSGMOG00000014002.1..LCR|LOC104924885..LCR|gmeb1..Mmu|ENSMUSG00000028901.13..Nco|LOC104953594..Nco|LOC104960012..Oni|ENSONIG000000075…	Dissostichus_mawsoni_GLEAN_10010096..Dissostichus_mawsoni_GLEAN_10010097..Dissostichus_mawsoni_GLEAN_10016449
family_001947	1	3	1	2	2	1	2	1	2	Dre|ENSDARG00000038106.6..Dma|Dissostichus_mawsoni_GLEAN_10007429..Dma|Dissostichus_mawsoni_GLEAN_10007430..Dma|Dissostichus_mawsoni_GLEAN_10013293..Ema|evm.model.scaffold20.67..Gac|ENSGACG00000006790.1..Gac|ENSGACG00000020190.1..Gmo|ENSGMOG00000012119.1..Gmo|ENSGMOG00000014018.1..LCR|LOC104933913..LCR|slc37a4..Mmu|ENSMUSG00000032114.8..Nco|LOC104947376..Oni|ENSONIG00000005432.1..Oni|ENSONIG00000…	Dissostichus_mawsoni_GLEAN_10007429..Dissostichus_mawsoni_GLEAN_10007430..Dissostichus_mawsoni_GLEAN_10013293
family_001962	2	3	2	1	1	2	2	1	1	Dre|ENSDARG00000070792.3..Dre|ENSDARG00000100217.1..Dma|Dissostichus_mawsoni_GLEAN_10016367..Dma|Dissostichus_mawsoni_GLEAN_10016368..Dma|Dissostichus_mawsoni_GLEAN_10016370..Ema|evm.model.scaffold216.72..Ema|evm.model.scaffold216.73..Gac|ENSGACG00000010035.1..Gmo|ENSGMOG00000002301.1..LCR|LOC104920260..Mmu|ENSMUSG00000047953.6..Mmu|ENSMUSG00000052316.9..Nco|LOC104942544..Nco|LOC104963150..Oni|EN…	Dissostichus_mawsoni_GLEAN_10016367..Dissostichus_mawsoni_GLEAN_10016368..Dissostichus_mawsoni_GLEAN_10016370
family_002091	0	14	2	1	0	0	0	0	0	Dma|Dissostichus_mawsoni_GLEAN_10001368..Dma|Dissostichus_mawsoni_GLEAN_10002289..Dma|Dissostichus_mawsoni_GLEAN_10002632..Dma|Dissostichus_mawsoni_GLEAN_10002734..Dma|Dissostichus_mawsoni_GLEAN_10002769..Dma|Dissostichus_mawsoni_GLEAN_10003690..Dma|Dissostichus_mawsoni_GLEAN_10005320..Dma|Dissostichus_mawsoni_GLEAN_10005939..Dma|Dissostichus_mawsoni_GLEAN_10008513..Dma|Dissostichus_mawsoni_GLEAN…	Dissostichus_mawsoni_GLEAN_10001368..Dissostichus_mawsoni_GLEAN_10002289..Dissostichus_mawsoni_GLEAN_10002632..Dissostichus_mawsoni_GLEAN_10002734..Dissostichus_mawsoni_GLEAN_10002769..Dissostichus_mawsoni_GLEAN_10003690..Dissostichus_mawsoni_GLEAN_10005320..Dissostichus_mawsoni_GLEAN_10005939..Dissostichus_mawsoni_GLEAN_10008513..Dissostichus_mawsoni_GLEAN_10010925..Dissostichus_mawsoni_GLEAN_10…
family_002225	2	12	0	0	0	0	0	0	0	Dre|ENSDARG00000093760.2..Dre|ENSDARG00000094881.2..Dma|Dissostichus_mawsoni_GLEAN_10000355..Dma|Dissostichus_mawsoni_GLEAN_10000356..Dma|Dissostichus_mawsoni_GLEAN_10000393..Dma|Dissostichus_mawsoni_GLEAN_10000500..Dma|Dissostichus_mawsoni_GLEAN_10000704..Dma|Dissostichus_mawsoni_GLEAN_10000854..Dma|Dissostichus_mawsoni_GLEAN_10001160..Dma|Dissostichus_mawsoni_GLEAN_10002041..Dma|Dissostichus_ma…	Dissostichus_mawsoni_GLEAN_10000355..Dissostichus_mawsoni_GLEAN_10000356..Dissostichus_mawsoni_GLEAN_10000393..Dissostichus_mawsoni_GLEAN_10000500..Dissostichus_mawsoni_GLEAN_10000704..Dissostichus_mawsoni_GLEAN_10000854..Dissostichus_mawsoni_GLEAN_10001160..Dissostichus_mawsoni_GLEAN_10002041..Dissostichus_mawsoni_GLEAN_10002933..Dissostichus_mawsoni_GLEAN_10005519..Dissostichus_mawsoni_GLEAN_10…
family_002226	1	6	1	1	1	1	1	1	1	Dre|ENSDARG00000099865.1..Dma|Dissostichus_mawsoni_GLEAN_10000886..Dma|Dissostichus_mawsoni_GLEAN_10001747..Dma|Dissostichus_mawsoni_GLEAN_10003561..Dma|Dissostichus_mawsoni_GLEAN_10013631..Dma|Dissostichus_mawsoni_GLEAN_10017868..Dma|Dissostichus_mawsoni_GLEAN_10022297..Ema|evm.model.scaffold828.7..Gac|ENSGACG00000020830.1..Gmo|ENSGMOG00000009355.1..LCR|LOC104924193..Mmu|ENSMUSG00000020358.17..N…	Dissostichus_mawsoni_GLEAN_10000886..Dissostichus_mawsoni_GLEAN_10001747..Dissostichus_mawsoni_GLEAN_10003561..Dissostichus_mawsoni_GLEAN_10013631..Dissostichus_mawsoni_GLEAN_10017868..Dissostichus_mawsoni_GLEAN_10022297
family_002227	0	6	1	0	1	2	3	0	1	Dma|Dissostichus_mawsoni_GLEAN_10000956..Dma|Dissostichus_mawsoni_GLEAN_10000958..Dma|Dissostichus_mawsoni_GLEAN_10002485..Dma|Dissostichus_mawsoni_GLEAN_10003399..Dma|Dissostichus_mawsoni_GLEAN_10003401..Dma|Dissostichus_mawsoni_GLEAN_10003879..Ema|evm.model.scaffold711.14..Gmo|ENSGMOG00000010835.1..LCR|LOC104930027..LCR|LOC104930041..Nco|LOC104950783..Nco|LOC104967165..Oni|ENSONIG00000000297.1.…	Dissostichus_mawsoni_GLEAN_10000956..Dissostichus_mawsoni_GLEAN_10000958..Dissostichus_mawsoni_GLEAN_10002485..Dissostichus_mawsoni_GLEAN_10003399..Dissostichus_mawsoni_GLEAN_10003401..Dissostichus_mawsoni_GLEAN_10003879
family_002231	0	4	1	1	0	2	3	2	0	Dma|Dissostichus_mawsoni_GLEAN_10003156..Dma|Dissostichus_mawsoni_GLEAN_10003939..Dma|Dissostichus_mawsoni_GLEAN_10004740..Dma|Dissostichus_mawsoni_GLEAN_10007358..Ema|evm.model.scaffold403.9..Gac|ENSGACG00000013418.1..LCR|LOC104938279..LCR|LOC104938285..LCR|LOC104938943..Nco|LOC104942119..Nco|LOC104958879..Oni|ENSONIG00000012500.1..Oni|ENSONIG00000013896.1..Oni|ENSONIG00000018118.1..Ola|ENSORLG0…	Dissostichus_mawsoni_GLEAN_10003156..Dissostichus_mawsoni_GLEAN_10003939..Dissostichus_mawsoni_GLEAN_10004740..Dissostichus_mawsoni_GLEAN_10007358
family_002241	1	5	2	1	2	0	1	1	1	Dre|ENSDARG00000009153.8..Dma|Dissostichus_mawsoni_GLEAN_10013566..Dma|Dissostichus_mawsoni_GLEAN_10013567..Dma|Dissostichus_mawsoni_GLEAN_10013568..Dma|Dissostichus_mawsoni_GLEAN_10013569..Dma|Dissostichus_mawsoni_GLEAN_10013570..Ema|evm.model.scaffold265.10..Ema|evm.model.scaffold265.9..Gac|ENSGACG00000018196.1..Gmo|ENSGMOG00000015253.1..Gmo|ENSGMOG00000015358.1..LCR|LOC104927697..Mmu|ENSMUSG00…	Dissostichus_mawsoni_GLEAN_10013566..Dissostichus_mawsoni_GLEAN_10013567..Dissostichus_mawsoni_GLEAN_10013568..Dissostichus_mawsoni_GLEAN_10013569..Dissostichus_mawsoni_GLEAN_10013570
family_002378	1	3	1	2	1	2	1	1	1	Dre|ENSDARG00000032631.9..Dma|Dissostichus_mawsoni_GLEAN_10002814..Dma|Dissostichus_mawsoni_GLEAN_10005041..Dma|Dissostichus_mawsoni_GLEAN_10005043..Ema|evm.model.scaffold1052.3..Gac|ENSGACG00000018954.1..Gac|ENSGACG00000018962.1..Gmo|ENSGMOG00000018224.1..LCR|LOC104925761..Mmu|ENSMUSG00000046908.5..Nco|LOC104967121..Nco|LOC104967123..Oni|ENSONIG00000007891.1..Ola|ENSORLG00000018941.1..Tni|ENSTNI…	Dissostichus_mawsoni_GLEAN_10002814..Dissostichus_mawsoni_GLEAN_10005041..Dissostichus_mawsoni_GLEAN_10005043
family_002445	1	3	1	2	2	1	1	1	1	Dre|ENSDARG00000010281.9..Dma|Dissostichus_mawsoni_GLEAN_10007028..Dma|Dissostichus_mawsoni_GLEAN_10007029..Dma|Dissostichus_mawsoni_GLEAN_10007030..Ema|evm.model.scaffold1740.2..Gac|ENSGACG00000001397.1..Gac|ENSGACG00000001928.1..Gmo|ENSGMOG00000004699.1..Gmo|ENSGMOG00000004739.1..LCR|xpo4..Mmu|ENSMUSG00000021952.15..Nco|xpo4..Oni|ENSONIG00000015714.1..Ola|ENSORLG00000013136.1..Tni|ENSTNIG000000…	Dissostichus_mawsoni_GLEAN_10007028..Dissostichus_mawsoni_GLEAN_10007029..Dissostichus_mawsoni_GLEAN_10007030
family_002536	0	13	1	0	0	0	0	0	0	Dma|Dissostichus_mawsoni_GLEAN_10000129..Dma|Dissostichus_mawsoni_GLEAN_10000776..Dma|Dissostichus_mawsoni_GLEAN_10000838..Dma|Dissostichus_mawsoni_GLEAN_10001007..Dma|Dissostichus_mawsoni_GLEAN_10001474..Dma|Dissostichus_mawsoni_GLEAN_10001537..Dma|Dissostichus_mawsoni_GLEAN_10001556..Dma|Dissostichus_mawsoni_GLEAN_10002144..Dma|Dissostichus_mawsoni_GLEAN_10003333..Dma|Dissostichus_mawsoni_GLEAN…	Dissostichus_mawsoni_GLEAN_10000129..Dissostichus_mawsoni_GLEAN_10000776..Dissostichus_mawsoni_GLEAN_10000838..Dissostichus_mawsoni_GLEAN_10001007..Dissostichus_mawsoni_GLEAN_10001474..Dissostichus_mawsoni_GLEAN_10001537..Dissostichus_mawsoni_GLEAN_10001556..Dissostichus_mawsoni_GLEAN_10002144..Dissostichus_mawsoni_GLEAN_10003333..Dissostichus_mawsoni_GLEAN_10005330..Dissostichus_mawsoni_GLEAN_10…
family_002715	1	4	0	1	1	1	1	1	1	Dre|ENSDARG00000025147.6..Dma|Dissostichus_mawsoni_GLEAN_10001879..Dma|Dissostichus_mawsoni_GLEAN_10002274..Dma|Dissostichus_mawsoni_GLEAN_10002745..Dma|Dissostichus_mawsoni_GLEAN_10005416..Gac|ENSGACG00000010752.1..Gmo|ENSGMOG00000007279.1..LCR|cd63..Mmu|ENSMUSG00000025351.13..Nco|LOC104967797..Oni|ENSONIG00000016724.1..Ola|ENSORLG00000015237.1..Tni|ENSTNIG00000012513.1	Dissostichus_mawsoni_GLEAN_10001879..Dissostichus_mawsoni_GLEAN_10002274..Dissostichus_mawsoni_GLEAN_10002745..Dissostichus_mawsoni_GLEAN_10005416
family_002721	1	3	1	1	1	1	2	1	1	Dre|ENSDARG00000068858.5..Dma|Dissostichus_mawsoni_GLEAN_10014316..Dma|Dissostichus_mawsoni_GLEAN_10014317..Dma|Dissostichus_mawsoni_GLEAN_10014318..Ema|evm.model.scaffold63.38..Gac|ENSGACG00000020434.1..Gmo|ENSGMOG00000010773.1..LCR|il2rg..Nco|LOC104967331..Oni|ENSONIG00000008529.1..Oni|ENSONIG00000008531.1..Ola|ENSORLG00000001795.1..Tni|ENSTNIG00000018225.1	Dissostichus_mawsoni_GLEAN_10014316..Dissostichus_mawsoni_GLEAN_10014317..Dissostichus_mawsoni_GLEAN_10014318
family_003168	1	2	1	1	1	1	1	1	1	Dre|ENSDARG00000016656.6..Dma|Dissostichus_mawsoni_GLEAN_10000035..Dma|Dissostichus_mawsoni_GLEAN_10016943..Ema|evm.model.scaffold9.136..Gac|ENSGACG00000004659.1..Gmo|ENSGMOG00000018273.1..LCR|mgme1..Mmu|ENSMUSG00000027424.11..Nco|mgme1..Oni|ENSONIG00000010017.1..Ola|ENSORLG00000011947.2..Tni|ENSTNIG00000016633.1	Dissostichus_mawsoni_GLEAN_10000035..Dissostichus_mawsoni_GLEAN_10016943
family_003170	1	3	1	1	1	0	1	1	1	Dre|ENSDARG00000016319.9..Dma|Dissostichus_mawsoni_GLEAN_10000199..Dma|Dissostichus_mawsoni_GLEAN_10000200..Dma|Dissostichus_mawsoni_GLEAN_10013340..Ema|evm.model.scaffold320.6..Gac|ENSGACG00000015856.1..Gmo|ENSGMOG00000008102.1..LCR|c9..Mmu|ENSMUSG00000022149.17..Oni|ENSONIG00000011123.1..Ola|ENSORLG00000002961.1..Tni|ENSTNIG00000013446.1	Dissostichus_mawsoni_GLEAN_10000199..Dissostichus_mawsoni_GLEAN_10000200..Dissostichus_mawsoni_GLEAN_10013340
family_003171	1	2	1	1	1	1	1	1	1	Dre|ENSDARG00000079308.3..Dma|Dissostichus_mawsoni_GLEAN_10000242..Dma|Dissostichus_mawsoni_GLEAN_10000243..Ema|evm.model.scaffold609.8..Gac|ENSGACG00000011032.1..Gmo|ENSGMOG00000014331.1..LCR|tor3a..Mmu|ENSMUSG00000060519.11..Nco|LOC104954497..Oni|ENSONIG00000001984.1..Ola|ENSORLG00000017174.1..Tni|ENSTNIG00000015493.1	Dissostichus_mawsoni_GLEAN_10000242..Dissostichus_mawsoni_GLEAN_10000243
family_003172	1	3	1	1	2	0	1	1	1	Dre|ENSDARG00000038541.6..Dma|Dissostichus_mawsoni_GLEAN_10000305..Dma|Dissostichus_mawsoni_GLEAN_10000570..Dma|Dissostichus_mawsoni_GLEAN_10012527..Ema|evm.model.scaffold1757.1..Gac|ENSGACG00000014579.1..Gmo|ENSGMOG00000006526.1..Gmo|ENSGMOG00000020143.1..LCR|LOC104938034..Oni|ENSONIG00000020475.1..Ola|ENSORLG00000004377.1..Tni|ENSTNIG00000018137.1	Dissostichus_mawsoni_GLEAN_10000305..Dissostichus_mawsoni_GLEAN_10000570..Dissostichus_mawsoni_GLEAN_10012527
family_003175	1	2	1	1	1	1	1	1	1	Dre|ENSDARG00000088342.4..Dma|Dissostichus_mawsoni_GLEAN_10003466..Dma|Dissostichus_mawsoni_GLEAN_10011688..Ema|evm.model.scaffold93.34..Gac|ENSGACG00000003235.1..Gmo|ENSGMOG00000013583.1..LCR|tmem145..Mmu|ENSMUSG00000043843.16..Nco|tmem145..Oni|ENSONIG00000011428.1..Ola|ENSORLG00000013550.1..Tni|ENSTNIG00000008196.1	Dissostichus_mawsoni_GLEAN_10003466..Dissostichus_mawsoni_GLEAN_10011688
family_003176	0	8	1	0	1	0	0	0	1	Dma|Dissostichus_mawsoni_GLEAN_10003478..Dma|Dissostichus_mawsoni_GLEAN_10003479..Dma|Dissostichus_mawsoni_GLEAN_10003481..Dma|Dissostichus_mawsoni_GLEAN_10003486..Dma|Dissostichus_mawsoni_GLEAN_10010688..Dma|Dissostichus_mawsoni_GLEAN_10010690..Dma|Dissostichus_mawsoni_GLEAN_10010692..Dma|Dissostichus_mawsoni_GLEAN_10010693..Ema|evm.model.scaffold93.26..Gmo|ENSGMOG00000013647.1..LCR|LOC104927340…	Dissostichus_mawsoni_GLEAN_10003478..Dissostichus_mawsoni_GLEAN_10003479..Dissostichus_mawsoni_GLEAN_10003481..Dissostichus_mawsoni_GLEAN_10003486..Dissostichus_mawsoni_GLEAN_10010688..Dissostichus_mawsoni_GLEAN_10010690..Dissostichus_mawsoni_GLEAN_10010692..Dissostichus_mawsoni_GLEAN_10010693
family_003178	1	2	1	1	1	1	1	1	1	Dre|ENSDARG00000028431.5..Dma|Dissostichus_mawsoni_GLEAN_10005981..Dma|Dissostichus_mawsoni_GLEAN_10019945..Ema|evm.model.scaffold748.10..Gac|ENSGACG00000005193.1..Gmo|ENSGMOG00000015552.1..LCR|adnp2..Mmu|ENSMUSG00000053950.10..Nco|adnp2..Oni|ENSONIG00000002483.1..Ola|ENSORLG00000012484.1..Tni|ENSTNIG00000009174.1	Dissostichus_mawsoni_GLEAN_10005981..Dissostichus_mawsoni_GLEAN_10019945
family_003182	1	2	1	1	1	1	1	1	1	Dre|ENSDARG00000016443.10..Dma|Dissostichus_mawsoni_GLEAN_10011263..Dma|Dissostichus_mawsoni_GLEAN_10018288..Ema|evm.model.scaffold520.9..Gac|ENSGACG00000007652.2..Gmo|ENSGMOG00000016885.1..LCR|LOC104926868..Mmu|ENSMUSG00000030738.11..Nco|LOC104953240..Oni|ENSONIG00000011434.1..Ola|ENSORLG00000006318.1..Tni|ENSTNIG00000015210.1	Dissostichus_mawsoni_GLEAN_10011263..Dissostichus_mawsoni_GLEAN_10018288
family_003184	1	2	1	1	1	1	1	1	1	Dre|ENSDARG00000038429.6..Dma|Dissostichus_mawsoni_GLEAN_10012931..Dma|Dissostichus_mawsoni_GLEAN_10012932..Ema|evm.model.scaffold52.11..Gac|ENSGACG00000003601.1..Gmo|ENSGMOG00000001419.1..LCR|LOC104937158..Mmu|ENSMUSG00000032515.7..Nco|LOC104942622..Oni|ENSONIG00000005849.1..Ola|ENSORLG00000009885.1..Tni|ENSTNIG00000012749.1	Dissostichus_mawsoni_GLEAN_10012931..Dissostichus_mawsoni_GLEAN_10012932
family_003186	1	2	1	1	1	1	1	1	1	Dre|ENSDARG00000026499.7..Dma|Dissostichus_mawsoni_GLEAN_10022100..Dma|Dissostichus_mawsoni_GLEAN_10022101..Ema|evm.model.scaffold1631.1..Gac|ENSGACG00000020869.2..Gmo|ENSGMOG00000014318.1..LCR|ppm1e..Mmu|ENSMUSG00000046442.4..Nco|LOC104944643..Oni|ENSONIG00000017353.1..Ola|ENSORLG00000014237.1..Tni|ENSTNIG00000007655.1	Dissostichus_mawsoni_GLEAN_10022100..Dissostichus_mawsoni_GLEAN_10022101
family_003511	1	2	1	1	1	1	1	1	1	Dre|ENSDARG00000003270.11..Dma|Dissostichus_mawsoni_GLEAN_10015695..Dma|Dissostichus_mawsoni_GLEAN_10015697..Ema|evm.model.scaffold555.20..Gac|ENSGACG00000012472.1..Gmo|ENSGMOG00000009067.1..LCR|dhps..Mmu|ENSMUSG00000060038.14..Nco|dhps..Oni|ENSONIG00000002141.1..Ola|ENSORLG00000010415.1..Tni|ENSTNIG00000003296.1	Dissostichus_mawsoni_GLEAN_10015695..Dissostichus_mawsoni_GLEAN_10015697
family_003534	1	2	1	1	1	1	1	1	1	Dre|ENSDARG00000006477.8..Dma|Dissostichus_mawsoni_GLEAN_10004873..Dma|Dissostichus_mawsoni_GLEAN_10006818..Ema|evm.model.scaffold188.42..Gac|ENSGACG00000012259.1..Gmo|ENSGMOG00000016624.1..LCR|ddi2..Mmu|ENSMUSG00000047619.4..Nco|ddi2..Oni|ENSONIG00000004054.1..Ola|ENSORLG00000020502.1..Tni|ENSTNIG00000014752.1	Dissostichus_mawsoni_GLEAN_10004873..Dissostichus_mawsoni_GLEAN_10006818
family_003587	1	2	1	1	1	1	1	1	1	Dre|ENSDARG00000019265.8..Dma|Dissostichus_mawsoni_GLEAN_10004344..Dma|Dissostichus_mawsoni_GLEAN_10004345..Ema|evm.model.scaffold447.13..Gac|ENSGACG00000011765.1..Gmo|ENSGMOG00000020146.1..LCR|zbtb39..Mmu|ENSMUSG00000044617.7..Nco|zbtb39..Oni|ENSONIG00000016555.1..Ola|ENSORLG00000016603.1..Tni|ENSTNIG00000002910.1	Dissostichus_mawsoni_GLEAN_10004344..Dissostichus_mawsoni_GLEAN_10004345
family_003591	1	2	1	1	1	1	1	1	1	Dre|ENSDARG00000019877.7..Dma|Dissostichus_mawsoni_GLEAN_10022062..Dma|Dissostichus_mawsoni_GLEAN_10022063..Ema|evm.model.scaffold109.10..Gac|ENSGACG00000012914.1..Gmo|ENSGMOG00000001973.1..LCR|rbks..Mmu|ENSMUSG00000029136.9..Nco|rbks..Oni|ENSONIG00000019547.1..Ola|ENSORLG00000018207.1..Tni|ENSTNIG00000018772.1	Dissostichus_mawsoni_GLEAN_10022062..Dissostichus_mawsoni_GLEAN_10022063
family_003645	1	2	1	1	1	1	1	1	1	Dre|ENSDARG00000031637.8..Dma|Dissostichus_mawsoni_GLEAN_10018746..Dma|Dissostichus_mawsoni_GLEAN_10018748..Ema|evm.model.scaffold293.11..Gac|ENSGACG00000003081.1..Gmo|ENSGMOG00000015169.1..LCR|pan3..Mmu|ENSMUSG00000029647.15..Nco|pan3..Oni|ENSONIG00000014139.1..Ola|ENSORLG00000008758.1..Tni|ENSTNIG00000012705.1	Dissostichus_mawsoni_GLEAN_10018746..Dissostichus_mawsoni_GLEAN_10018748
family_003646	1	2	1	1	1	1	1	1	1	Dre|ENSDARG00000031886.8..Dma|Dissostichus_mawsoni_GLEAN_10018228..Dma|Dissostichus_mawsoni_GLEAN_10018230..Ema|evm.model.scaffold364.12..Gac|ENSGACG00000008423.1..Gmo|ENSGMOG00000013794.1..LCR|ift140..Mmu|ENSMUSG00000024169.15..Nco|ift140..Oni|ENSONIG00000020012.1..Ola|ENSORLG00000007425.1..Tni|ENSTNIG00000012812.1	Dissostichus_mawsoni_GLEAN_10018228..Dissostichus_mawsoni_GLEAN_10018230
family_003650	1	2	1	1	1	1	1	1	1	Dre|ENSDARG00000032650.6..Dma|Dissostichus_mawsoni_GLEAN_10000676..Dma|Dissostichus_mawsoni_GLEAN_10000677..Ema|evm.model.scaffold1629.2..Gac|ENSGACG00000007976.1..Gmo|ENSGMOG00000005878.1..LCR|fuk..Mmu|ENSMUSG00000033703.8..Nco|fuk..Oni|ENSONIG00000010560.1..Ola|ENSORLG00000014336.1..Tni|ENSTNIG00000002683.1	Dissostichus_mawsoni_GLEAN_10000676..Dissostichus_mawsoni_GLEAN_10000677
family_003667	1	2	1	1	1	1	1	1	1	Dre|ENSDARG00000036818.8..Dma|Dissostichus_mawsoni_GLEAN_10010790..Dma|Dissostichus_mawsoni_GLEAN_10010791..Ema|evm.model.scaffold16.32..Gac|ENSGACG00000005796.1..Gmo|ENSGMOG00000010467.1..LCR|LOC104928018..Mmu|ENSMUSG00000036091.8..Nco|LOC104944193..Oni|ENSONIG00000001771.1..Ola|ENSORLG00000003099.1..Tni|ENSTNIG00000005084.1	Dissostichus_mawsoni_GLEAN_10010790..Dissostichus_mawsoni_GLEAN_10010791
family_003685	1	2	1	1	1	1	1	1	1	Dre|ENSDARG00000040005.6..Dma|Dissostichus_mawsoni_GLEAN_10016347..Dma|Dissostichus_mawsoni_GLEAN_10016348..Ema|evm.model.scaffold216.55..Gac|ENSGACG00000014229.1..Gmo|ENSGMOG00000012062.1..LCR|scfd2..Mmu|ENSMUSG00000062110.14..Nco|scfd2..Oni|ENSONIG00000003029.1..Ola|ENSORLG00000000475.1..Tni|ENSTNIG00000017660.1	Dissostichus_mawsoni_GLEAN_10016347..Dissostichus_mawsoni_GLEAN_10016348
family_003704	1	2	1	1	1	1	1	1	1	Dre|ENSDARG00000043137.7..Dma|Dissostichus_mawsoni_GLEAN_10000963..Dma|Dissostichus_mawsoni_GLEAN_10010290..Ema|evm.model.scaffold195.4..Gac|ENSGACG00000002694.1..Gmo|ENSGMOG00000001665.1..LCR|cdca8..Mmu|ENSMUSG00000028873.16..Nco|cdca8..Oni|ENSONIG00000013598.1..Ola|ENSORLG00000009938.1..Tni|ENSTNIG00000001048.1	Dissostichus_mawsoni_GLEAN_10000963..Dissostichus_mawsoni_GLEAN_10010290
family_003790	1	2	1	1	1	1	1	1	1	Dre|ENSDARG00000060549.5..Dma|Dissostichus_mawsoni_GLEAN_10004319..Dma|Dissostichus_mawsoni_GLEAN_10004320..Ema|evm.model.scaffold1356.3..Gac|ENSGACG00000005523.1..Gmo|ENSGMOG00000004626.1..LCR|ecel1..Mmu|ENSMUSG00000026247.13..Nco|ecel1..Oni|ENSONIG00000010817.1..Ola|ENSORLG00000009595.1..Tni|ENSTNIG00000014294.1	Dissostichus_mawsoni_GLEAN_10004319..Dissostichus_mawsoni_GLEAN_10004320
family_003833	1	2	1	1	1	1	1	1	1	Dre|ENSDARG00000069968.5..Dma|Dissostichus_mawsoni_GLEAN_10019757..Dma|Dissostichus_mawsoni_GLEAN_10019758..Ema|evm.model.scaffold353.16..Gac|ENSGACG00000006013.1..Gmo|ENSGMOG00000004031.1..LCR|pcsk7..Mmu|ENSMUSG00000035382.8..Nco|pcsk7..Oni|ENSONIG00000016674.1..Ola|ENSORLG00000015722.1..Tni|ENSTNIG00000014350.1	Dissostichus_mawsoni_GLEAN_10019757..Dissostichus_mawsoni_GLEAN_10019758
family_003887	1	2	1	1	1	1	1	1	1	Dre|ENSDARG00000078381.4..Dma|Dissostichus_mawsoni_GLEAN_10009594..Dma|Dissostichus_mawsoni_GLEAN_10009595..Ema|evm.model.scaffold925.2..Gac|ENSGACG00000012223.3..Gmo|ENSGMOG00000013708.1..LCR|trip11..Mmu|ENSMUSG00000021188.14..Nco|trip11..Oni|ENSONIG00000019610.1..Ola|ENSORLG00000009693.1..Tni|ENSTNIG00000007136.1	Dissostichus_mawsoni_GLEAN_10009594..Dissostichus_mawsoni_GLEAN_10009595
family_003892	1	2	1	1	1	1	1	1	1	Dre|ENSDARG00000078759.6..Dma|Dissostichus_mawsoni_GLEAN_10022336..Dma|Dissostichus_mawsoni_GLEAN_10022337..Ema|evm.model.scaffold94.51..Gac|ENSGACG00000016111.1..Gmo|ENSGMOG00000012407.1..LCR|dna2..Mmu|ENSMUSG00000036875.15..Nco|dna2..Oni|ENSONIG00000017036.1..Ola|ENSORLG00000010460.1..Tni|ENSTNIG00000013789.1	Dissostichus_mawsoni_GLEAN_10022336..Dissostichus_mawsoni_GLEAN_10022337
family_003909	1	2	1	1	1	1	1	1	1	Dre|ENSDARG00000088232.2..Dma|Dissostichus_mawsoni_GLEAN_10018733..Dma|Dissostichus_mawsoni_GLEAN_10018734..Ema|evm.model.scaffold419.2..Gac|ENSGACG00000003182.1..Gmo|ENSGMOG00000015491.1..LCR|shisa2..Mmu|ENSMUSG00000044461.5..Nco|shisa2..Oni|ENSONIG00000014104.1..Ola|ENSORLG00000009065.1..Tni|ENSTNIG00000000624.1	Dissostichus_mawsoni_GLEAN_10018733..Dissostichus_mawsoni_GLEAN_10018734
family_003915	1	2	1	1	1	1	1	1	1	Dre|ENSDARG00000089181.2..Dma|Dissostichus_mawsoni_GLEAN_10015109..Dma|Dissostichus_mawsoni_GLEAN_10015110..Ema|evm.model.scaffold430.5..Gac|ENSGACG00000016712.1..Gmo|ENSGMOG00000002821.1..LCR|adad1..Mmu|ENSMUSG00000027719.15..Nco|adad1..Oni|ENSONIG00000001405.1..Ola|ENSORLG00000020856.1..Tni|ENSTNIG00000013059.1	Dissostichus_mawsoni_GLEAN_10015109..Dissostichus_mawsoni_GLEAN_10015110
family_003925	1	2	1	1	1	1	1	1	1	Dre|ENSDARG00000091760.2..Dma|Dissostichus_mawsoni_GLEAN_10019701..Dma|Dissostichus_mawsoni_GLEAN_10019702..Ema|evm.model.scaffold634.11..Gac|ENSGACG00000008165.1..Gmo|ENSGMOG00000002651.1..LCR|cwf19l2..Mmu|ENSMUSG00000025898.5..Nco|cwf19l2..Oni|ENSONIG00000005068.1..Ola|ENSORLG00000010487.2..Tni|ENSTNIG00000003190.1	Dissostichus_mawsoni_GLEAN_10019701..Dissostichus_mawsoni_GLEAN_10019702
family_003937	1	2	1	1	1	1	1	1	1	Dre|ENSDARG00000099021.1..Dma|Dissostichus_mawsoni_GLEAN_10005489..Dma|Dissostichus_mawsoni_GLEAN_10009499..Ema|evm.model.scaffold241.15..Gac|ENSGACG00000011675.1..Gmo|ENSGMOG00000005993.1..LCR|setdb1..Mmu|ENSMUSG00000015697.14..Nco|setdb1..Oni|ENSONIG00000006454.1..Ola|ENSORLG00000010602.1..Tni|ENSTNIG00000008065.1	Dissostichus_mawsoni_GLEAN_10005489..Dissostichus_mawsoni_GLEAN_10009499
family_003941	1	2	1	1	1	1	1	1	1	Dre|ENSDARG00000099560.1..Dma|Dissostichus_mawsoni_GLEAN_10000680..Dma|Dissostichus_mawsoni_GLEAN_10020754..Ema|evm.model.scaffold1629.6..Gac|ENSGACG00000019086.1..Gmo|ENSGMOG00000020242.1..LCR|lyrm5..Mmu|ENSMUSG00000040370.13..Nco|lyrm5..Oni|ENSONIG00000009900.1..Ola|ENSORLG00000014387.1..Tni|ENSTNIG00000006924.1	Dissostichus_mawsoni_GLEAN_10000680..Dissostichus_mawsoni_GLEAN_10020754
family_003954	1	2	1	1	1	1	1	1	1	Dre|ENSDARG00000101877.2..Dma|Dissostichus_mawsoni_GLEAN_10001152..Dma|Dissostichus_mawsoni_GLEAN_10001153..Ema|evm.model.scaffold774.12..Gac|ENSGACG00000001040.1..Gmo|ENSGMOG00000011683.1..LCR|rbm34..Mmu|ENSMUSG00000033931.8..Nco|rbm34..Oni|ENSONIG00000018121.1..Ola|ENSORLG00000001221.1..Tni|ENSTNIG00000001302.1	Dissostichus_mawsoni_GLEAN_10001152..Dissostichus_mawsoni_GLEAN_10001153
family_003955	1	2	1	1	1	1	1	1	1	Dre|ENSDARG00000102082.1..Dma|Dissostichus_mawsoni_GLEAN_10021723..Dma|Dissostichus_mawsoni_GLEAN_10021724..Ema|evm.model.scaffold18.10..Gac|ENSGACG00000017193.1..Gmo|ENSGMOG00000001897.1..LCR|nr3c2..Mmu|ENSMUSG00000031618.13..Nco|nr3c2..Oni|ENSONIG00000010029.1..Ola|ENSORLG00000007530.1..Tni|ENSTNIG00000017732.1	Dissostichus_mawsoni_GLEAN_10021723..Dissostichus_mawsoni_GLEAN_10021724
family_003961	1	2	1	1	1	1	1	1	1	Dre|ENSDARG00000103144.1..Dma|Dissostichus_mawsoni_GLEAN_10016908..Dma|Dissostichus_mawsoni_GLEAN_10016909..Ema|evm.model.scaffold446.2..Gac|ENSGACG00000005491.1..Gmo|ENSGMOG00000016042.1..LCR|ppp1r21..Mmu|ENSMUSG00000034709.8..Nco|ppp1r21..Oni|ENSONIG00000009853.1..Ola|ENSORLG00000010991.1..Tni|ENSTNIG00000016600.1	Dissostichus_mawsoni_GLEAN_10016908..Dissostichus_mawsoni_GLEAN_10016909
family_003966	1	2	1	1	1	1	1	1	1	Dre|ENSDARG00000103648.1..Dma|Dissostichus_mawsoni_GLEAN_10013762..Dma|Dissostichus_mawsoni_GLEAN_10013763..Ema|evm.model.scaffold700.15..Gac|ENSGACG00000014234.1..Gmo|ENSGMOG00000000302.1..LCR|znf536..Mmu|ENSMUSG00000043456.16..Nco|znf536..Oni|ENSONIG00000003511.1..Ola|ENSORLG00000015493.1..Tni|ENSTNIG00000002948.1	Dissostichus_mawsoni_GLEAN_10013762..Dissostichus_mawsoni_GLEAN_10013763
family_003968	1	2	1	1	1	1	1	1	1	Dre|ENSDARG00000104105.1..Dma|Dissostichus_mawsoni_GLEAN_10007039..Dma|Dissostichus_mawsoni_GLEAN_10007040..Ema|evm.model.scaffold406.7..Gac|ENSGACG00000001351.1..Gmo|ENSGMOG00000015604.1..LCR|ttf2..Mmu|ENSMUSG00000033222.16..Nco|LOC104945319..Oni|ENSONIG00000015742.1..Ola|ENSORLG00000012855.1..Tni|ENSTNIG00000015679.1	Dissostichus_mawsoni_GLEAN_10007039..Dissostichus_mawsoni_GLEAN_10007040
family_003975	1	2	1	1	1	1	1	1	1	Dre|ENSDARG00000104848.1..Dma|Dissostichus_mawsoni_GLEAN_10010040..Dma|Dissostichus_mawsoni_GLEAN_10010041..Ema|evm.model.scaffold11.9..Gac|ENSGACG00000006622.1..Gmo|ENSGMOG00000001207.1..LCR|cdkal1..Mmu|ENSMUSG00000006191.17..Nco|cdkal1..Oni|ENSONIG00000007075.1..Ola|ENSORLG00000004979.1..Tni|ENSTNIG00000009620.1	Dissostichus_mawsoni_GLEAN_10010040..Dissostichus_mawsoni_GLEAN_10010041
family_004067	0	10	1	0	0	0	0	0	0	Dma|Dissostichus_mawsoni_GLEAN_10000068..Dma|Dissostichus_mawsoni_GLEAN_10000687..Dma|Dissostichus_mawsoni_GLEAN_10001013..Dma|Dissostichus_mawsoni_GLEAN_10004108..Dma|Dissostichus_mawsoni_GLEAN_10004163..Dma|Dissostichus_mawsoni_GLEAN_10004170..Dma|Dissostichus_mawsoni_GLEAN_10004171..Dma|Dissostichus_mawsoni_GLEAN_10008327..Dma|Dissostichus_mawsoni_GLEAN_10009875..Dma|Dissostichus_mawsoni_GLEAN…	Dissostichus_mawsoni_GLEAN_10000068..Dissostichus_mawsoni_GLEAN_10000687..Dissostichus_mawsoni_GLEAN_10001013..Dissostichus_mawsoni_GLEAN_10004108..Dissostichus_mawsoni_GLEAN_10004163..Dissostichus_mawsoni_GLEAN_10004170..Dissostichus_mawsoni_GLEAN_10004171..Dissostichus_mawsoni_GLEAN_10008327..Dissostichus_mawsoni_GLEAN_10009875..Dissostichus_mawsoni_GLEAN_10013006
family_004070	1	2	1	1	1	1	1	1	0	Dre|ENSDARG00000042876.5..Dma|Dissostichus_mawsoni_GLEAN_10000262..Dma|Dissostichus_mawsoni_GLEAN_10014138..Ema|evm.model.scaffold510.10..Gac|ENSGACG00000007582.1..Gmo|ENSGMOG00000018905.1..LCR|abracl..Mmu|ENSMUSG00000078453.2..Nco|abracl..Oni|ENSONIG00000005659.1..Ola|ENSORLG00000017747.1	Dissostichus_mawsoni_GLEAN_10000262..Dissostichus_mawsoni_GLEAN_10014138
family_004074	1	2	1	1	0	1	1	1	1	Dre|ENSDARG00000067596.3..Dma|Dissostichus_mawsoni_GLEAN_10001848..Dma|Dissostichus_mawsoni_GLEAN_10015520..Ema|evm.model.scaffold54.45..Gac|ENSGACG00000003896.1..LCR|fancb..Mmu|ENSMUSG00000047757.16..Nco|fancb..Oni|ENSONIG00000016032.1..Ola|ENSORLG00000017835.1..Tni|ENSTNIG00000013956.1	Dissostichus_mawsoni_GLEAN_10001848..Dissostichus_mawsoni_GLEAN_10015520
family_004075	1	2	1	1	1	0	1	1	1	Dre|ENSDARG00000075677.3..Dma|Dissostichus_mawsoni_GLEAN_10003467..Dma|Dissostichus_mawsoni_GLEAN_10011687..Ema|evm.model.scaffold93.33..Gac|ENSGACG00000003236.1..Gmo|ENSGMOG00000013596.1..LCR|mrpl17..Mmu|ENSMUSG00000030879.9..Oni|ENSONIG00000011427.1..Ola|ENSORLG00000013563.1..Tni|ENSTNIG00000008195.1	Dissostichus_mawsoni_GLEAN_10003467..Dissostichus_mawsoni_GLEAN_10011687
family_004076	0	4	2	0	0	1	2	0	0	Dma|Dissostichus_mawsoni_GLEAN_10001417..Dma|Dissostichus_mawsoni_GLEAN_10004317..Dma|Dissostichus_mawsoni_GLEAN_10006553..Dma|Dissostichus_mawsoni_GLEAN_10007097..Ema|evm.model.scaffold244.8..Ema|evm.model.scaffold701.3..LCR|LOC104926316..LCR|LOC104933852..Nco|LOC104960987..Oni|ENSONIG00000005023.1..Oni|ENSONIG00000019019.1	Dissostichus_mawsoni_GLEAN_10001417..Dissostichus_mawsoni_GLEAN_10004317..Dissostichus_mawsoni_GLEAN_10006553..Dissostichus_mawsoni_GLEAN_10007097
family_004077	1	2	0	1	1	1	1	1	1	Dre|ENSDARG00000028442.6..Dma|Dissostichus_mawsoni_GLEAN_10004871..Dma|Dissostichus_mawsoni_GLEAN_10012628..Gac|ENSGACG00000012256.1..Gmo|ENSGMOG00000016507.1..LCR|rsg1..Mmu|ENSMUSG00000073733.4..Nco|rsg1..Oni|ENSONIG00000004050.1..Ola|ENSORLG00000003519.1..Tni|ENSTNIG00000014754.1	Dissostichus_mawsoni_GLEAN_10004871..Dissostichus_mawsoni_GLEAN_10012628
family_004078	1	2	1	1	1	1	1	1	1	Dre|ENSDARG00000101060.1..Dma|Dissostichus_mawsoni_GLEAN_10006314..Dma|Dissostichus_mawsoni_GLEAN_10018942..Ema|evm.model.scaffold80.34..Gac|ENSGACG00000018279.1..Gmo|ENSGMOG00000006320.1..LCR|LOC104923188..Nco|acrc..Oni|ENSONIG00000017845.1..Ola|ENSORLG00000006328.1..Tni|ENSTNIG00000008970.1	Dissostichus_mawsoni_GLEAN_10006314..Dissostichus_mawsoni_GLEAN_10018942
family_004079	1	2	0	1	1	1	1	1	1	Dre|ENSDARG00000075149.4..Dma|Dissostichus_mawsoni_GLEAN_10006555..Dma|Dissostichus_mawsoni_GLEAN_10006557..Gac|ENSGACG00000017746.1..Gmo|ENSGMOG00000010715.1..LCR|nagpa..Mmu|ENSMUSG00000023143.10..Nco|LOC104961681..Oni|ENSONIG00000001503.1..Ola|ENSORLG00000015366.1..Tni|ENSTNIG00000012972.1	Dissostichus_mawsoni_GLEAN_10006555..Dissostichus_mawsoni_GLEAN_10006557
family_004080	1	2	1	0	1	1	1	1	1	Dre|ENSDARG00000104864.1..Dma|Dissostichus_mawsoni_GLEAN_10007735..Dma|Dissostichus_mawsoni_GLEAN_10021303..Ema|evm.model.scaffold181.27..Gmo|ENSGMOG00000009236.1..LCR|klhdc2..Mmu|ENSMUSG00000020978.10..Nco|klhdc2..Oni|ENSONIG00000004877.1..Ola|ENSORLG00000012824.1..Tni|ENSTNIG00000017249.1	Dissostichus_mawsoni_GLEAN_10007735..Dissostichus_mawsoni_GLEAN_10021303
family_004081	1	3	1	0	0	2	0	1	2	Dre|ENSDARG00000078366.4..Dma|Dissostichus_mawsoni_GLEAN_10008099..Dma|Dissostichus_mawsoni_GLEAN_10008126..Dma|Dissostichus_mawsoni_GLEAN_10008130..Ema|evm.model.scaffold154.8..LCR|LOC104930642..Nco|LOC104942491..Nco|LOC104952931..Ola|ENSORLG00000018562.1..Tni|ENSTNIG00000008610.1..Tni|ENSTNIG00000016248.1	Dissostichus_mawsoni_GLEAN_10008099..Dissostichus_mawsoni_GLEAN_10008126..Dissostichus_mawsoni_GLEAN_10008130
family_004618	1	2	1	1	1	0	1	1	1	Dre|ENSDARG00000101385.2..Dma|Dissostichus_mawsoni_GLEAN_10010491..Dma|Dissostichus_mawsoni_GLEAN_10010492..Ema|evm.model.scaffold185.2..Gac|ENSGACG00000017671.1..Gmo|ENSGMOG00000012232.1..LCR|LOC104919991..Mmu|ENSMUSG00000031196.13..Oni|ENSONIG00000005228.1..Ola|ENSORLG00000002966.1..Tni|ENSTNIG00000016782.1	Dissostichus_mawsoni_GLEAN_10010491..Dissostichus_mawsoni_GLEAN_10010492
family_004656	1	2	1	1	1	1	1	1	1	Dre|ENSDARG00000011371.7..Dma|Dissostichus_mawsoni_GLEAN_10017893..Dma|Dissostichus_mawsoni_GLEAN_10017894..Ema|evm.model.scaffold1450.11..Gac|ENSGACG00000008794.1..Gmo|ENSGMOG00000008771.1..LCR|LOC104928914..Nco|LOC104941154..Oni|ENSONIG00000020389.1..Ola|ENSORLG00000008854.1..Tni|ENSTNIG00000010676.1	Dissostichus_mawsoni_GLEAN_10017893..Dissostichus_mawsoni_GLEAN_10017894
family_004803	0	2	1	1	1	1	1	1	1	Dma|Dissostichus_mawsoni_GLEAN_10021918..Dma|Dissostichus_mawsoni_GLEAN_10021919..Ema|evm.model.scaffold434.4..Gac|ENSGACG00000019406.1..Gmo|ENSGMOG00000011911.1..LCR|znf207..Mmu|ENSMUSG00000017421.18..Nco|LOC104947983..Oni|ENSONIG00000018117.1..Ola|ENSORLG00000003345.1..Tni|ENSTNIG00000003722.1	Dissostichus_mawsoni_GLEAN_10021918..Dissostichus_mawsoni_GLEAN_10021919
family_005132	1	2	1	1	1	1	1	1	1	Dre|ENSDARG00000024619.6..Dma|Dissostichus_mawsoni_GLEAN_10016442..Dma|Dissostichus_mawsoni_GLEAN_10016443..Ema|evm.model.scaffold407.7..Gac|ENSGACG00000007819.1..Gmo|ENSGMOG00000015427.1..LCR|LOC104924890..Nco|LOC104963488..Oni|ENSONIG00000010293.1..Ola|ENSORLG00000008208.1..Tni|ENSTNIG00000009804.1	Dissostichus_mawsoni_GLEAN_10016442..Dissostichus_mawsoni_GLEAN_10016443
family_005366	1	2	1	1	1	1	1	1	1	Dre|ENSDARG00000033539.7..Dma|Dissostichus_mawsoni_GLEAN_10016330..Dma|Dissostichus_mawsoni_GLEAN_10016332..Ema|evm.model.scaffold216.36..Gac|ENSGACG00000001239.1..Gmo|ENSGMOG00000018876.1..Mmu|ENSMUSG00000029247.17..Nco|paics..Oni|ENSONIG00000002913.1..Ola|ENSORLG00000001979.1..Tni|ENSTNIG00000017645.1	Dissostichus_mawsoni_GLEAN_10016330..Dissostichus_mawsoni_GLEAN_10016332
family_005670	1	2	1	1	1	0	1	1	1	Dre|ENSDARG00000040779.5..Dma|Dissostichus_mawsoni_GLEAN_10001119..Dma|Dissostichus_mawsoni_GLEAN_10001120..Ema|evm.model.scaffold609.3..Gac|ENSGACG00000013385.1..Gmo|ENSGMOG00000002490.1..LCR|med16..Mmu|ENSMUSG00000013833.15..Oni|ENSONIG00000004564.1..Ola|ENSORLG00000000109.1..Tni|ENSTNIG00000004736.1	Dissostichus_mawsoni_GLEAN_10001119..Dissostichus_mawsoni_GLEAN_10001120
family_006555	1	2	1	1	1	1	1	1	1	Dre|ENSDARG00000068406.4..Dma|Dissostichus_mawsoni_GLEAN_10008164..Dma|Dissostichus_mawsoni_GLEAN_10008165..Ema|evm.model.scaffold31.45..Gac|ENSGACG00000009721.1..Gmo|ENSGMOG00000008067.1..LCR|LOC104931492..Nco|LOC104961111..Oni|ENSONIG00000003682.1..Ola|ENSORLG00000006762.1..Tni|ENSTNIG00000007742.1	Dissostichus_mawsoni_GLEAN_10008164..Dissostichus_mawsoni_GLEAN_10008165
family_007178	0	2	1	1	1	1	1	1	1	Dma|Dissostichus_mawsoni_GLEAN_10010046..Dma|Dissostichus_mawsoni_GLEAN_10010047..Ema|evm.model.scaffold11.18..Gac|ENSGACG00000006690.1..Gmo|ENSGMOG00000005446.1..LCR|tnfrsf11b..Mmu|ENSMUSG00000063727.3..Nco|LOC104942111..Oni|ENSONIG00000007044.1..Ola|ENSORLG00000004915.1..Tni|ENSTNIG00000000468.1	Dissostichus_mawsoni_GLEAN_10010046..Dissostichus_mawsoni_GLEAN_10010047
family_007230	1	2	1	1	1	0	1	1	1	Dre|ENSDARG00000099485.1..Dma|Dissostichus_mawsoni_GLEAN_10002245..Dma|Dissostichus_mawsoni_GLEAN_10006030..Ema|evm.model.scaffold220.6..Gac|ENSGACG00000019877.1..Gmo|ENSGMOG00000004790.1..LCR|m1ap..Mmu|ENSMUSG00000030041.9..Oni|ENSONIG00000013574.1..Ola|ENSORLG00000005907.1..Tni|ENSTNIG00000002086.1	Dissostichus_mawsoni_GLEAN_10002245..Dissostichus_mawsoni_GLEAN_10006030
family_007489	1	2	0	1	1	1	1	1	1	Dre|ENSDARG00000104316.1..Dma|Dissostichus_mawsoni_GLEAN_10008841..Dma|Dissostichus_mawsoni_GLEAN_10008843..Gac|ENSGACG00000010714.1..Gmo|ENSGMOG00000007242.1..LCR|spats2..Mmu|ENSMUSG00000051934.4..Nco|LOC104967443..Oni|ENSONIG00000016739.1..Ola|ENSORLG00000015146.1..Tni|ENSTNIG00000012538.1	Dissostichus_mawsoni_GLEAN_10008841..Dissostichus_mawsoni_GLEAN_10008843
family_007552	0	2	1	1	1	1	1	1	1	Dma|Dissostichus_mawsoni_GLEAN_10007376..Dma|Dissostichus_mawsoni_GLEAN_10007378..Ema|evm.model.scaffold204.15..Gac|ENSGACG00000017876.2..Gmo|ENSGMOG00000016570.1..LCR|cfap44..Mmu|ENSMUSG00000071550.13..Nco|cfap44..Oni|ENSONIG00000012730.1..Ola|ENSORLG00000014951.1..Tni|ENSTNIG00000010326.1	Dissostichus_mawsoni_GLEAN_10007376..Dissostichus_mawsoni_GLEAN_10007378
family_007603	1	2	0	1	1	0	1	1	1	Dre|ENSDARG00000035570.4..Dma|Dissostichus_mawsoni_GLEAN_10000057..Dma|Dissostichus_mawsoni_GLEAN_10016714..Gac|ENSGACG00000010713.1..Gmo|ENSGMOG00000011113.1..LCR|LOC104931140..Mmu|ENSMUSG00000035171.9..Oni|ENSONIG00000011777.1..Ola|ENSORLG00000010809.1..Tni|ENSTNIG00000010809.1	Dissostichus_mawsoni_GLEAN_10000057..Dissostichus_mawsoni_GLEAN_10016714
family_007605	0	3	1	0	1	1	0	2	1	Dma|Dissostichus_mawsoni_GLEAN_10003099..Dma|Dissostichus_mawsoni_GLEAN_10003100..Dma|Dissostichus_mawsoni_GLEAN_10003105..Ema|evm.model.scaffold458.22..Gmo|ENSGMOG00000008436.1..LCR|LOC104940009..Nco|LOC104949321..Ola|ENSORLG00000007266.1..Ola|ENSORLG00000007286.1..Tni|ENSTNIG00000013011.1	Dissostichus_mawsoni_GLEAN_10003099..Dissostichus_mawsoni_GLEAN_10003100..Dissostichus_mawsoni_GLEAN_10003105
family_007606	0	5	0	1	2	0	1	0	1	Dma|Dissostichus_mawsoni_GLEAN_10003477..Dma|Dissostichus_mawsoni_GLEAN_10003480..Dma|Dissostichus_mawsoni_GLEAN_10010687..Dma|Dissostichus_mawsoni_GLEAN_10010689..Dma|Dissostichus_mawsoni_GLEAN_10010691..Gac|ENSGACG00000003380.1..Gmo|ENSGMOG00000013637.1..Gmo|ENSGMOG00000013703.1..Oni|ENSONIG00000011421.1..Tni|ENSTNIG00000005965.1	Dissostichus_mawsoni_GLEAN_10003477..Dissostichus_mawsoni_GLEAN_10003480..Dissostichus_mawsoni_GLEAN_10010687..Dissostichus_mawsoni_GLEAN_10010689..Dissostichus_mawsoni_GLEAN_10010691
family_007611	1	2	1	1	1	0	1	1	1	Dre|ENSDARG00000077688.3..Dma|Dissostichus_mawsoni_GLEAN_10017201..Dma|Dissostichus_mawsoni_GLEAN_10017202..Ema|evm.model.scaffold490.8..Gac|ENSGACG00000014144.1..Gmo|ENSGMOG00000007889.1..LCR|cpo..Oni|ENSONIG00000011982.1..Ola|ENSORLG00000004091.1..Tni|ENSTNIG00000010351.1	Dissostichus_mawsoni_GLEAN_10017201..Dissostichus_mawsoni_GLEAN_10017202
family_007612	1	3	1	1	2	0	0	0	1	Dre|ENSDARG00000089661.2..Dma|Dissostichus_mawsoni_GLEAN_10017532..Dma|Dissostichus_mawsoni_GLEAN_10017533..Dma|Dissostichus_mawsoni_GLEAN_10017535..Ema|evm.model.scaffold19.11..Gac|ENSGACG00000007974.1..Gmo|ENSGMOG00000007592.1..Gmo|ENSGMOG00000010811.1..LCR|LOC104921837..Tni|ENSTNIG00000010184.1	Dissostichus_mawsoni_GLEAN_10017532..Dissostichus_mawsoni_GLEAN_10017533..Dissostichus_mawsoni_GLEAN_10017535
family_008657	1	2	1	1	1	1	1	1	1	Dre|ENSDARG00000039515.2..Dma|Dissostichus_mawsoni_GLEAN_10000879..Dma|Dissostichus_mawsoni_GLEAN_10000880..Ema|evm.model.scaffold1183.3..Gac|ENSGACG00000019842.1..Gmo|ENSGMOG00000018039.1..Nco|LOC104958969..Oni|ENSONIG00000013091.1..Ola|ENSORLG00000010649.1..Tni|ENSTNIG00000000373.1	Dissostichus_mawsoni_GLEAN_10000879..Dissostichus_mawsoni_GLEAN_10000880
family_009141	1	2	1	1	1	1	1	0	0	Dre|ENSDARG00000058416.5..Dma|Dissostichus_mawsoni_GLEAN_10005034..Dma|Dissostichus_mawsoni_GLEAN_10005035..Ema|evm.model.scaffold1539.2..Gac|ENSGACG00000019850.1..Gmo|ENSGMOG00000009759.1..LCR|dnhd1..Mmu|ENSMUSG00000030882.17..Nco|dnhd1..Oni|ENSONIG00000013102.1	Dissostichus_mawsoni_GLEAN_10005034..Dissostichus_mawsoni_GLEAN_10005035
family_009608	0	2	1	1	0	1	1	1	1	Dma|Dissostichus_mawsoni_GLEAN_10009168..Dma|Dissostichus_mawsoni_GLEAN_10013144..Ema|evm.model.scaffold1065.3..Gac|ENSGACG00000005725.1..LCR|LOC104939917..Mmu|ENSMUSG00000006179.8..Nco|LOC104944374..Oni|ENSONIG00000016613.1..Ola|ENSORLG00000008506.1..Tni|ENSTNIG00000014327.1	Dissostichus_mawsoni_GLEAN_10009168..Dissostichus_mawsoni_GLEAN_10013144
family_010127	1	2	1	1	1	1	1	0	1	Dre|ENSDARG00000105261.1..Dma|Dissostichus_mawsoni_GLEAN_10004014..Dma|Dissostichus_mawsoni_GLEAN_10004015..Ema|evm.model.scaffold436.14..Gac|ENSGACG00000016876.1..Gmo|ENSGMOG00000007506.1..Mmu|ENSMUSG00000028163.17..Nco|LOC104953111..Oni|ENSONIG00000004349.1..Tni|ENSTNIG00000002693.1	Dissostichus_mawsoni_GLEAN_10004014..Dissostichus_mawsoni_GLEAN_10004015
family_010256	0	2	1	1	1	1	1	1	0	Dma|Dissostichus_mawsoni_GLEAN_10000070..Dma|Dissostichus_mawsoni_GLEAN_10013936..Ema|evm.model.scaffold53.8..Gac|ENSGACG00000004891.1..Gmo|ENSGMOG00000015933.1..LCR|mavs..Nco|mavs..Oni|ENSONIG00000012278.1..Ola|ENSORLG00000018188.1	Dissostichus_mawsoni_GLEAN_10000070..Dissostichus_mawsoni_GLEAN_10013936
family_010260	1	3	1	0	0	0	1	1	0	Dre|ENSDARG00000036616.3..Dma|Dissostichus_mawsoni_GLEAN_10004340..Dma|Dissostichus_mawsoni_GLEAN_10004342..Dma|Dissostichus_mawsoni_GLEAN_10004343..Ema|evm.model.scaffold447.12..LCR|gpr182..Mmu|ENSMUSG00000058396.7..Oni|ENSONIG00000021130.1..Ola|ENSORLG00000016607.1	Dissostichus_mawsoni_GLEAN_10004340..Dissostichus_mawsoni_GLEAN_10004342..Dissostichus_mawsoni_GLEAN_10004343
family_010262	1	2	1	0	1	1	1	0	1	Dre|ENSDARG00000079467.4..Dma|Dissostichus_mawsoni_GLEAN_10006820..Dma|Dissostichus_mawsoni_GLEAN_10012629..Ema|evm.model.scaffold188.41..Gmo|ENSGMOG00000016543.1..LCR|LOC104920528..Nco|LOC104959115..Oni|ENSONIG00000004052.1..Tni|ENSTNIG00000014753.1	Dissostichus_mawsoni_GLEAN_10006820..Dissostichus_mawsoni_GLEAN_10012629
family_010264	0	4	1	0	1	1	0	0	1	Dma|Dissostichus_mawsoni_GLEAN_10009442..Dma|Dissostichus_mawsoni_GLEAN_10009443..Dma|Dissostichus_mawsoni_GLEAN_10009444..Dma|Dissostichus_mawsoni_GLEAN_10009445..Ema|evm.model.scaffold258.9..Gmo|ENSGMOG00000007994.1..Mmu|ENSMUSG00000026531.4..Nco|LOC104961620..Tni|ENSTNIG00000018344.1	Dissostichus_mawsoni_GLEAN_10009442..Dissostichus_mawsoni_GLEAN_10009443..Dissostichus_mawsoni_GLEAN_10009444..Dissostichus_mawsoni_GLEAN_10009445
family_010266	0	2	1	1	0	1	1	1	1	Dma|Dissostichus_mawsoni_GLEAN_10017299..Dma|Dissostichus_mawsoni_GLEAN_10017301..Ema|evm.model.scaffold443.8..Gac|ENSGACG00000014502.1..LCR|LOC104935054..Nco|LOC104959676..Oni|ENSONIG00000020943.1..Ola|ENSORLG00000006480.1..Tni|ENSTNIG00000008320.1	Dissostichus_mawsoni_GLEAN_10017299..Dissostichus_mawsoni_GLEAN_10017301
family_011088	1	2	1	1	1	1	1	0	0	Dre|ENSDARG00000052923.7..Dma|Dissostichus_mawsoni_GLEAN_10006392..Dma|Dissostichus_mawsoni_GLEAN_10006393..Ema|evm.model.scaffold368.7..Gac|ENSGACG00000005295.1..Gmo|ENSGMOG00000018399.1..LCR|LOC104930869..Nco|LOC104958559..Oni|ENSONIG00000011948.1	Dissostichus_mawsoni_GLEAN_10006392..Dissostichus_mawsoni_GLEAN_10006393
family_011678	1	2	1	0	1	1	0	1	1	Dre|ENSDARG00000089505.2..Dma|Dissostichus_mawsoni_GLEAN_10007917..Dma|Dissostichus_mawsoni_GLEAN_10007918..Ema|evm.model.scaffold647.10..Gmo|ENSGMOG00000018730.1..Mmu|ENSMUSG00000061755.10..Nco|bod1l1..Ola|ENSORLG00000000588.1..Tni|ENSTNIG00000015731.1	Dissostichus_mawsoni_GLEAN_10007917..Dissostichus_mawsoni_GLEAN_10007918
family_011718	1	2	1	1	1	1	0	0	1	Dre|ENSDARG00000092067.3..Dma|Dissostichus_mawsoni_GLEAN_10011746..Dma|Dissostichus_mawsoni_GLEAN_10011747..Ema|evm.model.scaffold591.2..Gac|ENSGACG00000010011.1..Gmo|ENSGMOG00000015615.1..LCR|atn1..Nco|LOC104954081..Tni|ENSTNIG00000003480.1	Dissostichus_mawsoni_GLEAN_10011746..Dissostichus_mawsoni_GLEAN_10011747
family_011726	1	2	1	1	1	1	0	0	1	Dre|ENSDARG00000093201.2..Dma|Dissostichus_mawsoni_GLEAN_10007628..Dma|Dissostichus_mawsoni_GLEAN_10007629..Ema|evm.model.scaffold348.9..Gac|ENSGACG00000012918.1..Gmo|ENSGMOG00000007656.1..LCR|LOC104921085..Nco|LOC104959629..Tni|ENSTNIG00000016755.1	Dissostichus_mawsoni_GLEAN_10007628..Dissostichus_mawsoni_GLEAN_10007629
family_011962	0	2	1	0	0	1	1	1	1	Dma|Dissostichus_mawsoni_GLEAN_10006638..Dma|Dissostichus_mawsoni_GLEAN_10006640..Ema|evm.model.scaffold538.5..LCR|prdm6..Mmu|ENSMUSG00000069378.13..Nco|prdm6..Oni|ENSONIG00000013818.1..Ola|ENSORLG00000017089.1..Tni|ENSTNIG00000004450.1	Dissostichus_mawsoni_GLEAN_10006638..Dissostichus_mawsoni_GLEAN_10006640
family_012107	0	7	0	0	0	1	0	0	0	Dma|Dissostichus_mawsoni_GLEAN_10000025..Dma|Dissostichus_mawsoni_GLEAN_10000334..Dma|Dissostichus_mawsoni_GLEAN_10000662..Dma|Dissostichus_mawsoni_GLEAN_10001298..Dma|Dissostichus_mawsoni_GLEAN_10003254..Dma|Dissostichus_mawsoni_GLEAN_10006176..Dma|Dissostichus_mawsoni_GLEAN_10008723..Nco|LOC104965707	Dissostichus_mawsoni_GLEAN_10000025..Dissostichus_mawsoni_GLEAN_10000334..Dissostichus_mawsoni_GLEAN_10000662..Dissostichus_mawsoni_GLEAN_10001298..Dissostichus_mawsoni_GLEAN_10003254..Dissostichus_mawsoni_GLEAN_10006176..Dissostichus_mawsoni_GLEAN_10008723
family_012108	0	2	0	1	1	1	1	1	0	Dma|Dissostichus_mawsoni_GLEAN_10000240..Dma|Dissostichus_mawsoni_GLEAN_10003348..Gac|ENSGACG00000014692.1..Gmo|ENSGMOG00000011417.1..LCR|LOC104938915..Nco|LOC104947299..Oni|ENSONIG00000009300.1..Ola|ENSORLG00000019717.1	Dissostichus_mawsoni_GLEAN_10000240..Dissostichus_mawsoni_GLEAN_10003348
family_012110	1	2	0	1	0	0	1	1	1	Dre|ENSDARG00000036840.8..Dma|Dissostichus_mawsoni_GLEAN_10001850..Dma|Dissostichus_mawsoni_GLEAN_10005667..Gac|ENSGACG00000018310.1..LCR|LOC104922281..Oni|ENSONIG00000018807.1..Ola|ENSORLG00000012618.1..Tni|ENSTNIG00000004865.1	Dissostichus_mawsoni_GLEAN_10001850..Dissostichus_mawsoni_GLEAN_10005667
family_012111	1	3	2	0	0	2	0	0	0	Dre|ENSDARG00000093186.1..Dma|Dissostichus_mawsoni_GLEAN_10001877..Dma|Dissostichus_mawsoni_GLEAN_10001878..Dma|Dissostichus_mawsoni_GLEAN_10006125..Ema|evm.model.scaffold1064.2..Ema|evm.model.scaffold537.11..Nco|LOC104952319..Nco|LOC104956446	Dissostichus_mawsoni_GLEAN_10001877..Dissostichus_mawsoni_GLEAN_10001878..Dissostichus_mawsoni_GLEAN_10006125
family_012112	0	3	1	1	0	1	0	1	0	Dma|Dissostichus_mawsoni_GLEAN_10005974..Dma|Dissostichus_mawsoni_GLEAN_10008312..Dma|Dissostichus_mawsoni_GLEAN_10017770..Ema|evm.model.scaffold1480.3..Gac|ENSGACG00000000796.1..LCR|LOC104935480..Nco|LOC104961425..Ola|ENSORLG00000015055.1	Dissostichus_mawsoni_GLEAN_10005974..Dissostichus_mawsoni_GLEAN_10008312..Dissostichus_mawsoni_GLEAN_10017770
family_012113	0	5	0	0	2	1	0	0	0	Dma|Dissostichus_mawsoni_GLEAN_10006066..Dma|Dissostichus_mawsoni_GLEAN_10006079..Dma|Dissostichus_mawsoni_GLEAN_10006082..Dma|Dissostichus_mawsoni_GLEAN_10006083..Dma|Dissostichus_mawsoni_GLEAN_10006088..Gmo|ENSGMOG00000011988.1..Gmo|ENSGMOG00000019708.1..Nco|LOC104946232	Dissostichus_mawsoni_GLEAN_10006066..Dissostichus_mawsoni_GLEAN_10006079..Dissostichus_mawsoni_GLEAN_10006082..Dissostichus_mawsoni_GLEAN_10006083..Dissostichus_mawsoni_GLEAN_10006088
family_012804	1	2	1	0	0	1	1	0	1	Dre|ENSDARG00000070697.2..Dma|Dissostichus_mawsoni_GLEAN_10003453..Dma|Dissostichus_mawsoni_GLEAN_10005587..Ema|evm.model.scaffold2.54..LCR|rnf223..Nco|LOC104966027..Oni|ENSONIG00000009295.1..Tni|ENSTNIG00000010882.1	Dissostichus_mawsoni_GLEAN_10003453..Dissostichus_mawsoni_GLEAN_10005587
family_012941	1	2	1	1	1	1	0	0	0	Dre|ENSDARG00000079278.5..Dma|Dissostichus_mawsoni_GLEAN_10004556..Dma|Dissostichus_mawsoni_GLEAN_10004557..Ema|evm.model.scaffold233.29..Gac|ENSGACG00000018463.1..Gmo|ENSGMOG00000019549.1..LCR|LOC104922949..Nco|LOC104959577	Dissostichus_mawsoni_GLEAN_10004556..Dissostichus_mawsoni_GLEAN_10004557
family_013020	1	2	1	1	1	1	0	1	0	Dre|ENSDARG00000092359.2..Dma|Dissostichus_mawsoni_GLEAN_10002443..Dma|Dissostichus_mawsoni_GLEAN_10002444..Ema|evm.model.scaffold250.3..Gac|ENSGACG00000014698.1..Gmo|ENSGMOG00000011452.1..Nco|LOC104946675..Ola|ENSORLG00000019634.1	Dissostichus_mawsoni_GLEAN_10002443..Dissostichus_mawsoni_GLEAN_10002444
family_013186	0	2	1	1	1	0	0	1	1	Dma|Dissostichus_mawsoni_GLEAN_10003550..Dma|Dissostichus_mawsoni_GLEAN_10003552..Ema|evm.model.scaffold64.7..Gac|ENSGACG00000001983.1..Gmo|ENSGMOG00000003325.1..LCR|LOC104937779..Ola|ENSORLG00000018083.1..Tni|ENSTNIG00000008289.1	Dissostichus_mawsoni_GLEAN_10003550..Dissostichus_mawsoni_GLEAN_10003552
family_013277	0	2	1	1	1	1	1	0	0	Dma|Dissostichus_mawsoni_GLEAN_10017031..Dma|Dissostichus_mawsoni_GLEAN_10018596..Ema|evm.model.scaffold3.112..Gac|ENSGACG00000015140.1..Gmo|ENSGMOG00000003776.1..LCR|LOC104918267..Nco|LOC104949740..Oni|ENSONIG00000008330.1	Dissostichus_mawsoni_GLEAN_10017031..Dissostichus_mawsoni_GLEAN_10018596
family_013356	0	3	0	1	1	0	1	0	0	Dma|Dissostichus_mawsoni_GLEAN_10000316..Dma|Dissostichus_mawsoni_GLEAN_10003669..Dma|Dissostichus_mawsoni_GLEAN_10009550..Gac|ENSGACG00000002077.1..Gmo|ENSGMOG00000016386.1..LCR|LOC104920550..Oni|ENSONIG00000021188.1	Dissostichus_mawsoni_GLEAN_10000316..Dissostichus_mawsoni_GLEAN_10003669..Dissostichus_mawsoni_GLEAN_10009550
family_013357	0	4	1	0	0	0	0	0	0	Dma|Dissostichus_mawsoni_GLEAN_10000960..Dma|Dissostichus_mawsoni_GLEAN_10004893..Dma|Dissostichus_mawsoni_GLEAN_10004896..Dma|Dissostichus_mawsoni_GLEAN_10006078..Ema|evm.model.scaffold1153.11..LCR|LOC104932846..LCR|LOC104939228	Dissostichus_mawsoni_GLEAN_10000960..Dissostichus_mawsoni_GLEAN_10004893..Dissostichus_mawsoni_GLEAN_10004896..Dissostichus_mawsoni_GLEAN_10006078
family_013361	0	5	1	0	0	1	0	0	0	Dma|Dissostichus_mawsoni_GLEAN_10000605..Dma|Dissostichus_mawsoni_GLEAN_10005509..Dma|Dissostichus_mawsoni_GLEAN_10014251..Dma|Dissostichus_mawsoni_GLEAN_10015058..Dma|Dissostichus_mawsoni_GLEAN_10017419..Ema|evm.model.scaffold238.12..Nco|LOC104963964	Dissostichus_mawsoni_GLEAN_10000605..Dissostichus_mawsoni_GLEAN_10005509..Dissostichus_mawsoni_GLEAN_10014251..Dissostichus_mawsoni_GLEAN_10015058..Dissostichus_mawsoni_GLEAN_10017419
family_013362	0	2	1	1	1	0	0	0	0	Dma|Dissostichus_mawsoni_GLEAN_10007377..Dma|Dissostichus_mawsoni_GLEAN_10010974..Ema|evm.model.scaffold83.12..Gac|ENSGACG00000012388.1..Gmo|ENSGMOG00000012250.1..LCR|pgc..Mmu|ENSMUSG00000023987.14	Dissostichus_mawsoni_GLEAN_10007377..Dissostichus_mawsoni_GLEAN_10010974
family_013363	0	2	1	0	1	0	0	0	1	Dma|Dissostichus_mawsoni_GLEAN_10009232..Dma|Dissostichus_mawsoni_GLEAN_10009233..Ema|evm.model.scaffold2.135..Gmo|ENSGMOG00000007004.1..LCR|LOC104940350..Mmu|ENSMUSG00000009115.5..Tni|ENSTNIG00000018419.1	Dissostichus_mawsoni_GLEAN_10009232..Dissostichus_mawsoni_GLEAN_10009233
family_013364	0	4	3	0	0	0	0	0	0	Dma|Dissostichus_mawsoni_GLEAN_10011685..Dma|Dissostichus_mawsoni_GLEAN_10011775..Dma|Dissostichus_mawsoni_GLEAN_10011922..Dma|Dissostichus_mawsoni_GLEAN_10019303..Ema|evm.model.scaffold1654.1..Ema|evm.model.scaffold69.26..Ema|evm.model.scaffold69.27	Dissostichus_mawsoni_GLEAN_10011685..Dissostichus_mawsoni_GLEAN_10011775..Dissostichus_mawsoni_GLEAN_10011922..Dissostichus_mawsoni_GLEAN_10019303
family_013685	1	2	1	0	0	1	0	1	0	Dre|ENSDARG00000057790.6..Dma|Dissostichus_mawsoni_GLEAN_10001586..Dma|Dissostichus_mawsoni_GLEAN_10001588..Ema|evm.model.scaffold1467.5..LCR|LOC104937758..Nco|LOC104959376..Ola|ENSORLG00000011082.1	Dissostichus_mawsoni_GLEAN_10001586..Dissostichus_mawsoni_GLEAN_10001588
family_014025	1	2	1	0	0	1	0	1	0	Dre|ENSDARG00000104346.1..Dma|Dissostichus_mawsoni_GLEAN_10009143..Dma|Dissostichus_mawsoni_GLEAN_10021089..Ema|evm.model.scaffold891.2..LCR|LOC104919223..Nco|LOC104966173..Ola|ENSORLG00000009037.1	Dissostichus_mawsoni_GLEAN_10009143..Dissostichus_mawsoni_GLEAN_10021089
family_014040	1	2	1	1	1	0	0	1	0	Dre|ENSDARG00000105441.1..Dma|Dissostichus_mawsoni_GLEAN_10010482..Dma|Dissostichus_mawsoni_GLEAN_10017009..Ema|evm.model.scaffold3.137..Gac|ENSGACG00000015261.1..Gmo|ENSGMOG00000005721.1..Ola|ENSORLG00000004463.1	Dissostichus_mawsoni_GLEAN_10010482..Dissostichus_mawsoni_GLEAN_10017009
family_014047	0	2	1	0	1	1	0	1	0	Dma|Dissostichus_mawsoni_GLEAN_10000882..Dma|Dissostichus_mawsoni_GLEAN_10017961..Ema|evm.model.scaffold338.5..Gmo|ENSGMOG00000011972.1..LCR|LOC104925466..Nco|LOC104958077..Ola|ENSORLG00000007209.1	Dissostichus_mawsoni_GLEAN_10000882..Dissostichus_mawsoni_GLEAN_10017961
family_014068	0	2	1	1	1	1	0	0	0	Dma|Dissostichus_mawsoni_GLEAN_10003056..Dma|Dissostichus_mawsoni_GLEAN_10003057..Ema|evm.model.scaffold1250.4..Gac|ENSGACG00000018591.1..Gmo|ENSGMOG00000005012.1..LCR|LOC104932280..Nco|LOC104952163	Dissostichus_mawsoni_GLEAN_10003056..Dissostichus_mawsoni_GLEAN_10003057
family_014136	0	2	1	1	0	1	0	1	1	Dma|Dissostichus_mawsoni_GLEAN_10010807..Dma|Dissostichus_mawsoni_GLEAN_10010809..Ema|evm.model.scaffold16.48..Gac|ENSGACG00000006019.1..Nco|LOC104940874..Ola|ENSORLG00000003467.1..Tni|ENSTNIG00000012018.1	Dissostichus_mawsoni_GLEAN_10010807..Dissostichus_mawsoni_GLEAN_10010809
family_014274	0	5	1	0	0	0	0	0	0	Dma|Dissostichus_mawsoni_GLEAN_10001123..Dma|Dissostichus_mawsoni_GLEAN_10002548..Dma|Dissostichus_mawsoni_GLEAN_10013654..Dma|Dissostichus_mawsoni_GLEAN_10018438..Dma|Dissostichus_mawsoni_GLEAN_10022432..Ema|evm.model.scaffold1199.12	Dissostichus_mawsoni_GLEAN_10001123..Dissostichus_mawsoni_GLEAN_10002548..Dissostichus_mawsoni_GLEAN_10013654..Dissostichus_mawsoni_GLEAN_10018438..Dissostichus_mawsoni_GLEAN_10022432
family_014277	1	3	0	0	0	1	0	1	0	Dre|ENSDARG00000101634.1..Dma|Dissostichus_mawsoni_GLEAN_10002014..Dma|Dissostichus_mawsoni_GLEAN_10015033..Dma|Dissostichus_mawsoni_GLEAN_10015034..Nco|LOC104941448..Ola|ENSORLG00000015462.1	Dissostichus_mawsoni_GLEAN_10002014..Dissostichus_mawsoni_GLEAN_10015033..Dissostichus_mawsoni_GLEAN_10015034
family_014280	0	2	0	1	0	1	1	0	0	Dma|Dissostichus_mawsoni_GLEAN_10009763..Dma|Dissostichus_mawsoni_GLEAN_10016126..Gac|ENSGACG00000019776.1..LCR|LOC104928802..Nco|LOC104963020..Oni|ENSONIG00000020520.1	Dissostichus_mawsoni_GLEAN_10009763..Dissostichus_mawsoni_GLEAN_10016126
family_014281	0	2	1	0	0	1	0	1	1	Dma|Dissostichus_mawsoni_GLEAN_10010733..Dma|Dissostichus_mawsoni_GLEAN_10010734..Ema|evm.model.scaffold290.26..Nco|LOC104944805..Ola|ENSORLG00000002124.1..Tni|ENSTNIG00000015388.1	Dissostichus_mawsoni_GLEAN_10010733..Dissostichus_mawsoni_GLEAN_10010734
family_014296	1	2	1	0	0	1	0	0	1	Dre|ENSDARG00000101823.1..Dma|Dissostichus_mawsoni_GLEAN_10001917..Dma|Dissostichus_mawsoni_GLEAN_10015035..Ema|evm.model.scaffold406.1..Nco|LOC104958331..Tni|ENSTNIG00000005522.1	Dissostichus_mawsoni_GLEAN_10001917..Dissostichus_mawsoni_GLEAN_10015035
family_014619	1	2	1	0	0	1	0	0	0	Dre|ENSDARG00000086764.3..Dma|Dissostichus_mawsoni_GLEAN_10011725..Dma|Dissostichus_mawsoni_GLEAN_10011726..Ema|evm.model.scaffold760.7..LCR|mdc1..Nco|LOC104965280	Dissostichus_mawsoni_GLEAN_10011725..Dissostichus_mawsoni_GLEAN_10011726
family_014626	1	2	1	0	0	1	0	0	0	Dre|ENSDARG00000087596.3..Dma|Dissostichus_mawsoni_GLEAN_10004810..Dma|Dissostichus_mawsoni_GLEAN_10004811..Ema|evm.model.scaffold506.7..LCR|LOC104935042..Nco|LOC104954947	Dissostichus_mawsoni_GLEAN_10004810..Dissostichus_mawsoni_GLEAN_10004811
family_014777	0	3	1	0	0	1	0	0	0	Dma|Dissostichus_mawsoni_GLEAN_10000610..Dma|Dissostichus_mawsoni_GLEAN_10002577..Dma|Dissostichus_mawsoni_GLEAN_10005452..Ema|evm.model.scaffold1014.7..LCR|LOC104935643..Nco|LOC104967926	Dissostichus_mawsoni_GLEAN_10000610..Dissostichus_mawsoni_GLEAN_10002577..Dissostichus_mawsoni_GLEAN_10005452
family_014859	0	2	0	0	1	1	0	0	1	Dma|Dissostichus_mawsoni_GLEAN_10017205..Dma|Dissostichus_mawsoni_GLEAN_10018536..Gmo|ENSGMOG00000018587.1..LCR|LOC104936518..Nco|LOC104964899..Tni|ENSTNIG00000017148.1	Dissostichus_mawsoni_GLEAN_10017205..Dissostichus_mawsoni_GLEAN_10018536
family_014896	0	2	0	0	1	1	0	0	1	Dma|Dissostichus_mawsoni_GLEAN_10014788..Dma|Dissostichus_mawsoni_GLEAN_10021944..Gmo|ENSGMOG00000019827.1..LCR|LOC104935234..Nco|LOC104952897..Tni|ENSTNIG00000003955.1	Dissostichus_mawsoni_GLEAN_10014788..Dissostichus_mawsoni_GLEAN_10021944
family_015028	0	4	1	0	0	0	0	0	0	Dma|Dissostichus_mawsoni_GLEAN_10000091..Dma|Dissostichus_mawsoni_GLEAN_10002889..Dma|Dissostichus_mawsoni_GLEAN_10003408..Dma|Dissostichus_mawsoni_GLEAN_10004249..Ema|evm.model.scaffold1222.1	Dissostichus_mawsoni_GLEAN_10000091..Dissostichus_mawsoni_GLEAN_10002889..Dissostichus_mawsoni_GLEAN_10003408..Dissostichus_mawsoni_GLEAN_10004249
family_015031	0	4	0	0	0	1	0	0	0	Dma|Dissostichus_mawsoni_GLEAN_10000389..Dma|Dissostichus_mawsoni_GLEAN_10000433..Dma|Dissostichus_mawsoni_GLEAN_10000826..Dma|Dissostichus_mawsoni_GLEAN_10001143..Nco|LOC104943630	Dissostichus_mawsoni_GLEAN_10000389..Dissostichus_mawsoni_GLEAN_10000433..Dissostichus_mawsoni_GLEAN_10000826..Dissostichus_mawsoni_GLEAN_10001143
family_015034	0	4	1	0	0	0	0	0	0	Dma|Dissostichus_mawsoni_GLEAN_10000697..Dma|Dissostichus_mawsoni_GLEAN_10001279..Dma|Dissostichus_mawsoni_GLEAN_10002375..Dma|Dissostichus_mawsoni_GLEAN_10012857..Ema|evm.model.scaffold708.3	Dissostichus_mawsoni_GLEAN_10000697..Dissostichus_mawsoni_GLEAN_10001279..Dissostichus_mawsoni_GLEAN_10002375..Dissostichus_mawsoni_GLEAN_10012857
family_015035	0	3	2	0	0	0	0	0	0	Dma|Dissostichus_mawsoni_GLEAN_10000904..Dma|Dissostichus_mawsoni_GLEAN_10001809..Dma|Dissostichus_mawsoni_GLEAN_10001856..Ema|evm.model.scaffold415.5..Ema|evm.model.scaffold461.22	Dissostichus_mawsoni_GLEAN_10000904..Dissostichus_mawsoni_GLEAN_10001809..Dissostichus_mawsoni_GLEAN_10001856
family_015036	0	4	0	0	0	0	1	0	0	Dma|Dissostichus_mawsoni_GLEAN_10000983..Dma|Dissostichus_mawsoni_GLEAN_10003932..Dma|Dissostichus_mawsoni_GLEAN_10009310..Dma|Dissostichus_mawsoni_GLEAN_10016427..Oni|ENSONIG00000008168.1	Dissostichus_mawsoni_GLEAN_10000983..Dissostichus_mawsoni_GLEAN_10003932..Dissostichus_mawsoni_GLEAN_10009310..Dissostichus_mawsoni_GLEAN_10016427
family_015037	0	2	0	0	0	0	1	1	0	Dma|Dissostichus_mawsoni_GLEAN_10001414..Dma|Dissostichus_mawsoni_GLEAN_10007184..LCR|LOC104936769..Oni|ENSONIG00000002164.1..Ola|ENSORLG00000016867.1	Dissostichus_mawsoni_GLEAN_10001414..Dissostichus_mawsoni_GLEAN_10007184
family_015039	0	2	1	1	0	0	0	0	1	Dma|Dissostichus_mawsoni_GLEAN_10003611..Dma|Dissostichus_mawsoni_GLEAN_10009574..Ema|evm.model.scaffold1387.2..Gac|ENSGACG00000005289.1..Tni|ENSTNIG00000001086.1	Dissostichus_mawsoni_GLEAN_10003611..Dissostichus_mawsoni_GLEAN_10009574
family_015040	0	2	1	1	0	0	0	1	0	Dma|Dissostichus_mawsoni_GLEAN_10003736..Dma|Dissostichus_mawsoni_GLEAN_10006432..Ema|evm.model.scaffold1870.1..Gac|ENSGACG00000013596.1..Ola|ENSORLG00000020865.1	Dissostichus_mawsoni_GLEAN_10003736..Dissostichus_mawsoni_GLEAN_10006432
family_015041	0	4	1	0	0	0	0	0	0	Dma|Dissostichus_mawsoni_GLEAN_10004820..Dma|Dissostichus_mawsoni_GLEAN_10011798..Dma|Dissostichus_mawsoni_GLEAN_10013939..Dma|Dissostichus_mawsoni_GLEAN_10020318..Ema|evm.model.scaffold14.18	Dissostichus_mawsoni_GLEAN_10004820..Dissostichus_mawsoni_GLEAN_10011798..Dissostichus_mawsoni_GLEAN_10013939..Dissostichus_mawsoni_GLEAN_10020318
family_015403	0	2	1	1	0	0	0	0	0	Dma|Dissostichus_mawsoni_GLEAN_10001619..Dma|Dissostichus_mawsoni_GLEAN_10009139..Ema|evm.model.scaffold778.15..Gac|ENSGACG00000003857.1..LCR|LOC104934950	Dissostichus_mawsoni_GLEAN_10001619..Dissostichus_mawsoni_GLEAN_10009139
family_015702	0	2	1	0	0	0	0	1	0	Dma|Dissostichus_mawsoni_GLEAN_10000083..Dma|Dissostichus_mawsoni_GLEAN_10003403..Ema|evm.model.scaffold211.6..Ola|ENSORLG00000001158.1	Dissostichus_mawsoni_GLEAN_10000083..Dissostichus_mawsoni_GLEAN_10003403
family_015705	0	3	1	0	0	0	0	0	0	Dma|Dissostichus_mawsoni_GLEAN_10000593..Dma|Dissostichus_mawsoni_GLEAN_10002319..Dma|Dissostichus_mawsoni_GLEAN_10004955..Ema|evm.model.scaffold1128.5	Dissostichus_mawsoni_GLEAN_10000593..Dissostichus_mawsoni_GLEAN_10002319..Dissostichus_mawsoni_GLEAN_10004955
family_015706	0	3	0	0	0	0	0	0	0	Dma|Dissostichus_mawsoni_GLEAN_10000602..Dma|Dissostichus_mawsoni_GLEAN_10003346..Dma|Dissostichus_mawsoni_GLEAN_10003347..LCR|LOC104938916	Dissostichus_mawsoni_GLEAN_10000602..Dissostichus_mawsoni_GLEAN_10003346..Dissostichus_mawsoni_GLEAN_10003347
family_015707	0	2	1	0	0	0	0	1	0	Dma|Dissostichus_mawsoni_GLEAN_10000684..Dma|Dissostichus_mawsoni_GLEAN_10000708..Ema|evm.model.scaffold1082.11..Ola|ENSORLG00000017793.1	Dissostichus_mawsoni_GLEAN_10000684..Dissostichus_mawsoni_GLEAN_10000708
family_015708	1	3	0	0	0	0	0	0	0	Dre|ENSDARG00000105080.1..Dma|Dissostichus_mawsoni_GLEAN_10000836..Dma|Dissostichus_mawsoni_GLEAN_10005361..Dma|Dissostichus_mawsoni_GLEAN_10012863	Dissostichus_mawsoni_GLEAN_10000836..Dissostichus_mawsoni_GLEAN_10005361..Dissostichus_mawsoni_GLEAN_10012863
family_015709	0	3	1	0	0	0	0	0	0	Dma|Dissostichus_mawsoni_GLEAN_10001762..Dma|Dissostichus_mawsoni_GLEAN_10003521..Dma|Dissostichus_mawsoni_GLEAN_10020226..Ema|evm.model.scaffold451.6	Dissostichus_mawsoni_GLEAN_10001762..Dissostichus_mawsoni_GLEAN_10003521..Dissostichus_mawsoni_GLEAN_10020226
family_015711	0	2	0	0	1	1	0	0	0	Dma|Dissostichus_mawsoni_GLEAN_10002524..Dma|Dissostichus_mawsoni_GLEAN_10017757..Gmo|ENSGMOG00000001273.1..Nco|LOC104957396	Dissostichus_mawsoni_GLEAN_10002524..Dissostichus_mawsoni_GLEAN_10017757
family_015712	0	3	1	0	0	0	0	0	0	Dma|Dissostichus_mawsoni_GLEAN_10002600..Dma|Dissostichus_mawsoni_GLEAN_10002601..Dma|Dissostichus_mawsoni_GLEAN_10009123..Ema|evm.model.scaffold737.9	Dissostichus_mawsoni_GLEAN_10002600..Dissostichus_mawsoni_GLEAN_10002601..Dissostichus_mawsoni_GLEAN_10009123
family_015714	0	3	0	0	0	1	0	0	0	Dma|Dissostichus_mawsoni_GLEAN_10003382..Dma|Dissostichus_mawsoni_GLEAN_10003383..Dma|Dissostichus_mawsoni_GLEAN_10014798..Nco|LOC104966938	Dissostichus_mawsoni_GLEAN_10003382..Dissostichus_mawsoni_GLEAN_10003383..Dissostichus_mawsoni_GLEAN_10014798
family_015715	0	2	1	0	0	1	0	0	0	Dma|Dissostichus_mawsoni_GLEAN_10004998..Dma|Dissostichus_mawsoni_GLEAN_10005000..Ema|evm.model.scaffold568.6..Nco|LOC104958540	Dissostichus_mawsoni_GLEAN_10004998..Dissostichus_mawsoni_GLEAN_10005000
family_015716	0	3	0	0	0	1	0	0	0	Dma|Dissostichus_mawsoni_GLEAN_10005318..Dma|Dissostichus_mawsoni_GLEAN_10006025..Dma|Dissostichus_mawsoni_GLEAN_10011053..Nco|LOC104949444	Dissostichus_mawsoni_GLEAN_10005318..Dissostichus_mawsoni_GLEAN_10006025..Dissostichus_mawsoni_GLEAN_10011053
family_015718	0	3	0	0	0	1	0	0	0	Dma|Dissostichus_mawsoni_GLEAN_10006106..Dma|Dissostichus_mawsoni_GLEAN_10018890..Dma|Dissostichus_mawsoni_GLEAN_10018892..Nco|LOC104955355	Dissostichus_mawsoni_GLEAN_10006106..Dissostichus_mawsoni_GLEAN_10018890..Dissostichus_mawsoni_GLEAN_10018892
family_015719	0	3	1	0	0	0	0	0	0	Dma|Dissostichus_mawsoni_GLEAN_10007781..Dma|Dissostichus_mawsoni_GLEAN_10018648..Dma|Dissostichus_mawsoni_GLEAN_10019562..Ema|evm.model.scaffold269.20	Dissostichus_mawsoni_GLEAN_10007781..Dissostichus_mawsoni_GLEAN_10018648..Dissostichus_mawsoni_GLEAN_10019562
family_015721	0	2	0	0	1	1	0	0	0	Dma|Dissostichus_mawsoni_GLEAN_10009140..Dma|Dissostichus_mawsoni_GLEAN_10009152..Gmo|ENSGMOG00000001649.1..Nco|LOC104950160	Dissostichus_mawsoni_GLEAN_10009140..Dissostichus_mawsoni_GLEAN_10009152
family_015722	0	2	1	0	0	0	0	0	0	Dma|Dissostichus_mawsoni_GLEAN_10009225..Dma|Dissostichus_mawsoni_GLEAN_10019113..Ema|evm.model.scaffold198.15..LCR|LOC104920340	Dissostichus_mawsoni_GLEAN_10009225..Dissostichus_mawsoni_GLEAN_10019113
family_015723	0	2	1	0	0	0	0	0	0	Dma|Dissostichus_mawsoni_GLEAN_10010795..Dma|Dissostichus_mawsoni_GLEAN_10010808..Ema|evm.model.scaffold16.6..LCR|LOC104929949	Dissostichus_mawsoni_GLEAN_10010795..Dissostichus_mawsoni_GLEAN_10010808
family_015724	0	2	1	0	0	1	0	0	0	Dma|Dissostichus_mawsoni_GLEAN_10015723..Dma|Dissostichus_mawsoni_GLEAN_10015724..Ema|evm.model.scaffold1466.7..Nco|LOC104942580	Dissostichus_mawsoni_GLEAN_10015723..Dissostichus_mawsoni_GLEAN_10015724
family_016013	0	2	1	0	0	1	0	0	0	Dma|Dissostichus_mawsoni_GLEAN_10000444..Dma|Dissostichus_mawsoni_GLEAN_10010423..Ema|evm.model.scaffold126.39..Nco|LOC104961463	Dissostichus_mawsoni_GLEAN_10000444..Dissostichus_mawsoni_GLEAN_10010423
family_016079	0	2	0	0	0	1	0	0	1	Dma|Dissostichus_mawsoni_GLEAN_10006491..Dma|Dissostichus_mawsoni_GLEAN_10012151..Nco|LOC104966309..Tni|ENSTNIG00000012574.1	Dissostichus_mawsoni_GLEAN_10006491..Dissostichus_mawsoni_GLEAN_10012151
family_016398	0	2	0	0	0	0	1	0	0	Dma|Dissostichus_mawsoni_GLEAN_10000033..Dma|Dissostichus_mawsoni_GLEAN_10001316..Oni|ENSONIG00000012523.1	Dissostichus_mawsoni_GLEAN_10000033..Dissostichus_mawsoni_GLEAN_10001316
family_016402	0	2	0	0	0	0	1	0	0	Dma|Dissostichus_mawsoni_GLEAN_10000150..Dma|Dissostichus_mawsoni_GLEAN_10000152..Oni|ENSONIG00000002025.1	Dissostichus_mawsoni_GLEAN_10000150..Dissostichus_mawsoni_GLEAN_10000152
family_016406	0	2	1	0	0	0	0	0	0	Dma|Dissostichus_mawsoni_GLEAN_10000538..Dma|Dissostichus_mawsoni_GLEAN_10000539..Ema|evm.model.scaffold564.4	Dissostichus_mawsoni_GLEAN_10000538..Dissostichus_mawsoni_GLEAN_10000539
family_016407	0	2	1	0	0	0	0	0	0	Dma|Dissostichus_mawsoni_GLEAN_10000611..Dma|Dissostichus_mawsoni_GLEAN_10005087..Ema|evm.model.scaffold64.76	Dissostichus_mawsoni_GLEAN_10000611..Dissostichus_mawsoni_GLEAN_10005087
family_016412	0	2	0	0	0	0	0	0	0	Dma|Dissostichus_mawsoni_GLEAN_10001241..Dma|Dissostichus_mawsoni_GLEAN_10001243..LCR|LOC104939847	Dissostichus_mawsoni_GLEAN_10001241..Dissostichus_mawsoni_GLEAN_10001243
family_016413	0	2	0	0	0	0	0	1	0	Dma|Dissostichus_mawsoni_GLEAN_10002015..Dma|Dissostichus_mawsoni_GLEAN_10015032..Ola|ENSORLG00000000717.1	Dissostichus_mawsoni_GLEAN_10002015..Dissostichus_mawsoni_GLEAN_10015032
family_016415	0	2	0	0	0	1	0	0	0	Dma|Dissostichus_mawsoni_GLEAN_10002432..Dma|Dissostichus_mawsoni_GLEAN_10002433..Nco|LOC104955749	Dissostichus_mawsoni_GLEAN_10002432..Dissostichus_mawsoni_GLEAN_10002433
family_016417	0	2	1	0	0	0	0	0	0	Dma|Dissostichus_mawsoni_GLEAN_10002650..Dma|Dissostichus_mawsoni_GLEAN_10011773..Ema|evm.model.scaffold1547.2	Dissostichus_mawsoni_GLEAN_10002650..Dissostichus_mawsoni_GLEAN_10011773
family_016419	0	2	1	0	0	0	0	0	0	Dma|Dissostichus_mawsoni_GLEAN_10003621..Dma|Dissostichus_mawsoni_GLEAN_10003625..Ema|evm.model.scaffold606.3	Dissostichus_mawsoni_GLEAN_10003621..Dissostichus_mawsoni_GLEAN_10003625
family_016420	0	2	0	0	0	1	0	0	0	Dma|Dissostichus_mawsoni_GLEAN_10003893..Dma|Dissostichus_mawsoni_GLEAN_10003897..Nco|LOC104956612	Dissostichus_mawsoni_GLEAN_10003893..Dissostichus_mawsoni_GLEAN_10003897
family_016422	0	2	1	0	0	0	0	0	0	Dma|Dissostichus_mawsoni_GLEAN_10005995..Dma|Dissostichus_mawsoni_GLEAN_10014290..Ema|evm.model.scaffold771.2	Dissostichus_mawsoni_GLEAN_10005995..Dissostichus_mawsoni_GLEAN_10014290
family_016423	0	2	1	0	0	0	0	0	0	Dma|Dissostichus_mawsoni_GLEAN_10007279..Dma|Dissostichus_mawsoni_GLEAN_10007280..Ema|evm.model.scaffold888.4	Dissostichus_mawsoni_GLEAN_10007279..Dissostichus_mawsoni_GLEAN_10007280
family_016426	0	2	0	0	0	0	0	0	0	Dma|Dissostichus_mawsoni_GLEAN_10008917..Dma|Dissostichus_mawsoni_GLEAN_10008918..LCR|LOC104927562	Dissostichus_mawsoni_GLEAN_10008917..Dissostichus_mawsoni_GLEAN_10008918
family_016428	0	2	1	0	0	0	0	0	0	Dma|Dissostichus_mawsoni_GLEAN_10009853..Dma|Dissostichus_mawsoni_GLEAN_10009854..Ema|evm.model.scaffold1456.1	Dissostichus_mawsoni_GLEAN_10009853..Dissostichus_mawsoni_GLEAN_10009854
family_016431	0	2	1	0	0	0	0	0	0	Dma|Dissostichus_mawsoni_GLEAN_10016273..Dma|Dissostichus_mawsoni_GLEAN_10016275..Ema|evm.model.scaffold155.31	Dissostichus_mawsoni_GLEAN_10016273..Dissostichus_mawsoni_GLEAN_10016275
family_016433	0	2	1	0	0	0	0	0	0	Dma|Dissostichus_mawsoni_GLEAN_10018069..Dma|Dissostichus_mawsoni_GLEAN_10018071..Ema|evm.model.scaffold14.51	Dissostichus_mawsoni_GLEAN_10018069..Dissostichus_mawsoni_GLEAN_10018071

## Sheet: with_additional_Ema_duplication
Additional file 3 for "Genomic bases for colonizing the freezing Southern Ocean revealed by the genomes of Antarctic toothfish and Patagonia robalo"
Gene clusters
family	D.re	D.ma	E.ma	G.ac	G.mo	N.co	O.ni	O.la	T.ni	All_members	Dma_gene_list
family_000063	8	8	11	7	8	9	8	8	8	Dre|ENSDreG00000017004.9..Dre|ENSDreG00000044441.8..Dre|ENSDreG00000044632.8..Dre|ENSDreG00000070174.5..Dre|ENSDreG00000074143.4..Dre|ENSDreG00000074723.4..Dre|ENSDreG00000077201.5..Dre|ENSDreG00000099871.1..Dma|Dissostichus_mawsOni_GLEAN_10002193..Dma|Dissostichus_mawsOni_GLEAN_10002194..Dma|Dissostichus_mawsOni_GLEAN_10003328..Dma|Dissostichus_mawsOni_GLEAN_10007116..Dma|Dissostichus_mawsOni_GL…	evm.model.scaffold1309.2..evm.model.scaffold164.18..evm.model.scaffold322.9..evm.model.scaffold325.3..evm.model.scaffold347.20..evm.model.scaffold413.14..evm.model.scaffold618.2..evm.model.scaffold618.3..evm.model.scaffold77.15..evm.model.scaffold77.16..evm.model.scaffold783.6
family_000067	8	7	10	6	7	9	7	7	9	Dre|ENSDreG00000030376.9..Dre|ENSDreG00000034493.10..Dre|ENSDreG00000070543.4..Dre|ENSDreG00000070620.5..Dre|ENSDreG00000077560.4..Dre|ENSDreG00000078149.4..Dre|ENSDreG00000079348.3..Dre|ENSDreG00000086207.4..Dma|Dissostichus_mawsOni_GLEAN_10003966..Dma|Dissostichus_mawsOni_GLEAN_10008381..Dma|Dissostichus_mawsOni_GLEAN_10010025..Dma|Dissostichus_mawsOni_GLEAN_10015451..Dma|Dissostichus_mawsOni_G…	evm.model.scaffold119.13..evm.model.scaffold1276.1..evm.model.scaffold132.1..evm.model.scaffold15.26..evm.model.scaffold221.46..evm.model.scaffold48.36..evm.model.scaffold501.3..evm.model.scaffold7.55..evm.model.scaffold7.56..evm.model.scaffold997.2
family_000156	4	5	7	6	6	5	5	5	4	Dre|ENSDreG00000003486.6..Dre|ENSDreG00000044153.6..Dre|ENSDreG00000071566.4..Dre|ENSDreG00000099226.1..Dma|Dissostichus_mawsOni_GLEAN_10006824..Dma|Dissostichus_mawsOni_GLEAN_10010943..Dma|Dissostichus_mawsOni_GLEAN_10014174..Dma|Dissostichus_mawsOni_GLEAN_10014622..Dma|Dissostichus_mawsOni_GLEAN_10018306..Ema|evm.model.scaffold27.45..Ema|evm.model.scaffold279.10..Ema|evm.model.scaffold616.8..Em…	evm.model.scaffold27.45..evm.model.scaffold279.10..evm.model.scaffold616.8..evm.model.scaffold77.31..evm.model.scaffold876.2..evm.model.scaffold876.3..evm.model.scaffold98.25
family_000222	3	5	6	5	5	5	5	3	5	Dre|ENSDreG00000068246.5..Dre|ENSDreG00000090381.2..Dre|ENSDreG00000100786.1..Dma|Dissostichus_mawsOni_GLEAN_10007349..Dma|Dissostichus_mawsOni_GLEAN_10013490..Dma|Dissostichus_mawsOni_GLEAN_10013491..Dma|Dissostichus_mawsOni_GLEAN_10014301..Dma|Dissostichus_mawsOni_GLEAN_10021548..Ema|evm.model.scaffold1247.4..Ema|evm.model.scaffold175.4..Ema|evm.model.scaffold220.32..Ema|evm.model.scaffold97.22…	evm.model.scaffold1247.4..evm.model.scaffold175.4..evm.model.scaffold220.32..evm.model.scaffold97.22..evm.model.scaffold97.25..evm.model.scaffold97.26
family_000358	4	4	5	4	3	4	4	4	4	Dre|ENSDreG00000058695.6..Dre|ENSDreG00000078523.3..Dre|ENSDreG00000100693.1..Dre|ENSDreG00000103830.1..Dma|Dissostichus_mawsOni_GLEAN_10002900..Dma|Dissostichus_mawsOni_GLEAN_10009699..Dma|Dissostichus_mawsOni_GLEAN_10011729..Dma|Dissostichus_mawsOni_GLEAN_10016252..Ema|evm.model.scaffold1378.1..Ema|evm.model.scaffold1487.1..Ema|evm.model.scaffold155.9..Ema|evm.model.scaffold760.4..Ema|evm.model…	evm.model.scaffold1378.1..evm.model.scaffold1487.1..evm.model.scaffold155.9..evm.model.scaffold760.4..evm.model.scaffold760.5
family_000397	0	2	37	0	0	2	0	0	0	Dma|Dissostichus_mawsOni_GLEAN_10005025..Dma|Dissostichus_mawsOni_GLEAN_10013032..Ema|evm.model.scaffold1021.3..Ema|evm.model.scaffold1071.2..Ema|evm.model.scaffold1071.3..Ema|evm.model.scaffold1071.4..Ema|evm.model.scaffold1071.6..Ema|evm.model.scaffold1096.3..Ema|evm.model.scaffold1096.4..Ema|evm.model.scaffold1108.4..Ema|evm.model.scaffold1139.2..Ema|evm.model.scaffold1143.2..Ema|evm.model.sca…	evm.model.scaffold1021.3..evm.model.scaffold1071.2..evm.model.scaffold1071.3..evm.model.scaffold1071.4..evm.model.scaffold1071.6..evm.model.scaffold1096.3..evm.model.scaffold1096.4..evm.model.scaffold1108.4..evm.model.scaffold1139.2..evm.model.scaffold1143.2..evm.model.scaffold1177.6..evm.model.scaffold1227.3..evm.model.scaffold1390.3..evm.model.scaffold1397.7..evm.model.scaffold1440.4..evm.model…
family_000446	3	4	5	3	3	4	4	4	4	Dre|ENSDreG00000074372.3..Dre|ENSDreG00000077609.4..Dre|ENSDreG00000078141.2..Dma|Dissostichus_mawsOni_GLEAN_10005222..Dma|Dissostichus_mawsOni_GLEAN_10008489..Dma|Dissostichus_mawsOni_GLEAN_10012433..Dma|Dissostichus_mawsOni_GLEAN_10021631..Ema|evm.model.scaffold191.22..Ema|evm.model.scaffold193.14..Ema|evm.model.scaffold570.10..Ema|evm.model.scaffold771.4..Ema|evm.model.scaffold771.5..Gac|ENSGa…	evm.model.scaffold191.22..evm.model.scaffold193.14..evm.model.scaffold570.10..evm.model.scaffold771.4..evm.model.scaffold771.5
family_000469	4	3	5	3	3	4	4	3	3	Dre|ENSDreG00000025920.8..Dre|ENSDreG00000078430.4..Dre|ENSDreG00000087780.3..Dre|ENSDreG00000098233.1..Dma|Dissostichus_mawsOni_GLEAN_10003183..Dma|Dissostichus_mawsOni_GLEAN_10010311..Dma|Dissostichus_mawsOni_GLEAN_10022194..Ema|evm.model.scaffold1449.5..Ema|evm.model.scaffold151.30..Ema|evm.model.scaffold4.58..Ema|evm.model.scaffold4.59..Ema|evm.model.scaffold42.14..Gac|ENSGacG00000006898.1..G…	evm.model.scaffold1449.5..evm.model.scaffold151.30..evm.model.scaffold4.58..evm.model.scaffold4.59..evm.model.scaffold42.14
family_000507	3	4	5	4	3	2	4	2	4	Dre|ENSDreG00000057649.6..Dre|ENSDreG00000061885.6..Dre|ENSDreG00000062621.5..Dma|Dissostichus_mawsOni_GLEAN_10005480..Dma|Dissostichus_mawsOni_GLEAN_10005747..Dma|Dissostichus_mawsOni_GLEAN_10015383..Dma|Dissostichus_mawsOni_GLEAN_10020066..Ema|evm.model.scaffold301.14..Ema|evm.model.scaffold301.15..Ema|evm.model.scaffold40.58..Ema|evm.model.scaffold611.1..Ema|evm.model.scaffold79.7..Gac|ENSGacG…	evm.model.scaffold301.14..evm.model.scaffold301.15..evm.model.scaffold40.58..evm.model.scaffold611.1..evm.model.scaffold79.7
family_000611	3	3	4	3	3	3	3	3	3	Dre|ENSDreG00000075812.4..Dre|ENSDreG00000079484.4..Dre|ENSDreG00000104868.1..Dma|Dissostichus_mawsOni_GLEAN_10003211..Dma|Dissostichus_mawsOni_GLEAN_10004073..Dma|Dissostichus_mawsOni_GLEAN_10014536..Ema|evm.model.scaffold213.29..Ema|evm.model.scaffold308.2..Ema|evm.model.scaffold308.3..Ema|evm.model.scaffold785.2..Gac|ENSGacG00000010356.1..Gac|ENSGacG00000013992.1..Gac|ENSGacG00000016074.1..Gmo…	evm.model.scaffold213.29..evm.model.scaffold308.2..evm.model.scaffold308.3..evm.model.scaffold785.2
family_000655	2	3	5	3	3	3	3	2	3	Dre|ENSDreG00000004227.9..Dre|ENSDreG00000062190.5..Dma|Dissostichus_mawsOni_GLEAN_10005293..Dma|Dissostichus_mawsOni_GLEAN_10019680..Dma|Dissostichus_mawsOni_GLEAN_10022494..Ema|evm.model.scaffold106.1..Ema|evm.model.scaffold106.2..Ema|evm.model.scaffold106.3..Ema|evm.model.scaffold120.16..Ema|evm.model.scaffold55.9..Gac|ENSGacG00000008742.1..Gac|ENSGacG00000010032.1..Gac|ENSGacG00000015640.1..G…	evm.model.scaffold106.1..evm.model.scaffold106.2..evm.model.scaffold106.3..evm.model.scaffold120.16..evm.model.scaffold55.9
family_000657	3	3	4	3	3	2	3	2	3	Dre|ENSDreG00000002656.10..Dre|ENSDreG00000006383.11..Dre|ENSDreG00000029234.7..Dma|Dissostichus_mawsOni_GLEAN_10002936..Dma|Dissostichus_mawsOni_GLEAN_10015008..Dma|Dissostichus_mawsOni_GLEAN_10018561..Ema|evm.model.scaffold43.13..Ema|evm.model.scaffold43.14..Ema|evm.model.scaffold44.29..Ema|evm.model.scaffold784.1..Gac|ENSGacG00000007424.1..Gac|ENSGacG00000011608.1..Gac|ENSGacG00000011612.1..Gm…	evm.model.scaffold43.13..evm.model.scaffold43.14..evm.model.scaffold44.29..evm.model.scaffold784.1
family_000704	3	3	4	3	2	3	3	3	3	Dre|ENSDreG00000030173.6..Dre|ENSDreG00000078378.3..Dre|ENSDreG00000101036.1..Dma|Dissostichus_mawsOni_GLEAN_10006397..Dma|Dissostichus_mawsOni_GLEAN_10012838..Dma|Dissostichus_mawsOni_GLEAN_10017967..Ema|evm.model.scaffold224.2..Ema|evm.model.scaffold338.11..Ema|evm.model.scaffold368.4..Ema|evm.model.scaffold521.1..Gac|ENSGacG00000005251.1..Gac|ENSGacG00000015808.1..Gac|ENSGacG00000016724.1..Gmo…	evm.model.scaffold224.2..evm.model.scaffold338.11..evm.model.scaffold368.4..evm.model.scaffold521.1
family_000764	2	2	4	3	3	2	3	2	3	Dre|ENSDreG00000014770.9..Dre|ENSDreG00000076303.4..Dma|Dissostichus_mawsOni_GLEAN_10007737..Dma|Dissostichus_mawsOni_GLEAN_10020715..Ema|evm.model.scaffold250.11..Ema|evm.model.scaffold394.17..Ema|evm.model.scaffold394.18..Ema|evm.model.scaffold606.9..Gac|ENSGacG00000000466.1..Gac|ENSGacG00000000872.1..Gac|ENSGacG00000018996.1..Gmo|ENSGmoG00000007825.1..Gmo|ENSGmoG00000011905.1..Gmo|ENSGmoG00000…	evm.model.scaffold250.11..evm.model.scaffold394.17..evm.model.scaffold394.18..evm.model.scaffold606.9
family_000773	3	2	4	3	3	3	2	3	2	Dre|ENSDreG00000005549.6..Dre|ENSDreG00000014680.9..Dre|ENSDreG00000040116.7..Dma|Dissostichus_mawsOni_GLEAN_10015344..Dma|Dissostichus_mawsOni_GLEAN_10016050..Ema|evm.model.scaffold248.8..Ema|evm.model.scaffold345.14..Ema|evm.model.scaffold345.15..Ema|evm.model.scaffold505.17..Gac|ENSGacG00000006566.1..Gac|ENSGacG00000010823.1..Gac|ENSGacG00000016481.1..Gmo|ENSGmoG00000007538.1..Gmo|ENSGmoG00000…	evm.model.scaffold248.8..evm.model.scaffold345.14..evm.model.scaffold345.15..evm.model.scaffold505.17
family_000893	3	2	4	3	3	3	2	2	2	Dre|ENSDreG00000060586.6..Dre|ENSDreG00000061587.5..Dre|ENSDreG00000079336.4..Dma|Dissostichus_mawsOni_GLEAN_10015891..Dma|Dissostichus_mawsOni_GLEAN_10022516..Ema|evm.model.scaffold106.30..Ema|evm.model.scaffold106.31..Ema|evm.model.scaffold237.33..Ema|evm.model.scaffold237.34..Gac|ENSGacG00000006281.1..Gac|ENSGacG00000015557.1..Gac|ENSGacG00000015558.1..Gmo|ENSGmoG00000016043.1..Gmo|ENSGmoG0000…	evm.model.scaffold106.30..evm.model.scaffold106.31..evm.model.scaffold237.33..evm.model.scaffold237.34
family_000978	3	3	4	3	2	1	3	2	1	Dre|ENSDreG00000068934.5..Dre|ENSDreG00000101195.1..Dre|ENSDreG00000101789.1..Dma|Dissostichus_mawsOni_GLEAN_10008524..Dma|Dissostichus_mawsOni_GLEAN_10021530..Dma|Dissostichus_mawsOni_GLEAN_10021531..Ema|evm.model.scaffold175.25..Ema|evm.model.scaffold175.26..Ema|evm.model.scaffold175.27..Ema|evm.model.scaffold85.15..Gac|ENSGacG00000003007.1..Gac|ENSGacG00000006178.1..Gac|ENSGacG00000006181.1..G…	evm.model.scaffold175.25..evm.model.scaffold175.26..evm.model.scaffold175.27..evm.model.scaffold85.15
family_000986	2	3	4	2	2	3	2	2	2	Dre|ENSDreG00000062711.6..Dre|ENSDreG00000078245.3..Dma|Dissostichus_mawsOni_GLEAN_10010895..Dma|Dissostichus_mawsOni_GLEAN_10015215..Dma|Dissostichus_mawsOni_GLEAN_10016842..Ema|evm.model.scaffold351.7..Ema|evm.model.scaffold416.17..Ema|evm.model.scaffold74.23..Ema|evm.model.scaffold74.26..Gac|ENSGacG00000009328.1..Gac|ENSGacG00000016937.1..Gmo|ENSGmoG00000007989.1..Gmo|ENSGmoG00000013025.1..LCR…	evm.model.scaffold351.7..evm.model.scaffold416.17..evm.model.scaffold74.23..evm.model.scaffold74.26
family_001064	2	2	3	2	2	2	2	2	2	Dre|ENSDreG00000020028.10..Dre|ENSDreG00000041895.9..Dma|Dissostichus_mawsOni_GLEAN_10001437..Dma|Dissostichus_mawsOni_GLEAN_10018490..Ema|evm.model.scaffold1127.1..Ema|evm.model.scaffold1601.2..Ema|evm.model.scaffold35.34..Gac|ENSGacG00000006047.1..Gac|ENSGacG00000006528.1..Gmo|ENSGmoG00000000243.1..Gmo|ENSGmoG00000015332.1..LCR|cad..LCR|cps1..Mmu|ENSMmuG00000013629.16..Mmu|ENSMmuG00000025991.8.…	evm.model.scaffold1127.1..evm.model.scaffold1601.2..evm.model.scaffold35.34
family_001191	2	2	3	2	2	2	2	2	2	Dre|ENSDreG00000074843.5..Dre|ENSDreG00000079889.4..Dma|Dissostichus_mawsOni_GLEAN_10013403..Dma|Dissostichus_mawsOni_GLEAN_10014453..Ema|evm.model.scaffold653.17..Ema|evm.model.scaffold653.18..Ema|evm.model.scaffold746.7..Gac|ENSGacG00000002362.1..Gac|ENSGacG00000020668.1..Gmo|ENSGmoG00000000756.1..Gmo|ENSGmoG00000002180.1..LCR|LOC104923150..LCR|LOC104924609..Mmu|ENSMmuG00000033149.16..Nco|LOC10…	evm.model.scaffold653.17..evm.model.scaffold653.18..evm.model.scaffold746.7
family_001237	2	2	3	2	2	2	2	2	1	Dre|ENSDreG00000004260.10..Dre|ENSDreG00000069742.5..Dma|Dissostichus_mawsOni_GLEAN_10005427..Dma|Dissostichus_mawsOni_GLEAN_10022076..Ema|evm.model.scaffold1372.3..Ema|evm.model.scaffold1372.4..Ema|evm.model.scaffold413.18..Gac|ENSGacG00000013311.1..Gac|ENSGacG00000020785.1..Gmo|ENSGmoG00000011242.1..Gmo|ENSGmoG00000014480.1..LCR|LOC104932234..LCR|cul5..Mmu|ENSMmuG00000032030.16..Nco|LOC10494098…	evm.model.scaffold1372.3..evm.model.scaffold1372.4..evm.model.scaffold413.18
family_001243	2	2	3	2	2	2	2	1	2	Dre|ENSDreG00000005423.9..Dre|ENSDreG00000014068.7..Dma|Dissostichus_mawsOni_GLEAN_10005614..Dma|Dissostichus_mawsOni_GLEAN_10020516..Ema|evm.model.scaffold1125.5..Ema|evm.model.scaffold1125.6..Ema|evm.model.scaffold72.65..Gac|ENSGacG00000007692.1..Gac|ENSGacG00000018928.1..Gmo|ENSGmoG00000006569.1..Gmo|ENSGmoG00000008986.1..LCR|LOC104927840..LCR|LOC104930037..Mmu|ENSMmuG00000011752.6..Nco|LOC104…	evm.model.scaffold1125.5..evm.model.scaffold1125.6..evm.model.scaffold72.65
family_001248	2	2	3	2	1	2	2	2	2	Dre|ENSDreG00000007184.10..Dre|ENSDreG00000074526.3..Dma|Dissostichus_mawsOni_GLEAN_10010233..Dma|Dissostichus_mawsOni_GLEAN_10018701..Ema|evm.model.scaffold102.26..Ema|evm.model.scaffold1597.2..Ema|evm.model.scaffold1597.3..Gac|ENSGacG00000010711.1..Gac|ENSGacG00000020771.1..Gmo|ENSGmoG00000012795.1..LCR|LOC104923551..LCR|zbtb16..Mmu|ENSMmuG00000066687.4..Nco|LOC104959947..Nco|LOC104965565..Oni|…	evm.model.scaffold102.26..evm.model.scaffold1597.2..evm.model.scaffold1597.3
family_001256	2	2	3	2	2	2	2	1	2	Dre|ENSDreG00000011157.8..Dre|ENSDreG00000042308.8..Dma|Dissostichus_mawsOni_GLEAN_10011559..Dma|Dissostichus_mawsOni_GLEAN_10013866..Ema|evm.model.scaffold1145.10..Ema|evm.model.scaffold1145.9..Ema|evm.model.scaffold116.5..Gac|ENSGacG00000010468.1..Gac|ENSGacG00000016935.1..Gmo|ENSGmoG00000012527.1..Gmo|ENSGmoG00000013360.1..LCR|LOC104926188..LCR|arhgef18..Mmu|ENSMmuG00000004568.12..Nco|LOC10496…	evm.model.scaffold1145.10..evm.model.scaffold1145.9..evm.model.scaffold116.5
family_001315	3	2	4	2	2	1	2	1	1	Dre|ENSDreG00000044874.8..Dre|ENSDreG00000078145.4..Dre|ENSDreG00000100007.1..Dma|Dissostichus_mawsOni_GLEAN_10008367..Dma|Dissostichus_mawsOni_GLEAN_10017801..Ema|evm.model.scaffold3.5..Ema|evm.model.scaffold3.6..Ema|evm.model.scaffold383.1..Ema|evm.model.scaffold383.2..Gac|ENSGacG00000003082.1..Gac|ENSGacG00000010079.1..Gmo|ENSGmoG00000016514.1..Gmo|ENSGmoG00000017547.1..LCR|LOC104939237..LCR|a…	evm.model.scaffold3.5..evm.model.scaffold3.6..evm.model.scaffold383.1..evm.model.scaffold383.2
family_001348	2	2	3	2	1	2	2	2	2	Dre|ENSDreG00000075673.5..Dre|ENSDreG00000104295.1..Dma|Dissostichus_mawsOni_GLEAN_10004781..Dma|Dissostichus_mawsOni_GLEAN_10021022..Ema|evm.model.scaffold1.194..Ema|evm.model.scaffold147.20..Ema|evm.model.scaffold147.21..Gac|ENSGacG00000005346.1..Gac|ENSGacG00000013399.1..Gmo|ENSGmoG00000010143.1..LCR|LOC104918290..LCR|LOC104936441..Mmu|ENSMmuG00000036591.15..Nco|LOC104941250..Nco|arhgap21..Oni…	evm.model.scaffold1.194..evm.model.scaffold147.20..evm.model.scaffold147.21
family_001356	2	2	3	2	2	2	2	2	1	Dre|ENSDreG00000078211.4..Dre|ENSDreG00000093112.2..Dma|Dissostichus_mawsOni_GLEAN_10007125..Dma|Dissostichus_mawsOni_GLEAN_10021049..Ema|evm.model.scaffold1.166..Ema|evm.model.scaffold481.11..Ema|evm.model.scaffold481.12..Gac|ENSGacG00000003659.1..Gac|ENSGacG00000013719.1..Gmo|ENSGmoG00000010279.1..Gmo|ENSGmoG00000010554.1..LCR|LOC104929195..LCR|espnl..Mmu|ENSMmuG00000049515.12..Nco|LOC104957877…	evm.model.scaffold1.166..evm.model.scaffold481.11..evm.model.scaffold481.12
family_001384	1	2	3	2	2	2	2	2	2	Dre|ENSDreG00000012823.9..Dma|Dissostichus_mawsOni_GLEAN_10002783..Dma|Dissostichus_mawsOni_GLEAN_10015734..Ema|evm.model.scaffold372.7..Ema|evm.model.scaffold612.11..Ema|evm.model.scaffold612.12..Gac|ENSGacG00000003221.1..Gac|ENSGacG00000008148.1..Gmo|ENSGmoG00000009796.1..Gmo|ENSGmoG00000017005.1..LCR|LOC104930686..LCR|LOC104936570..Mmu|ENSMmuG00000061689.15..Nco|LOC104942569..Nco|LOC104959427.…	evm.model.scaffold372.7..evm.model.scaffold612.11..evm.model.scaffold612.12
family_001487	2	2	3	2	2	2	2	1	1	Dre|ENSDreG00000030236.6..Dre|ENSDreG00000043555.6..Dma|Dissostichus_mawsOni_GLEAN_10006257..Dma|Dissostichus_mawsOni_GLEAN_10010306..Ema|evm.model.scaffold1429.7..Ema|evm.model.scaffold1429.8..Ema|evm.model.scaffold42.11..Gac|ENSGacG00000006856.1..Gac|ENSGacG00000011780.1..Gmo|ENSGmoG00000010538.1..Gmo|ENSGmoG00000016640.1..LCR|LOC104924631..LCR|tmem30a..Mmu|ENSMmuG00000032328.12..Nco|LOC1049514…	evm.model.scaffold1429.7..evm.model.scaffold1429.8..evm.model.scaffold42.11
family_001491	2	2	3	2	2	1	2	2	2	Dre|ENSDreG00000031770.8..Dre|ENSDreG00000070371.5..Dma|Dissostichus_mawsOni_GLEAN_10003910..Dma|Dissostichus_mawsOni_GLEAN_10018167..Ema|evm.model.scaffold1551.2..Ema|evm.model.scaffold357.15..Ema|evm.model.scaffold357.16..Gac|ENSGacG00000005943.1..Gac|ENSGacG00000009872.1..Gmo|ENSGmoG00000003275.1..Gmo|ENSGmoG00000013251.1..LCR|LOC104931115..Mmu|ENSMmuG00000038909.16..Nco|kat7..Oni|ENSOniG00000…	evm.model.scaffold1551.2..evm.model.scaffold357.15..evm.model.scaffold357.16
family_001493	2	1	3	2	2	2	2	1	2	Dre|ENSDreG00000033635.7..Dre|ENSDreG00000060702.6..Dma|Dissostichus_mawsOni_GLEAN_10005490..Ema|evm.model.scaffold320.10..Ema|evm.model.scaffold396.4..Ema|evm.model.scaffold396.5..Gac|ENSGacG00000014481.1..Gac|ENSGacG00000015862.1..Gmo|ENSGmoG00000008118.1..Gmo|ENSGmoG00000014167.1..LCR|LOC104926529..LCR|npffr2..Mmu|ENSMmuG00000035528.4..Nco|LOC104943276..Nco|LOC104952961..Oni|ENSOniG00000011136…	evm.model.scaffold320.10..evm.model.scaffold396.4..evm.model.scaffold396.5
family_001555	2	2	3	2	1	2	2	2	2	Dre|ENSDreG00000105343.1..Dre|ENSDreG00000105443.1..Dma|Dissostichus_mawsOni_GLEAN_10002819..Dma|Dissostichus_mawsOni_GLEAN_10002821..Ema|evm.model.scaffold943.6..Ema|evm.model.scaffold943.7..Ema|evm.model.scaffold943.9..Gac|ENSGacG00000018934.1..Gac|ENSGacG00000018940.1..Gmo|ENSGmoG00000013170.1..LCR|klhl33..Mmu|ENSMmuG00000090799.1..Nco|LOC104941076..Nco|LOC104941078..Oni|ENSOniG00000007866.1..…	evm.model.scaffold943.6..evm.model.scaffold943.7..evm.model.scaffold943.9
family_001564	1	2	3	2	2	2	2	2	1	Dre|ENSDreG00000059775.5..Dma|Dissostichus_mawsOni_GLEAN_10010821..Dma|Dissostichus_mawsOni_GLEAN_10019421..Ema|evm.model.scaffold1091.10..Ema|evm.model.scaffold16.62..Ema|evm.model.scaffold275.8..Gac|ENSGacG00000006252.1..Gac|ENSGacG00000006379.1..Gmo|ENSGmoG00000003541.1..Gmo|ENSGmoG00000007918.1..LCR|LOC104926430..LCR|slc32a1..Mmu|ENSMmuG00000037771.11..Nco|LOC104945949..Nco|slc32a1..Oni|ENSOn…	evm.model.scaffold1091.10..evm.model.scaffold16.62..evm.model.scaffold275.8
family_001798	2	2	3	1	1	1	2	2	2	Dre|ENSDreG00000017773.9..Dre|ENSDreG00000089885.3..Dma|Dissostichus_mawsOni_GLEAN_10000744..Dma|Dissostichus_mawsOni_GLEAN_10020306..Ema|evm.model.scaffold100.32..Ema|evm.model.scaffold100.33..Ema|evm.model.scaffold1460.5..Gac|ENSGacG00000010279.1..Gmo|ENSGmoG00000005222.1..LCR|LOC104925572..LCR|slc16a12..Mmu|ENSMmuG00000009378.3..Nco|LOC104967568..Oni|ENSOniG00000001126.1..Oni|ENSOniG0000001911…	evm.model.scaffold100.32..evm.model.scaffold100.33..evm.model.scaffold1460.5
family_001800	1	2	3	1	2	1	2	1	2	Dre|ENSDreG00000053122.5..Dma|Dissostichus_mawsOni_GLEAN_10000921..Dma|Dissostichus_mawsOni_GLEAN_10018838..Ema|evm.model.scaffold1101.6..Ema|evm.model.scaffold1101.7..Ema|evm.model.scaffold314.4..Gac|ENSGacG00000012108.1..Gmo|ENSGmoG00000005178.1..Gmo|ENSGmoG00000013940.1..LCR|LOC104932206..LCR|LOC104937733..Mmu|ENSMmuG00000019785.13..Mmu|ENSMmuG00000041216.15..Nco|LOC104945463..Oni|ENSOniG00000…	evm.model.scaffold1101.6..evm.model.scaffold1101.7..evm.model.scaffold314.4
family_001926	2	2	3	1	1	2	2	1	1	Dre|ENSDreG00000069598.6..Dre|ENSDreG00000099928.1..Dma|Dissostichus_mawsOni_GLEAN_10014149..Dma|Dissostichus_mawsOni_GLEAN_10021520..Ema|evm.model.scaffold175.39..Ema|evm.model.scaffold510.23..Ema|evm.model.scaffold510.24..Gac|ENSGacG00000006035.1..Gmo|ENSGmoG00000016047.1..LCR|LOC104926704..LCR|LOC104937377..Mmu|ENSMmuG00000074939.3..Nco|LOC104954959..Nco|chrm5..Oni|ENSOniG00000021029.1..Oni|EN…	evm.model.scaffold175.39..evm.model.scaffold510.23..evm.model.scaffold510.24
family_001965	1	2	3	2	1	1	2	2	2	Dre|ENSDreG00000035340.4..Dma|Dissostichus_mawsOni_GLEAN_10012693..Dma|Dissostichus_mawsOni_GLEAN_10013139..Ema|evm.model.scaffold101.2..Ema|evm.model.scaffold104.29..Ema|evm.model.scaffold1144.8..Gac|ENSGacG00000005764.1..Gac|ENSGacG00000020357.1..Gmo|ENSGmoG00000014288.1..LCR|LOC104919719..LCR|LOC104927217..Nco|LOC104950725..Oni|ENSOniG00000004392.1..Oni|ENSOniG00000021151.1..Ola|ENSOlaG0000000…	evm.model.scaffold101.2..evm.model.scaffold104.29..evm.model.scaffold1144.8
family_001974	1	2	4	1	1	1	1	2	1	Dre|ENSDreG00000093235.2..Dma|Dissostichus_mawsOni_GLEAN_10011323..Dma|Dissostichus_mawsOni_GLEAN_10011324..Ema|evm.model.scaffold769.11..Ema|evm.model.scaffold769.12..Ema|evm.model.scaffold769.13..Ema|evm.model.scaffold769.9..Gac|ENSGacG00000008039.1..Gmo|ENSGmoG00000014426.1..LCR|LOC104936148..LCR|LOC104936149..Mmu|ENSMmuG00000044986.8..Mmu|ENSMmuG00000071711.11..Nco|LOC104945272..Oni|ENSOniG00…	evm.model.scaffold769.11..evm.model.scaffold769.12..evm.model.scaffold769.13..evm.model.scaffold769.9
family_002116	2	1	3	1	1	1	1	2	2	Dre|ENSDreG00000080018.4..Dre|ENSDreG00000100225.1..Dma|Dissostichus_mawsOni_GLEAN_10006152..Ema|evm.model.scaffold299.13..Ema|evm.model.scaffold9.129..Ema|evm.model.scaffold9.130..Gac|ENSGacG00000019684.1..Gmo|ENSGmoG00000005330.1..LCR|LOC104918763..LCR|LOC104938378..Mmu|ENSMmuG00000038844.8..Nco|LOC104957345..Oni|ENSOniG00000006792.1..Ola|ENSOlaG00000012033.1..Ola|ENSOlaG00000018797.1..Tni|ENST…	evm.model.scaffold299.13..evm.model.scaffold9.129..evm.model.scaffold9.130
family_002385	2	1	3	1	1	1	1	1	1	Dre|ENSDreG00000044072.6..Dre|ENSDreG00000054076.5..Dma|Dissostichus_mawsOni_GLEAN_10006286..Ema|evm.model.scaffold1073.5..Ema|evm.model.scaffold1073.7..Ema|evm.model.scaffold990.12..Gac|ENSGacG00000011719.1..Gmo|ENSGmoG00000012801.1..LCR|LOC104938271..LCR|tatdn3..Mmu|ENSMmuG00000026632.17..Nco|tatdn3..Oni|ENSOniG00000018685.1..Ola|ENSOlaG00000008804.1..Tni|ENSTniG00000000927.1	evm.model.scaffold1073.5..evm.model.scaffold1073.7..evm.model.scaffold990.12
family_002541	1	2	3	2	1	1	1	1	1	Dre|ENSDreG00000087663.3..Dma|Dissostichus_mawsOni_GLEAN_10018234..Dma|Dissostichus_mawsOni_GLEAN_10018235..Ema|evm.model.scaffold364.20..Ema|evm.model.scaffold364.21..Ema|evm.model.scaffold364.22..Gac|ENSGacG00000008397.1..Gac|ENSGacG00000008401.1..Gmo|ENSGmoG00000002318.1..LCR|LOC104919678..Nco|prr35..Oni|ENSOniG00000020018.1..Ola|ENSOlaG00000007335.1..Tni|ENSTniG00000012808.1	evm.model.scaffold364.20..evm.model.scaffold364.21..evm.model.scaffold364.22
family_002727	1	1	3	1	1	1	1	1	1	Dre|ENSDreG00000028192.5..Dma|Dissostichus_mawsOni_GLEAN_10000397..Ema|evm.model.scaffold1215.1..Ema|evm.model.scaffold1215.2..Ema|evm.model.scaffold1215.3..Gac|ENSGacG00000000634.1..Gmo|ENSGmoG00000010443.1..LCR|LOC104938685..Mmu|ENSMmuG00000045867.9..Nco|LOC104949758..Oni|ENSOniG00000007525.1..Ola|ENSOlaG00000019259.1..Tni|ENSTniG00000006109.1	evm.model.scaffold1215.1..evm.model.scaffold1215.2..evm.model.scaffold1215.3
family_002731	1	1	3	1	1	1	1	1	1	Dre|ENSDreG00000071551.5..Dma|Dissostichus_mawsOni_GLEAN_10012358..Ema|evm.model.scaffold1811.6..Ema|evm.model.scaffold1811.7..Ema|evm.model.scaffold1811.8..Gac|ENSGacG00000004868.1..Gmo|ENSGmoG00000013524.1..LCR|xrcc6..Mmu|ENSMmuG00000022471.13..Nco|LOC104968254..Oni|ENSOniG00000019715.1..Ola|ENSOlaG00000002436.1..Tni|ENSTniG00000012947.1	evm.model.scaffold1811.6..evm.model.scaffold1811.7..evm.model.scaffold1811.8
family_002734	1	1	3	1	1	1	1	1	1	Dre|ENSDreG00000034375.5..Dma|Dissostichus_mawsOni_GLEAN_10020629..Ema|evm.model.scaffold326.10..Ema|evm.model.scaffold326.11..Ema|evm.model.scaffold326.12..Gac|ENSGacG00000019340.1..Gmo|ENSGmoG00000014443.1..LCR|chst11..Mmu|ENSMmuG00000034612.7..Nco|LOC104949789..Oni|ENSOniG00000011989.1..Ola|ENSOlaG00000011953.1..Tni|ENSTniG00000005412.1	evm.model.scaffold326.10..evm.model.scaffold326.11..evm.model.scaffold326.12
family_002738	1	1	3	1	0	2	1	1	1	Dre|ENSDreG00000074031.4..Dma|Dissostichus_mawsOni_GLEAN_10017353..Ema|evm.model.scaffold539.12..Ema|evm.model.scaffold539.13..Ema|evm.model.scaffold539.14..Gac|ENSGacG00000015149.1..LCR|fastkd2..Mmu|ENSMmuG00000025962.15..Nco|LOC104945504..Nco|fastkd2..Oni|ENSOniG00000012215.1..Ola|ENSOlaG00000005262.1..Tni|ENSTniG00000014527.1	evm.model.scaffold539.12..evm.model.scaffold539.13..evm.model.scaffold539.14
family_002741	0	1	3	1	1	2	1	1	1	Dma|Dissostichus_mawsOni_GLEAN_10018313..Ema|evm.model.scaffold616.16..Ema|evm.model.scaffold616.17..Ema|evm.model.scaffold616.19..Gac|ENSGacG00000007217.1..Gmo|ENSGmoG00000005558.1..LCR|LOC104926893..LCR|LOC104926896..Nco|LOC104946778..Nco|LOC104946779..Oni|ENSOniG00000011530.1..Ola|ENSOlaG00000005738.1..Tni|ENSTniG00000000722.1	evm.model.scaffold616.16..evm.model.scaffold616.17..evm.model.scaffold616.19
family_002744	1	1	3	1	1	1	1	1	1	Dre|ENSDreG00000060785.4..Dma|Dissostichus_mawsOni_GLEAN_10021420..Ema|evm.model.scaffold920.2..Ema|evm.model.scaffold920.3..Ema|evm.model.scaffold920.4..Gac|ENSGacG00000008396.1..Gmo|ENSGmoG00000010786.1..LCR|pcnxl4..Mmu|ENSMmuG00000034501.6..Nco|pcnxl4..Oni|ENSOniG00000020123.1..Ola|ENSOlaG00000015793.1..Tni|ENSTniG00000017350.1	evm.model.scaffold920.2..evm.model.scaffold920.3..evm.model.scaffold920.4
family_003187	1	1	2	1	1	1	1	1	1	Dre|ENSDreG00000028228.8..Dma|Dissostichus_mawsOni_GLEAN_10020314..Ema|evm.model.scaffold100.19..Ema|evm.model.scaffold100.20..Gac|ENSGacG00000010518.1..Gmo|ENSGmoG00000018718.1..LCR|zbtb18..Mmu|ENSMmuG00000063659.11..Nco|zbtb18..Oni|ENSOniG00000000862.1..Ola|ENSOlaG00000004823.1..Tni|ENSTniG00000000430.1	evm.model.scaffold100.19..evm.model.scaffold100.20
family_003188	1	1	2	1	1	1	1	1	1	Dre|ENSDreG00000014165.7..Dma|Dissostichus_mawsOni_GLEAN_10013082..Ema|evm.model.scaffold1039.2..Ema|evm.model.scaffold1039.3..Gac|ENSGacG00000007071.1..Gmo|ENSGmoG00000009082.1..LCR|ssr3..Mmu|ENSMmuG00000027828.12..Nco|ssr3..Oni|ENSOniG00000005536.1..Ola|ENSOlaG00000012523.1..Tni|ENSTniG00000019580.1	evm.model.scaffold1039.2..evm.model.scaffold1039.3
family_003189	1	1	2	1	1	1	1	1	1	Dre|ENSDreG00000003934.6..Dma|Dissostichus_mawsOni_GLEAN_10007496..Ema|evm.model.scaffold1108.2..Ema|evm.model.scaffold1108.3..Gac|ENSGacG00000016289.1..Gmo|ENSGmoG00000014796.1..LCR|nxnl2..Mmu|ENSMmuG00000021396.4..Nco|nxnl2..Oni|ENSOniG00000007607.1..Ola|ENSOlaG00000005497.1..Tni|ENSTniG00000007544.1	evm.model.scaffold1108.2..evm.model.scaffold1108.3
family_003191	1	1	2	1	1	1	1	1	1	Dre|ENSDreG00000102491.1..Dma|Dissostichus_mawsOni_GLEAN_10019347..Ema|evm.model.scaffold135.10..Ema|evm.model.scaffold135.11..Gac|ENSGacG00000014446.1..Gmo|ENSGmoG00000000035.1..LCR|gpr142..Mmu|ENSMmuG00000034677.9..Nco|gpr142..Oni|ENSOniG00000018062.1..Ola|ENSOlaG00000013803.1..Tni|ENSTniG00000011874.1	evm.model.scaffold135.10..evm.model.scaffold135.11
family_003192	1	1	2	1	1	1	1	1	1	Dre|ENSDreG00000032985.6..Dma|Dissostichus_mawsOni_GLEAN_10003020..Ema|evm.model.scaffold1428.3..Ema|evm.model.scaffold1428.4..Gac|ENSGacG00000015241.1..Gmo|ENSGmoG00000000545.1..LCR|mrpl27..Mmu|ENSMmuG00000024414.13..Nco|mrpl27..Oni|ENSOniG00000019508.1..Ola|ENSOlaG00000014738.1..Tni|ENSTniG00000019792.1	evm.model.scaffold1428.3..evm.model.scaffold1428.4
family_003194	1	1	2	1	1	1	1	1	1	Dre|ENSDreG00000012789.5..Dma|Dissostichus_mawsOni_GLEAN_10009591..Ema|evm.model.scaffold1475.3..Ema|evm.model.scaffold1475.4..Gac|ENSGacG00000012268.1..Gmo|ENSGmoG00000013827.1..LCR|plek2..Mmu|ENSMmuG00000021118.7..Nco|LOC104943241..Oni|ENSOniG00000019617.1..Ola|ENSOlaG00000009734.1..Tni|ENSTniG00000018666.1	evm.model.scaffold1475.3..evm.model.scaffold1475.4
family_003195	1	1	2	1	1	1	1	1	1	Dre|ENSDreG00000035169.5..Dma|Dissostichus_mawsOni_GLEAN_10022251..Ema|evm.model.scaffold149.38..Ema|evm.model.scaffold149.40..Gac|ENSGacG00000020637.1..Gmo|ENSGmoG00000002463.1..LCR|LOC104929931..Mmu|ENSMmuG00000060594.5..Nco|LOC104965151..Oni|ENSOniG00000004937.1..Ola|ENSOlaG00000005821.1..Tni|ENSTniG00000009979.1	evm.model.scaffold149.38..evm.model.scaffold149.40
family_003196	1	1	2	1	1	1	1	1	1	Dre|ENSDreG00000053047.2..Dma|Dissostichus_mawsOni_GLEAN_10010814..Ema|evm.model.scaffold16.53..Ema|evm.model.scaffold16.54..Gac|ENSGacG00000006117.1..Gmo|ENSGmoG00000006116.1..LCR|eif2s2..Mmu|ENSMmuG00000074656.12..Nco|eif2s2..Oni|ENSOniG00000001927.1..Ola|ENSOlaG00000003548.1..Tni|ENSTniG00000012013.1	evm.model.scaffold16.53..evm.model.scaffold16.54
family_003198	1	1	2	1	1	1	1	1	1	Dre|ENSDreG00000041421.7..Dma|Dissostichus_mawsOni_GLEAN_10012188..Ema|evm.model.scaffold1707.2..Ema|evm.model.scaffold1707.3..Gac|ENSGacG00000000204.1..Gmo|ENSGmoG00000018856.1..LCR|taz..Mmu|ENSMmuG00000009995.17..Nco|taz..Oni|ENSOniG00000014804.1..Ola|ENSOlaG00000020160.1..Tni|ENSTniG00000006829.1	evm.model.scaffold1707.2..evm.model.scaffold1707.3
family_003199	1	1	2	1	1	1	1	1	1	Dre|ENSDreG00000061761.4..Dma|Dissostichus_mawsOni_GLEAN_10011132..Ema|evm.model.scaffold1724.4..Ema|evm.model.scaffold1724.5..Gac|ENSGacG00000012981.1..Gmo|ENSGmoG00000019407.1..LCR|opa3..Mmu|ENSMmuG00000052214.9..Nco|opa3..Oni|ENSOniG00000004009.1..Ola|ENSOlaG00000000996.1..Tni|ENSTniG00000019017.1	evm.model.scaffold1724.4..evm.model.scaffold1724.5
family_003200	1	1	2	1	1	1	1	1	1	Dre|ENSDreG00000100954.1..Dma|Dissostichus_mawsOni_GLEAN_10021338..Ema|evm.model.scaffold178.12..Ema|evm.model.scaffold178.13..Gac|ENSGacG00000009413.1..Gmo|ENSGmoG00000001899.1..LCR|wars..Mmu|ENSMmuG00000021266.16..Nco|wars..Oni|ENSOniG00000003539.1..Ola|ENSOlaG00000014524.1..Tni|ENSTniG00000017279.1	evm.model.scaffold178.12..evm.model.scaffold178.13
family_003201	1	1	2	1	1	1	1	1	1	Dre|ENSDreG00000055360.3..Dma|Dissostichus_mawsOni_GLEAN_10016183..Ema|evm.model.scaffold21.84..Ema|evm.model.scaffold21.87..Gac|ENSGacG00000019992.1..Gmo|ENSGmoG00000003434.1..LCR|llph..Mmu|ENSMmuG00000020224.14..Nco|llph..Oni|ENSOniG00000000011.1..Ola|ENSOlaG00000015856.1..Tni|ENSTniG00000012688.1	evm.model.scaffold21.84..evm.model.scaffold21.87
family_003202	1	1	2	1	1	1	1	1	1	Dre|ENSDreG00000105398.1..Dma|Dissostichus_mawsOni_GLEAN_10019461..Ema|evm.model.scaffold23.36..Ema|evm.model.scaffold23.37..Gac|ENSGacG00000000449.1..Gmo|ENSGmoG00000015182.1..LCR|dnajc14..Mmu|ENSMmuG00000025354.4..Nco|dnajc14..Oni|ENSOniG00000019265.1..Ola|ENSOlaG00000015564.1..Tni|ENSTniG00000007085.1	evm.model.scaffold23.36..evm.model.scaffold23.37
family_003204	1	1	2	1	1	1	1	1	1	Dre|ENSDreG00000056414.7..Dma|Dissostichus_mawsOni_GLEAN_10017464..Ema|evm.model.scaffold242.5..Ema|evm.model.scaffold242.6..Gac|ENSGacG00000006853.1..Gmo|ENSGmoG00000018129.1..LCR|usp1..Mmu|ENSMmuG00000028560.11..Nco|usp1..Oni|ENSOniG00000008834.1..Ola|ENSOlaG00000010503.1..Tni|ENSTniG00000018097.1	evm.model.scaffold242.5..evm.model.scaffold242.6
family_003205	1	1	2	1	1	1	1	1	1	Dre|ENSDreG00000008105.6..Dma|Dissostichus_mawsOni_GLEAN_10012499..Ema|evm.model.scaffold243.10..Ema|evm.model.scaffold669.10..Gac|ENSGacG00000009023.1..Gmo|ENSGmoG00000000193.1..LCR|LOC104926233..Mmu|ENSMmuG00000020691.13..Nco|mettl2a..Oni|ENSOniG00000000977.1..Ola|ENSOlaG00000003321.1..Tni|ENSTniG00000011723.1	evm.model.scaffold243.10..evm.model.scaffold669.10
family_003206	1	1	2	1	1	1	1	1	1	Dre|ENSDreG00000007490.8..Dma|Dissostichus_mawsOni_GLEAN_10018353..Ema|evm.model.scaffold30.5..Ema|evm.model.scaffold30.6..Gac|ENSGacG00000006578.1..Gmo|ENSGmoG00000008233.1..LCR|adrb1..Mmu|ENSMmuG00000035283.4..Nco|LOC104959602..Oni|ENSOniG00000020665.1..Ola|ENSOlaG00000004803.1..Tni|ENSTniG00000018896.1	evm.model.scaffold30.5..evm.model.scaffold30.6
family_003207	1	1	2	1	1	1	1	1	1	Dre|ENSDreG00000061124.5..Dma|Dissostichus_mawsOni_GLEAN_10007401..Ema|evm.model.scaffold32.34..Ema|evm.model.scaffold723.1..Gac|ENSGacG00000006550.1..Gmo|ENSGmoG00000013244.1..LCR|srpr..Mmu|ENSMmuG00000032042.11..Nco|LOC104942062..Oni|ENSOniG00000005324.1..Ola|ENSOlaG00000014676.1..Tni|ENSTniG00000010316.1	evm.model.scaffold32.34..evm.model.scaffold723.1
family_003208	1	1	2	1	1	1	1	1	1	Dre|ENSDreG00000073786.3..Dma|Dissostichus_mawsOni_GLEAN_10011216..Ema|evm.model.scaffold352.20..Ema|evm.model.scaffold352.22..Gac|ENSGacG00000002636.1..Gmo|ENSGmoG00000012870.1..LCR|cmbl..Mmu|ENSMmuG00000022235.14..Nco|cmbl..Oni|ENSOniG00000014355.1..Ola|ENSOlaG00000007680.1..Tni|ENSTniG00000008164.1	evm.model.scaffold352.20..evm.model.scaffold352.22
family_003209	1	1	2	1	1	1	1	1	1	Dre|ENSDreG00000045399.3..Dma|Dissostichus_mawsOni_GLEAN_10011217..Ema|evm.model.scaffold352.21..Ema|evm.model.scaffold352.23..Gac|ENSGacG00000002643.1..Gmo|ENSGmoG00000019427.1..LCR|cct5..Mmu|ENSMmuG00000022234.14..Nco|cct5..Oni|ENSOniG00000014352.1..Ola|ENSOlaG00000007700.1..Tni|ENSTniG00000008165.1	evm.model.scaffold352.21..evm.model.scaffold352.23
family_003210	1	1	2	1	1	1	1	1	1	Dre|ENSDreG00000055719.5..Dma|Dissostichus_mawsOni_GLEAN_10009399..Ema|evm.model.scaffold361.6..Ema|evm.model.scaffold361.7..Gac|ENSGacG00000008750.1..Gmo|ENSGmoG00000000046.1..LCR|ino80c..Mmu|ENSMmuG00000047989.11..Nco|ino80c..Oni|ENSOniG00000006010.1..Ola|ENSOlaG00000008652.1..Tni|ENSTniG00000017346.1	evm.model.scaffold361.6..evm.model.scaffold361.7
family_003211	1	1	2	1	1	1	1	1	1	Dre|ENSDreG00000000830.8..Dma|Dissostichus_mawsOni_GLEAN_10018227..Ema|evm.model.scaffold364.10..Ema|evm.model.scaffold364.11..Gac|ENSGacG00000008442.1..Gmo|ENSGmoG00000013872.1..LCR|telo2..Mmu|ENSMmuG00000024170.15..Nco|telo2..Oni|ENSOniG00000020010.1..Ola|ENSOlaG00000007472.1..Tni|ENSTniG00000012813.1	evm.model.scaffold364.10..evm.model.scaffold364.11
family_003212	1	1	2	1	1	1	1	1	1	Dre|ENSDreG00000078574.3..Dma|Dissostichus_mawsOni_GLEAN_10013210..Ema|evm.model.scaffold37.34..Ema|evm.model.scaffold37.35..Gac|ENSGacG00000009344.1..Gmo|ENSGmoG00000005274.1..LCR|LOC104932366..Mmu|ENSMmuG00000033075.17..Nco|senp1..Oni|ENSOniG00000012203.1..Ola|ENSOlaG00000007817.1..Tni|ENSTniG00000015055.1	evm.model.scaffold37.34..evm.model.scaffold37.35
family_003213	1	1	2	1	1	1	1	1	1	Dre|ENSDreG00000060093.6..Dma|Dissostichus_mawsOni_GLEAN_10005500..Ema|evm.model.scaffold401.5..Ema|evm.model.scaffold401.6..Gac|ENSGacG00000014591.1..Gmo|ENSGmoG00000014466.1..LCR|dapk1..Mmu|ENSMmuG00000021559.13..Nco|dapk1..Oni|ENSOniG00000014229.1..Ola|ENSOlaG00000020799.1..Tni|ENSTniG00000015634.1	evm.model.scaffold401.5..evm.model.scaffold401.6
family_003214	1	1	2	1	1	1	1	1	1	Dre|ENSDreG00000099889.1..Dma|Dissostichus_mawsOni_GLEAN_10005460..Ema|evm.model.scaffold409.15..Ema|evm.model.scaffold409.17..Gac|ENSGacG00000015534.1..Gmo|ENSGmoG00000016557.1..LCR|dusp27..Mmu|ENSMmuG00000026564.9..Nco|dusp27..Oni|ENSOniG00000003650.1..Ola|ENSOlaG00000001631.1..Tni|ENSTniG00000010257.1	evm.model.scaffold409.15..evm.model.scaffold409.17
family_003215	1	1	2	1	1	1	1	1	1	Dre|ENSDreG00000079074.4..Dma|Dissostichus_mawsOni_GLEAN_10001172..Ema|evm.model.scaffold451.13..Ema|evm.model.scaffold451.14..Gac|ENSGacG00000018494.1..Gmo|ENSGmoG00000014146.1..LCR|LOC104934141..Mmu|ENSMmuG00000035615.12..Nco|LOC104943365..Oni|ENSOniG00000003422.1..Ola|ENSOlaG00000001956.3..Tni|ENSTniG00000004604.1	evm.model.scaffold451.13..evm.model.scaffold451.14
family_003216	1	1	2	1	1	1	1	1	1	Dre|ENSDreG00000042180.5..Dma|Dissostichus_mawsOni_GLEAN_10009162..Ema|evm.model.scaffold469.7..Ema|evm.model.scaffold469.8..Gac|ENSGacG00000005639.1..Gmo|ENSGmoG00000020081.1..LCR|foxl2..Mmu|ENSMmuG00000050397.3..Nco|foxl2..Oni|ENSOniG00000020788.1..Ola|ENSOlaG00000020203.1..Tni|ENSTniG00000014321.1	evm.model.scaffold469.7..evm.model.scaffold469.8
family_003217	1	1	2	1	1	1	1	1	1	Dre|ENSDreG00000061895.5..Dma|Dissostichus_mawsOni_GLEAN_10003304..Ema|evm.model.scaffold533.1..Ema|evm.model.scaffold533.2..Gac|ENSGacG00000013540.1..Gmo|ENSGmoG00000002713.1..LCR|usp32..Mmu|ENSMmuG00000000804.14..Nco|LOC104957721..Oni|ENSOniG00000010475.1..Ola|ENSOlaG00000014900.1..Tni|ENSTniG00000014388.1	evm.model.scaffold533.1..evm.model.scaffold533.2
family_003218	1	1	2	1	1	1	1	1	1	Dre|ENSDreG00000037855.4..Dma|Dissostichus_mawsOni_GLEAN_10015729..Ema|evm.model.scaffold612.4..Ema|evm.model.scaffold612.5..Gac|ENSGacG00000003275.1..Gmo|ENSGmoG00000010004.1..LCR|taf11..Mmu|ENSMmuG00000024218.12..Nco|taf11..Oni|ENSOniG00000016989.1..Ola|ENSOlaG00000013132.1..Tni|ENSTniG00000012579.1	evm.model.scaffold612.4..evm.model.scaffold612.5
family_003220	1	1	2	1	1	1	1	1	1	Dre|ENSDreG00000041621.3..Dma|Dissostichus_mawsOni_GLEAN_10004958..Ema|evm.model.scaffold624.12..Ema|evm.model.scaffold624.13..Gac|ENSGacG00000013939.1..Gmo|ENSGmoG00000001381.1..LCR|bbs2..Mmu|ENSMmuG00000031755.5..Nco|bbs2..Oni|ENSOniG00000010187.1..Ola|ENSOlaG00000014949.1..Tni|ENSTniG00000018707.1	evm.model.scaffold624.12..evm.model.scaffold624.13
family_003221	1	1	2	1	1	1	1	1	1	Dre|ENSDreG00000006877.7..Dma|Dissostichus_mawsOni_GLEAN_10004518..Ema|evm.model.scaffold631.6..Ema|evm.model.scaffold631.7..Gac|ENSGacG00000014941.1..Gmo|ENSGmoG00000017288.1..LCR|enpp4..Mmu|ENSMmuG00000023961.16..Nco|LOC104952713..Oni|ENSOniG00000012038.1..Ola|ENSOlaG00000004391.1..Tni|ENSTniG00000014268.1	evm.model.scaffold631.6..evm.model.scaffold631.7
family_003222	1	1	2	1	1	1	1	1	1	Dre|ENSDreG00000092488.3..Dma|Dissostichus_mawsOni_GLEAN_10003978..Ema|evm.model.scaffold679.11..Ema|evm.model.scaffold679.12..Gac|ENSGacG00000018867.1..Gmo|ENSGmoG00000017611.1..LCR|LOC104933546..Mmu|ENSMmuG00000047153.3..Nco|LOC104942767..Oni|ENSOniG00000000309.1..Ola|ENSOlaG00000009076.1..Tni|ENSTniG00000003685.1	evm.model.scaffold679.11..evm.model.scaffold679.12
family_003223	1	1	2	1	1	1	1	1	1	Dre|ENSDreG00000018296.10..Dma|Dissostichus_mawsOni_GLEAN_10017687..Ema|evm.model.scaffold703.6..Ema|evm.model.scaffold707.1..Gac|ENSGacG00000002904.1..Gmo|ENSGmoG00000012562.1..LCR|rev1..Mmu|ENSMmuG00000026082.11..Nco|rev1..Oni|ENSOniG00000014152.1..Ola|ENSOlaG00000012211.1..Tni|ENSTniG00000013870.1	evm.model.scaffold703.6..evm.model.scaffold707.1
family_003224	1	1	2	1	1	1	1	1	1	Dre|ENSDreG00000007715.9..Dma|Dissostichus_mawsOni_GLEAN_10004277..Ema|evm.model.scaffold711.2..Ema|evm.model.scaffold711.3..Gac|ENSGacG00000019786.1..Gmo|ENSGmoG00000007602.1..LCR|lgsn..Mmu|ENSMmuG00000050217.13..Nco|lgsn..Oni|ENSOniG00000000157.1..Ola|ENSOlaG00000000080.1..Tni|ENSTniG00000003269.1	evm.model.scaffold711.2..evm.model.scaffold711.3
family_003225	1	1	2	1	1	1	1	1	1	Dre|ENSDreG00000060991.6..Dma|Dissostichus_mawsOni_GLEAN_10011321..Ema|evm.model.scaffold769.15..Ema|evm.model.scaffold769.17..Gac|ENSGacG00000008071.1..Gmo|ENSGmoG00000000905.1..LCR|mief1..Mmu|ENSMmuG00000022412.12..Nco|mief1..Oni|ENSOniG00000008541.1..Ola|ENSOlaG00000013478.1..Tni|ENSTniG00000011493.1	evm.model.scaffold769.15..evm.model.scaffold769.17
family_003226	1	1	2	1	1	1	1	1	1	Dre|ENSDreG00000045413.5..Dma|Dissostichus_mawsOni_GLEAN_10001025..Ema|evm.model.scaffold776.5..Ema|evm.model.scaffold776.6..Gac|ENSGacG00000001157.1..Gmo|ENSGmoG00000012709.1..LCR|gcm2..Mmu|ENSMmuG00000021362.6..Nco|gcm2..Oni|ENSOniG00000009885.1..Ola|ENSOlaG00000019715.1..Tni|ENSTniG00000005042.1	evm.model.scaffold776.5..evm.model.scaffold776.6
family_003228	1	1	2	1	1	1	1	1	1	Dre|ENSDreG00000104392.1..Dma|Dissostichus_mawsOni_GLEAN_10021628..Ema|evm.model.scaffold811.22..Ema|evm.model.scaffold811.23..Gac|ENSGacG00000019510.1..Gmo|ENSGmoG00000003316.1..LCR|eri2..Mmu|ENSMmuG00000030929.17..Nco|eri2..Oni|ENSOniG00000000147.1..Ola|ENSOlaG00000009777.1..Tni|ENSTniG00000008250.1	evm.model.scaffold811.22..evm.model.scaffold811.23
family_003229	1	1	2	1	1	1	1	1	1	Dre|ENSDreG00000052377.6..Dma|Dissostichus_mawsOni_GLEAN_10010909..Ema|evm.model.scaffold82.29..Ema|evm.model.scaffold82.30..Gac|ENSGacG00000018535.1..Gmo|ENSGmoG00000009784.1..LCR|psmd12..Mmu|ENSMmuG00000020720.13..Nco|psmd12..Oni|ENSOniG00000006489.1..Ola|ENSOlaG00000013934.1..Tni|ENSTniG00000005173.1	evm.model.scaffold82.29..evm.model.scaffold82.30
family_003230	1	1	2	1	1	1	1	1	1	Dre|ENSDreG00000007531.7..Dma|Dissostichus_mawsOni_GLEAN_10003938..Ema|evm.model.scaffold889.3..Ema|evm.model.scaffold889.4..Gac|ENSGacG00000015540.1..Gmo|ENSGmoG00000016323.1..LCR|zcchc9..Mmu|ENSMmuG00000021621.15..Nco|zcchc9..Oni|ENSOniG00000011366.1..Ola|ENSOlaG00000020135.1..Tni|ENSTniG00000013571.1	evm.model.scaffold889.3..evm.model.scaffold889.4
family_003547	1	1	2	1	1	1	1	1	1	Dre|ENSDreG00000009783.6..Dma|Dissostichus_mawsOni_GLEAN_10006589..Ema|evm.model.scaffold420.6..Ema|evm.model.scaffold420.8..Gac|ENSGacG00000014548.1..Gmo|ENSGmoG00000010357.1..LCR|dirc2..Mmu|ENSMmuG00000022848.8..Nco|dirc2..Oni|ENSOniG00000017043.1..Ola|ENSOlaG00000009930.1..Tni|ENSTniG00000015701.1	evm.model.scaffold420.6..evm.model.scaffold420.8
family_003580	1	1	2	1	1	1	1	1	1	Dre|ENSDreG00000016490.8..Dma|Dissostichus_mawsOni_GLEAN_10018226..Ema|evm.model.scaffold364.8..Ema|evm.model.scaffold364.9..Gac|ENSGacG00000008461.1..Gmo|ENSGmoG00000002812.1..LCR|rab11fip3..Mmu|ENSMmuG00000037098.17..Nco|rab11fip3..Oni|ENSOniG00000020009.1..Ola|ENSOlaG00000007483.1..Tni|ENSTniG00000012814.1	evm.model.scaffold364.8..evm.model.scaffold364.9
family_003585	1	1	2	1	1	1	1	1	1	Dre|ENSDreG00000018562.7..Dma|Dissostichus_mawsOni_GLEAN_10011570..Ema|evm.model.scaffold973.8..Ema|evm.model.scaffold973.9..Gac|ENSGacG00000010568.1..Gmo|ENSGmoG00000013512.1..LCR|cope..Mmu|ENSMmuG00000055681.14..Nco|cope..Oni|ENSOniG00000001847.1..Ola|ENSOlaG00000017456.1..Tni|ENSTniG00000003143.1	evm.model.scaffold973.8..evm.model.scaffold973.9
family_003604	1	1	2	1	1	1	1	1	1	Dre|ENSDreG00000021239.9..Dma|Dissostichus_mawsOni_GLEAN_10016154..Ema|evm.model.scaffold13.30..Ema|evm.model.scaffold13.31..Gac|ENSGacG00000019839.1..Gmo|ENSGmoG00000002190.1..LCR|apaf1..Mmu|ENSMmuG00000019979.12..Nco|apaf1..Oni|ENSOniG00000011426.1..Ola|ENSOlaG00000015449.2..Tni|ENSTniG00000011007.1	evm.model.scaffold13.30..evm.model.scaffold13.31
family_003641	1	1	2	1	1	1	1	1	1	Dre|ENSDreG00000030241.8..Dma|Dissostichus_mawsOni_GLEAN_10003984..Ema|evm.model.scaffold679.18..Ema|evm.model.scaffold679.19..Gac|ENSGacG00000001945.1..Gmo|ENSGmoG00000008449.1..LCR|vbp1..Mmu|ENSMmuG00000031197.11..Nco|vbp1..Oni|ENSOniG00000006999.1..Ola|ENSOlaG00000008340.1..Tni|ENSTniG00000003680.1	evm.model.scaffold679.18..evm.model.scaffold679.19
family_003666	1	1	2	1	1	1	1	1	1	Dre|ENSDreG00000036687.7..Dma|Dissostichus_mawsOni_GLEAN_10002732..Ema|evm.model.scaffold54.71..Ema|evm.model.scaffold54.72..Gac|ENSGacG00000003683.1..Gmo|ENSGmoG00000004072.1..LCR|bcl9..Mmu|ENSMmuG00000038256.15..Nco|bcl9..Oni|ENSOniG00000015978.1..Ola|ENSOlaG00000017920.1..Tni|ENSTniG00000013939.1	evm.model.scaffold54.71..evm.model.scaffold54.72
family_003720	1	1	2	1	1	1	1	1	1	Dre|ENSDreG00000045402.4..Dma|Dissostichus_mawsOni_GLEAN_10013370..Ema|evm.model.scaffold1080.8..Ema|evm.model.scaffold1080.9..Gac|ENSGacG00000002498.1..Gmo|ENSGmoG00000014350.1..LCR|commd3..Mmu|ENSMmuG00000051154.11..Nco|commd3..Oni|ENSOniG00000014434.1..Ola|ENSOlaG00000007220.1..Tni|ENSTniG00000008142.1	evm.model.scaffold1080.8..evm.model.scaffold1080.9
family_003725	1	1	2	1	1	1	1	1	1	Dre|ENSDreG00000045696.4..Dma|Dissostichus_mawsOni_GLEAN_10019266..Ema|evm.model.scaffold398.8..Ema|evm.model.scaffold398.9..Gac|ENSGacG00000011130.1..Gmo|ENSGmoG00000004509.1..LCR|LOC104920471..Mmu|ENSMmuG00000037772.12..Nco|LOC104942957..Oni|ENSOniG00000014500.1..Ola|ENSOlaG00000019379.1..Tni|ENSTniG00000010463.1	evm.model.scaffold398.8..evm.model.scaffold398.9
family_003751	1	1	2	1	1	1	1	1	1	Dre|ENSDreG00000055607.6..Dma|Dissostichus_mawsOni_GLEAN_10009454..Ema|evm.model.scaffold258.17..Ema|evm.model.scaffold258.18..Gac|ENSGacG00000012120.1..Gmo|ENSGmoG00000007910.1..LCR|cgn..Mmu|ENSMmuG00000068876.14..Nco|cgn..Oni|ENSOniG00000006277.1..Ola|ENSOlaG00000009675.1..Tni|ENSTniG00000018335.1	evm.model.scaffold258.17..evm.model.scaffold258.18
family_003771	1	1	2	1	1	1	1	1	1	Dre|ENSDreG00000058022.5..Dma|Dissostichus_mawsOni_GLEAN_10008846..Ema|evm.model.scaffold1177.2..Ema|evm.model.scaffold1177.3..Gac|ENSGacG00000010743.1..Gmo|ENSGmoG00000007265.1..LCR|ormdl2..Mmu|ENSMmuG00000025353.4..Nco|LOC104952346..Oni|ENSOniG00000016729.1..Ola|ENSOlaG00000015205.1..Tni|ENSTniG00000012536.1	evm.model.scaffold1177.2..evm.model.scaffold1177.3
family_003785	1	1	2	1	1	1	1	1	1	Dre|ENSDreG00000060002.7..Dma|Dissostichus_mawsOni_GLEAN_10015814..Ema|evm.model.scaffold393.25..Ema|evm.model.scaffold393.26..Gac|ENSGacG00000002899.1..Gmo|ENSGmoG00000016907.1..LCR|ogg1..Mmu|ENSMmuG00000030271.14..Nco|ogg1..Oni|ENSOniG00000017261.1..Ola|ENSOlaG00000010758.1..Tni|ENSTniG00000017914.1	evm.model.scaffold393.25..evm.model.scaffold393.26
family_003818	1	1	2	1	1	1	1	1	1	Dre|ENSDreG00000063525.6..Dma|Dissostichus_mawsOni_GLEAN_10018573..Ema|evm.model.scaffold90.21..Ema|evm.model.scaffold90.22..Gac|ENSGacG00000007242.1..Gmo|ENSGmoG00000013526.1..LCR|adpgk..Mmu|ENSMmuG00000025236.10..Nco|LOC104950977..Oni|ENSOniG00000012817.1..Ola|ENSOlaG00000001716.1..Tni|ENSTniG00000008445.1	evm.model.scaffold90.21..evm.model.scaffold90.22
family_003852	1	1	2	1	1	1	1	1	1	Dre|ENSDreG00000075013.4..Dma|Dissostichus_mawsOni_GLEAN_10011386..Ema|evm.model.scaffold12.28..Ema|evm.model.scaffold12.29..Gac|ENSGacG00000005006.1..Gmo|ENSGmoG00000006066.1..LCR|usp45..Mmu|ENSMmuG00000040455.17..Nco|usp45..Oni|ENSOniG00000000116.1..Ola|ENSOlaG00000002170.1..Tni|ENSTniG00000014275.1	evm.model.scaffold12.28..evm.model.scaffold12.29
family_003873	1	1	2	1	1	1	1	1	1	Dre|ENSDreG00000077314.3..Dma|Dissostichus_mawsOni_GLEAN_10010935..Ema|evm.model.scaffold98.35..Ema|evm.model.scaffold98.36..Gac|ENSGacG00000020082.1..Gmo|ENSGmoG00000018392.1..LCR|mblac1..Mmu|ENSMmuG00000049285.4..Nco|mblac1..Oni|ENSOniG00000000596.1..Ola|ENSOlaG00000010613.1..Tni|ENSTniG00000005492.1	evm.model.scaffold98.35..evm.model.scaffold98.36
family_003874	1	1	2	1	1	1	1	1	1	Dre|ENSDreG00000077368.4..Dma|Dissostichus_mawsOni_GLEAN_10010368..Ema|evm.model.scaffold855.1..Ema|evm.model.scaffold855.2..Gac|ENSGacG00000011191.1..Gmo|ENSGmoG00000013286.1..LCR|slc30a6..Mmu|ENSMmuG00000024069.12..Nco|slc30a6..Oni|ENSOniG00000015452.1..Ola|ENSOlaG00000002108.1..Tni|ENSTniG00000002855.1	evm.model.scaffold855.1..evm.model.scaffold855.2
family_003882	1	1	2	1	1	1	1	1	1	Dre|ENSDreG00000077826.4..Dma|Dissostichus_mawsOni_GLEAN_10004702..Ema|evm.model.scaffold739.25..Ema|evm.model.scaffold739.26..Gac|ENSGacG00000011102.1..Gmo|ENSGmoG00000005029.1..LCR|efcc1..Mmu|ENSMmuG00000068263.11..Nco|LOC104952106..Oni|ENSOniG00000003277.1..Ola|ENSOlaG00000013213.1..Tni|ENSTniG00000007389.1	evm.model.scaffold739.25..evm.model.scaffold739.26
family_003938	1	1	2	1	1	1	1	1	1	Dre|ENSDreG00000099088.1..Dma|Dissostichus_mawsOni_GLEAN_10018507..Ema|evm.model.scaffold411.2..Ema|evm.model.scaffold411.3..Gac|ENSGacG00000006664.1..Gmo|ENSGmoG00000000404.1..LCR|eDre..Mmu|ENSMmuG00000003227.4..Nco|eDre..Oni|ENSOniG00000004260.1..Ola|ENSOlaG00000015897.1..Tni|ENSTniG00000019463.1	evm.model.scaffold411.2..evm.model.scaffold411.3
family_003945	1	1	2	1	1	1	1	1	1	Dre|ENSDreG00000100742.1..Dma|Dissostichus_mawsOni_GLEAN_10005723..Ema|evm.model.scaffold245.22..Ema|evm.model.scaffold245.23..Gac|ENSGacG00000018641.1..Gmo|ENSGmoG00000001465.1..LCR|LOC104940024..Mmu|ENSMmuG00000005873.5..Nco|LOC104957488..Oni|ENSOniG00000011217.1..Ola|ENSOlaG00000014495.1..Tni|ENSTniG00000019441.1	evm.model.scaffold245.22..evm.model.scaffold245.23
family_004082	1	1	2	1	0	1	1	1	1	Dre|ENSDreG00000040350.3..Dma|Dissostichus_mawsOni_GLEAN_10009428..Ema|evm.model.scaffold105.47..Ema|evm.model.scaffold255.14..Gac|ENSGacG00000009258.1..LCR|rpp38..Mmu|ENSMmuG00000049950.6..Nco|rpp38..Oni|ENSOniG00000020467.1..Ola|ENSOlaG00000009219.1..Tni|ENSTniG00000001334.1	evm.model.scaffold105.47..evm.model.scaffold255.14
family_004083	1	1	3	1	0	1	1	0	1	Dre|ENSDreG00000016122.7..Dma|Dissostichus_mawsOni_GLEAN_10005911..Ema|evm.model.scaffold1130.10..Ema|evm.model.scaffold1130.8..Ema|evm.model.scaffold1130.9..Gac|ENSGacG00000006743.1..LCR|ptrhd1..Mmu|ENSMmuG00000096199.1..Nco|ptrhd1..Oni|ENSOniG00000015722.1..Tni|ENSTniG00000019143.1	evm.model.scaffold1130.10..evm.model.scaffold1130.8..evm.model.scaffold1130.9
family_004084	1	1	2	1	1	1	1	1	1	Dre|ENSDreG00000045166.5..Dma|Dissostichus_mawsOni_GLEAN_10018138..Ema|evm.model.scaffold117.23..Ema|evm.model.scaffold117.25..Gac|ENSGacG00000009403.1..Gmo|ENSGmoG00000003972.1..LCR|bhlha15..Nco|bhlha15..Oni|ENSOniG00000021203.1..Ola|ENSOlaG00000003401.1..Tni|ENSTniG00000012887.1	evm.model.scaffold117.23..evm.model.scaffold117.25
family_004085	1	0	2	1	1	1	1	1	1	Dre|ENSDreG00000041232.5..Ema|evm.model.scaffold125.8..Ema|evm.model.scaffold125.9..Gac|ENSGacG00000012858.1..Gmo|ENSGmoG00000010799.1..LCR|rps29..Mmu|ENSMmuG00000034892.8..Nco|rps29..Oni|ENSOniG00000000829.1..Ola|ENSOlaG00000015002.1..Tni|ENSTniG00000010977.1	evm.model.scaffold125.8..evm.model.scaffold125.9
family_004086	1	1	2	1	1	1	1	1	1	Dre|ENSDreG00000012458.7..Dma|Dissostichus_mawsOni_GLEAN_10021810..Ema|evm.model.scaffold1276.3..Ema|evm.model.scaffold1276.4..Gac|ENSGacG00000016635.1..Gmo|ENSGmoG00000007747.1..LCR|LOC104921184..Nco|LOC104966096..Oni|ENSOniG00000003202.1..Ola|ENSOlaG00000009153.1..Tni|ENSTniG00000008278.1	evm.model.scaffold1276.3..evm.model.scaffold1276.4
family_004087	1	0	2	1	1	1	1	1	1	Dre|ENSDreG00000075169.3..Ema|evm.model.scaffold1460.1..Ema|evm.model.scaffold1460.2..Gac|ENSGacG00000010264.1..Gmo|ENSGmoG00000015148.1..LCR|bbs1..Mmu|ENSMmuG00000006464.8..Nco|bbs1..Oni|ENSOniG00000019119.1..Ola|ENSOlaG00000020379.1..Tni|ENSTniG00000010377.1	evm.model.scaffold1460.1..evm.model.scaffold1460.2
family_004088	1	1	2	1	1	1	1	0	1	Dre|ENSDreG00000071325.5..Dma|Dissostichus_mawsOni_GLEAN_10016218..Ema|evm.model.scaffold163.40..Ema|evm.model.scaffold163.41..Gac|ENSGacG00000013001.2..Gmo|ENSGmoG00000011873.1..LCR|LOC104918774..Mmu|ENSMmuG00000035640.18..Nco|LOC104950611..Oni|ENSOniG00000002423.1..Tni|ENSTniG00000010647.1	evm.model.scaffold163.40..evm.model.scaffold163.41
family_004090	1	1	2	1	1	1	1	1	1	Dre|ENSDreG00000043237.6..Dma|Dissostichus_mawsOni_GLEAN_10013008..Ema|evm.model.scaffold1876.2..Ema|evm.model.scaffold1876.3..Gac|ENSGacG00000006400.1..Gmo|ENSGmoG00000004386.1..LCR|LOC104930244..Nco|LOC104947543..Oni|ENSOniG00000008057.1..Ola|ENSOlaG00000016478.1..Tni|ENSTniG00000008333.1	evm.model.scaffold1876.2..evm.model.scaffold1876.3
family_004092	1	0	2	1	1	1	1	1	1	Dre|ENSDreG00000071437.5..Ema|evm.model.scaffold19.26..Ema|evm.model.scaffold19.27..Gac|ENSGacG00000007843.1..Gmo|ENSGmoG00000018523.1..LCR|ptprc..Mmu|ENSMmuG00000026395.16..Nco|ptprc..Oni|ENSOniG00000010119.1..Ola|ENSOlaG00000008808.1..Tni|ENSTniG00000003635.1	evm.model.scaffold19.26..evm.model.scaffold19.27
family_004093	1	1	2	1	1	1	1	1	0	Dre|ENSDreG00000069674.3..Dma|Dissostichus_mawsOni_GLEAN_10020179..Ema|evm.model.scaffold202.13..Ema|evm.model.scaffold202.14..Gac|ENSGacG00000011393.1..Gmo|ENSGmoG00000004765.1..LCR|tmem230..Mmu|ENSMmuG00000027341.10..Nco|tmem230..Oni|ENSOniG00000010697.1..Ola|ENSOlaG00000012178.1	evm.model.scaffold202.13..evm.model.scaffold202.14
family_004094	1	1	2	1	1	1	1	0	1	Dre|ENSDreG00000103546.1..Dma|Dissostichus_mawsOni_GLEAN_10001455..Ema|evm.model.scaffold211.2..Ema|evm.model.scaffold211.3..Gac|ENSGacG00000014617.1..Gmo|ENSGmoG00000005332.1..LCR|LOC104923458..Mmu|ENSMmuG00000094483.2..Nco|LOC104960618..Oni|ENSOniG00000020911.1..Tni|ENSTniG00000015630.1	evm.model.scaffold211.2..evm.model.scaffold211.3
family_004095	1	1	2	1	1	1	1	1	1	Dre|ENSDreG00000075191.4..Dma|Dissostichus_mawsOni_GLEAN_10012745..Ema|evm.model.scaffold22.60..Ema|evm.model.scaffold22.61..Gac|ENSGacG00000016460.1..Gmo|ENSGmoG00000003121.1..Mmu|ENSMmuG00000046610.14..Nco|LOC104948051..Oni|ENSOniG00000007693.1..Ola|ENSOlaG00000005993.1..Tni|ENSTniG00000007523.1	evm.model.scaffold22.60..evm.model.scaffold22.61
family_004097	1	1	2	1	1	1	1	1	1	Dre|ENSDreG00000043673.6..Dma|Dissostichus_mawsOni_GLEAN_10014183..Ema|evm.model.scaffold279.22..Ema|evm.model.scaffold279.23..Gac|ENSGacG00000008363.1..Gmo|ENSGmoG00000008650.1..LCR|LOC104934378..Nco|LOC104946501..Oni|ENSOniG00000005885.1..Ola|ENSOlaG00000011506.1..Tni|ENSTniG00000012233.1	evm.model.scaffold279.22..evm.model.scaffold279.23
family_004098	1	1	2	1	0	1	1	1	1	Dre|ENSDreG00000077080.4..Dma|Dissostichus_mawsOni_GLEAN_10015604..Ema|evm.model.scaffold28.80..Ema|evm.model.scaffold28.81..Gac|ENSGacG00000011440.1..LCR|gprc5b..Mmu|ENSMmuG00000008734.9..Nco|gprc5b..Oni|ENSOniG00000017118.1..Ola|ENSOlaG00000008538.1..Tni|ENSTniG00000017973.1	evm.model.scaffold28.80..evm.model.scaffold28.81
family_004099	1	1	2	1	1	1	1	1	1	Dre|ENSDreG00000020887.10..Dma|Dissostichus_mawsOni_GLEAN_10015157..Ema|evm.model.scaffold33.66..Ema|evm.model.scaffold33.67..Gac|ENSGacG00000011079.1..Gmo|ENSGmoG00000012204.1..LCR|LOC104923578..Nco|LOC104950028..Oni|ENSOniG00000000484.1..Ola|ENSOlaG00000016600.1..Tni|ENSTniG00000016316.1	evm.model.scaffold33.66..evm.model.scaffold33.67
family_004100	1	1	2	1	1	1	1	1	0	Dre|ENSDreG00000052433.2..Dma|Dissostichus_mawsOni_GLEAN_10011813..Ema|evm.model.scaffold380.7..Ema|evm.model.scaffold380.8..Gac|ENSGacG00000014296.1..Gmo|ENSGmoG00000014526.1..LCR|inha..Mmu|ENSMmuG00000032968.4..Nco|inha..Oni|ENSOniG00000013357.1..Ola|ENSOlaG00000002184.1	evm.model.scaffold380.7..evm.model.scaffold380.8
family_004101	1	1	2	1	1	1	1	0	1	Dre|ENSDreG00000075217.4..Dma|Dissostichus_mawsOni_GLEAN_10000564..Ema|evm.model.scaffold400.6..Ema|evm.model.scaffold400.7..Gac|ENSGacG00000000428.1..Gmo|ENSGmoG00000001906.1..LCR|LOC104927030..Mmu|ENSMmuG00000030491.16..Nco|tdrd12..Oni|ENSOniG00000010630.1..Tni|ENSTniG00000000465.1	evm.model.scaffold400.6..evm.model.scaffold400.7
family_004102	1	1	2	1	1	0	1	1	1	Dre|ENSDreG00000057477.6..Dma|Dissostichus_mawsOni_GLEAN_10007100..Ema|evm.model.scaffold408.1..Ema|evm.model.scaffold870.3..Gac|ENSGacG00000014725.1..Gmo|ENSGmoG00000000175.1..LCR|lrrc28..Mmu|ENSMmuG00000030556.13..Oni|ENSOniG00000002957.1..Ola|ENSOlaG00000014753.1..Tni|ENSTniG00000011922.1	evm.model.scaffold408.1..evm.model.scaffold870.3
family_004103	1	1	2	1	1	1	1	1	0	Dre|ENSDreG00000074111.4..Dma|Dissostichus_mawsOni_GLEAN_10019382..Ema|evm.model.scaffold41.12..Ema|evm.model.scaffold41.13..Gac|ENSGacG00000005676.1..Gmo|ENSGmoG00000013101.1..LCR|bcdin3d..Mmu|ENSMmuG00000037525.4..Nco|bcdin3d..Oni|ENSOniG00000006870.1..Ola|ENSOlaG00000006814.1	evm.model.scaffold41.12..evm.model.scaffold41.13
family_004104	1	1	2	1	1	1	1	1	1	Dre|ENSDreG00000053857.6..Dma|Dissostichus_mawsOni_GLEAN_10012182..Ema|evm.model.scaffold425.4..Ema|evm.model.scaffold425.5..Gac|ENSGacG00000012372.1..Gmo|ENSGmoG00000019688.1..LCR|LOC104924673..Nco|LOC104959991..Oni|ENSOniG00000016899.1..Ola|ENSOlaG00000013900.1..Tni|ENSTniG00000012545.1	evm.model.scaffold425.4..evm.model.scaffold425.5
family_004105	1	1	3	1	1	1	1	0	1	Dre|ENSDreG00000069888.4..Dma|Dissostichus_mawsOni_GLEAN_10003245..Ema|evm.model.scaffold439.4..Ema|evm.model.scaffold439.5..Ema|evm.model.scaffold439.6..Gac|ENSGacG00000012739.1..Gmo|ENSGmoG00000020278.1..LCR|LOC104934288..Nco|LOC104952534..Oni|ENSOniG00000020464.1..Tni|ENSTniG00000019005.1	evm.model.scaffold439.4..evm.model.scaffold439.5..evm.model.scaffold439.6
family_004107	1	1	2	1	1	1	1	1	0	Dre|ENSDreG00000039667.4..Dma|Dissostichus_mawsOni_GLEAN_10006098..Ema|evm.model.scaffold461.20..Ema|evm.model.scaffold461.21..Gac|ENSGacG00000005154.1..Gmo|ENSGmoG00000014475.1..LCR|mrpl38..Mmu|ENSMmuG00000020775.13..Nco|mrpl38..Oni|ENSOniG00000019618.1..Ola|ENSOlaG00000018684.1	evm.model.scaffold461.20..evm.model.scaffold461.21
family_004108	1	1	2	1	1	1	1	1	0	Dre|ENSDreG00000093931.3..Dma|Dissostichus_mawsOni_GLEAN_10019683..Ema|evm.model.scaffold55.4..Ema|evm.model.scaffold55.5..Gac|ENSGacG00000008380.1..Gmo|ENSGmoG00000001439.1..LCR|fam101b..Mmu|ENSMmuG00000020846.6..Nco|fam101b..Oni|ENSOniG00000004995.1..Ola|ENSOlaG00000008316.1	evm.model.scaffold55.4..evm.model.scaffold55.5
family_004110	1	1	2	1	1	0	1	1	1	Dre|ENSDreG00000073743.2..Dma|Dissostichus_mawsOni_GLEAN_10016716..Ema|evm.model.scaffold59.80..Ema|evm.model.scaffold59.81..Gac|ENSGacG00000010765.1..Gmo|ENSGmoG00000005505.1..LCR|LOC104934621..Mmu|ENSMmuG00000034248.7..Oni|ENSOniG00000011763.1..Ola|ENSOlaG00000010917.1..Tni|ENSTniG00000010812.1	evm.model.scaffold59.80..evm.model.scaffold59.81
family_004111	1	1	2	1	1	1	1	1	1	Dre|ENSDreG00000041952.7..Dma|Dissostichus_mawsOni_GLEAN_10021490..Ema|evm.model.scaffold62.67..Ema|evm.model.scaffold62.68..Gac|ENSGacG00000007538.1..Gmo|ENSGmoG00000015166.1..LCR|LOC104921346..Nco|prox2..Oni|ENSOniG00000020193.1..Ola|ENSOlaG00000016587.1..Tni|ENSTniG00000017414.1	evm.model.scaffold62.67..evm.model.scaffold62.68
family_004112	1	1	2	1	1	1	1	1	1	Dre|ENSDreG00000013685.9..Dma|Dissostichus_mawsOni_GLEAN_10007881..Ema|evm.model.scaffold66.55..Ema|evm.model.scaffold66.56..Gac|ENSGacG00000012502.1..Gmo|ENSGmoG00000011591.1..LCR|LOC104928812..Nco|LOC104959583..Oni|ENSOniG00000011049.1..Ola|ENSOlaG00000014462.1..Tni|ENSTniG00000011483.1	evm.model.scaffold66.55..evm.model.scaffold66.56
family_004113	1	1	2	1	1	0	1	1	1	Dre|ENSDreG00000035546.5..Dma|Dissostichus_mawsOni_GLEAN_10003652..Ema|evm.model.scaffold660.3..Ema|evm.model.scaffold660.4..Gac|ENSGacG00000003975.1..Gmo|ENSGmoG00000004910.1..LCR|jmjd7..Mmu|ENSMmuG00000098789.7..Oni|ENSOniG00000011740.1..Ola|ENSOlaG00000010130.1..Tni|ENSTniG00000002596.1	evm.model.scaffold660.3..evm.model.scaffold660.4
family_004114	1	1	2	1	1	1	1	1	1	Dre|ENSDreG00000007657.6..Dma|Dissostichus_mawsOni_GLEAN_10021590..Ema|evm.model.scaffold677.8..Ema|evm.model.scaffold677.9..Gac|ENSGacG00000010245.1..Gmo|ENSGmoG00000000542.1..Mmu|ENSMmuG00000021548.10..Nco|ccnh..Oni|ENSOniG00000015937.1..Ola|ENSOlaG00000009984.1..Tni|ENSTniG00000015439.1	evm.model.scaffold677.8..evm.model.scaffold677.9
family_004115	1	1	2	1	1	1	1	1	0	Dre|ENSDreG00000061923.4..Dma|Dissostichus_mawsOni_GLEAN_10007118..Ema|evm.model.scaffold783.10..Ema|evm.model.scaffold783.9..Gac|ENSGacG00000003755.1..Gmo|ENSGmoG00000019102.1..LCR|amotl2..Mmu|ENSMmuG00000032531.15..Nco|LOC104959458..Oni|ENSOniG00000019311.1..Ola|ENSOlaG00000015457.1	evm.model.scaffold783.10..evm.model.scaffold783.9
family_004116	1	0	2	1	1	1	1	1	1	Dre|ENSDreG00000035005.4..Ema|evm.model.scaffold8.31..Ema|evm.model.scaffold8.32..Gac|ENSGacG00000006169.1..Gmo|ENSGmoG00000005117.1..LCR|bag2..Mmu|ENSMmuG00000042215.8..Nco|bag2..Oni|ENSOniG00000009748.1..Ola|ENSOlaG00000010100.1..Tni|ENSTniG00000016574.1	evm.model.scaffold8.31..evm.model.scaffold8.32
family_004117	1	1	2	1	1	1	1	1	1	Dre|ENSDreG00000063580.6..Dma|Dissostichus_mawsOni_GLEAN_10017580..Ema|evm.model.scaffold84.47..Ema|evm.model.scaffold84.48..Gac|ENSGacG00000004831.1..Gmo|ENSGmoG00000002065.1..LCR|LOC104927782..Nco|LOC104948292..Oni|ENSOniG00000008700.1..Ola|ENSOlaG00000017434.1..Tni|ENSTniG00000016943.1	evm.model.scaffold84.47..evm.model.scaffold84.48
family_004118	0	1	3	1	1	1	1	1	1	Dma|Dissostichus_mawsOni_GLEAN_10009134..Ema|evm.model.scaffold891.7..Ema|evm.model.scaffold891.8..Ema|evm.model.scaffold891.9..Gac|ENSGacG00000000246.1..Gmo|ENSGmoG00000009477.1..LCR|scg2..Nco|LOC104947105..Oni|ENSOniG00000014647.1..Ola|ENSOlaG00000009223.1..Tni|ENSTniG00000014307.1	evm.model.scaffold891.7..evm.model.scaffold891.8..evm.model.scaffold891.9
family_004120	1	1	2	1	1	1	1	1	0	Dre|ENSDreG00000076891.4..Dma|Dissostichus_mawsOni_GLEAN_10014432..Ema|evm.model.scaffold959.5..Ema|evm.model.scaffold959.6..Gac|ENSGacG00000020561.1..Gmo|ENSGmoG00000020442.1..LCR|rfxap..Mmu|ENSMmuG00000036615.5..Nco|rfxap..Oni|ENSOniG00000012616.1..Ola|ENSOlaG00000003932.1	evm.model.scaffold959.5..evm.model.scaffold959.6
family_004462	1	1	2	1	0	1	1	1	1	Dre|ENSDreG00000005783.9..Dma|Dissostichus_mawsOni_GLEAN_10016231..Ema|evm.model.scaffold163.12..Ema|evm.model.scaffold163.14..Gac|ENSGacG00000013123.1..LCR|ncan..Mmu|ENSMmuG00000002341.8..Nco|LOC104966594..Oni|ENSOniG00000002472.1..Ola|ENSOlaG00000000836.1..Tni|ENSTniG00000013192.1	evm.model.scaffold163.12..evm.model.scaffold163.14
family_005261	1	1	2	1	1	1	0	1	1	Dre|ENSDreG00000029500.6..Dma|Dissostichus_mawsOni_GLEAN_10019296..Ema|evm.model.scaffold36.24..Ema|evm.model.scaffold36.25..Gac|ENSGacG00000019593.1..Gmo|ENSGmoG00000009982.1..LCR|rpl34..Mmu|ENSMmuG00000062006.12..Nco|rpl34..Ola|ENSOlaG00000004887.1..Tni|ENSTniG00000018846.1	evm.model.scaffold36.24..evm.model.scaffold36.25
family_006409	1	1	2	1	1	1	1	1	0	Dre|ENSDreG00000061794.7..Dma|Dissostichus_mawsOni_GLEAN_10005203..Ema|evm.model.scaffold20.22..Ema|evm.model.scaffold20.23..Gac|ENSGacG00000020183.1..Gmo|ENSGmoG00000003711.1..LCR|LOC104931655..Mmu|ENSMmuG00000031990.14..Nco|LOC104947295..Oni|ENSOniG00000015796.1..Ola|ENSOlaG00000000296.1	evm.model.scaffold20.22..evm.model.scaffold20.23
family_006905	1	1	2	1	0	1	1	1	1	Dre|ENSDreG00000077746.2..Dma|Dissostichus_mawsOni_GLEAN_10001751..Ema|evm.model.scaffold828.2..Ema|evm.model.scaffold828.3..Gac|ENSGacG00000020835.1..LCR|gpr119..Mmu|ENSMmuG00000051209.3..Nco|gpr119..Oni|ENSOniG00000013246.1..Ola|ENSOlaG00000015447.1..Tni|ENSTniG00000001505.1	evm.model.scaffold828.2..evm.model.scaffold828.3
family_006935	1	1	2	1	1	0	1	1	1	Dre|ENSDreG00000078216.4..Dma|Dissostichus_mawsOni_GLEAN_10011602..Ema|evm.model.scaffold114.25..Ema|evm.model.scaffold114.26..Gac|ENSGacG00000011065.1..Gmo|ENSGmoG00000014371.1..LCR|eps15..Mmu|ENSMmuG00000028552.13..Oni|ENSOniG00000001990.1..Ola|ENSOlaG00000017166.1..Tni|ENSTniG00000015491.1	evm.model.scaffold114.25..evm.model.scaffold114.26
family_007007	1	1	2	1	1	1	1	1	1	Dre|ENSDreG00000079672.4..Dma|Dissostichus_mawsOni_GLEAN_10001072..Ema|evm.model.scaffold1078.1..Ema|evm.model.scaffold1078.3..Gac|ENSGacG00000012495.1..Gmo|ENSGmoG00000005041.1..Mmu|ENSMmuG00000038563.14..Nco|LOC104944624..Oni|ENSOniG00000003394.1..Ola|ENSOlaG00000020390.1..Tni|ENSTniG00000003399.1	evm.model.scaffold1078.1..evm.model.scaffold1078.3
family_007151	1	1	2	1	1	1	1	1	1	Dre|ENSDreG00000095378.1..Dma|Dissostichus_mawsOni_GLEAN_10020559..Ema|evm.model.scaffold8.86..Ema|evm.model.scaffold8.87..Gac|ENSGacG00000007139.1..Gmo|ENSGmoG00000004106.1..LCR|LOC104924293..Nco|LOC104947265..Oni|ENSOniG00000009553.1..Ola|ENSOlaG00000008754.1..Tni|ENSTniG00000016525.1	evm.model.scaffold8.86..evm.model.scaffold8.87
family_007264	1	1	2	1	1	1	1	1	1	Dre|ENSDreG00000100242.1..Dma|Dissostichus_mawsOni_GLEAN_10004581..Ema|evm.model.scaffold1150.4..Ema|evm.model.scaffold1150.5..Gac|ENSGacG00000013535.1..Gmo|ENSGmoG00000013311.1..Mmu|ENSMmuG00000033554.17..Nco|dph5..Oni|ENSOniG00000007778.1..Ola|ENSOlaG00000014112.1..Tni|ENSTniG00000004730.1	evm.model.scaffold1150.4..evm.model.scaffold1150.5
family_007613	1	1	3	1	0	1	0	1	1	Dre|ENSDreG00000056873.4..Dma|Dissostichus_mawsOni_GLEAN_10021181..Ema|evm.model.scaffold1.15..Ema|evm.model.scaffold1.16..Ema|evm.model.scaffold1.17..Gac|ENSGacG00000015438.1..LCR|LOC104933932..Nco|LOC104944505..Ola|ENSOlaG00000014208.1..Tni|ENSTniG00000011091.1	evm.model.scaffold1.15..evm.model.scaffold1.16..evm.model.scaffold1.17
family_007614	1	1	2	1	0	1	1	1	0	Dre|ENSDreG00000054847.6..Dma|Dissostichus_mawsOni_GLEAN_10014869..Ema|evm.model.scaffold1009.1..Ema|evm.model.scaffold1009.2..Gac|ENSGacG00000011742.1..LCR|LOC104918453..Mmu|ENSMmuG00000060509.4..Nco|LOC104953172..Oni|ENSOniG00000002126.1..Ola|ENSOlaG00000016652.1	evm.model.scaffold1009.1..evm.model.scaffold1009.2
family_007615	0	1	2	1	0	1	1	1	1	Dma|Dissostichus_mawsOni_GLEAN_10012044..Ema|evm.model.scaffold148.31..Ema|evm.model.scaffold148.32..Gac|ENSGacG00000002602.1..LCR|mmp21..Mmu|ENSMmuG00000030981.9..Nco|mmp21..Oni|ENSOniG00000016009.1..Ola|ENSOlaG00000009731.1..Tni|ENSTniG00000010366.1	evm.model.scaffold148.31..evm.model.scaffold148.32
family_007616	1	1	2	0	0	1	1	1	1	Dre|ENSDreG00000070769.3..Dma|Dissostichus_mawsOni_GLEAN_10008302..Ema|evm.model.scaffold173.23..Ema|evm.model.scaffold173.24..LCR|foxg1..Mmu|ENSMmuG00000020950.10..Nco|foxg1..Oni|ENSOniG00000020831.1..Ola|ENSOlaG00000010723.2..Tni|ENSTniG00000004841.1	evm.model.scaffold173.23..evm.model.scaffold173.24
family_007617	1	0	2	1	1	0	1	1	1	Dre|ENSDreG00000041944.9..Ema|evm.model.scaffold1796.2..Ema|evm.model.scaffold1796.4..Gac|ENSGacG00000011992.1..Gmo|ENSGmoG00000004244.1..LCR|adat2..Mmu|ENSMmuG00000019808.8..Oni|ENSOniG00000018689.1..Ola|ENSOlaG00000020141.1..Tni|ENSTniG00000003888.1	evm.model.scaffold1796.2..evm.model.scaffold1796.4
family_007619	1	1	2	1	1	1	1	1	0	Dre|ENSDreG00000059491.3..Dma|Dissostichus_mawsOni_GLEAN_10014518..Ema|evm.model.scaffold213.10..Ema|evm.model.scaffold213.9..Gac|ENSGacG00000010596.1..Gmo|ENSGmoG00000020406.1..LCR|LOC104918632..Nco|LOC104960340..Oni|ENSOniG00000020941.1..Ola|ENSOlaG00000007170.1	evm.model.scaffold213.10..evm.model.scaffold213.9
family_007620	1	1	2	1	1	1	1	0	1	Dre|ENSDreG00000090962.3..Dma|Dissostichus_mawsOni_GLEAN_10015432..Ema|evm.model.scaffold221.27..Ema|evm.model.scaffold221.28..Gac|ENSGacG00000010519.1..Gmo|ENSGmoG00000004097.1..LCR|nat14..Nco|nat14..Oni|ENSOniG00000012824.1..Tni|ENSTniG00000008119.1	evm.model.scaffold221.27..evm.model.scaffold221.28
family_007621	1	1	2	1	1	1	1	1	0	Dre|ENSDreG00000043687.4..Dma|Dissostichus_mawsOni_GLEAN_10014172..Ema|evm.model.scaffold279.7..Ema|evm.model.scaffold279.8..Gac|ENSGacG00000008112.1..Gmo|ENSGmoG00000004958.1..LCR|saysd1..Nco|saysd1..Oni|ENSOniG00000005843.1..Ola|ENSOlaG00000011330.1	evm.model.scaffold279.7..evm.model.scaffold279.8
family_007623	1	0	2	1	1	1	0	1	1	Dre|ENSDreG00000037067.8..Ema|evm.model.scaffold37.48..Ema|evm.model.scaffold37.49..Gac|ENSGacG00000009104.1..Gmo|ENSGmoG00000004715.1..LCR|dnajc22..Mmu|ENSMmuG00000038009.7..Nco|dnajc22..Ola|ENSOlaG00000007630.1..Tni|ENSTniG00000015066.1	evm.model.scaffold37.48..evm.model.scaffold37.49
family_007624	1	1	2	0	1	1	1	1	1	Dre|ENSDreG00000087186.2..Dma|Dissostichus_mawsOni_GLEAN_10017791..Ema|evm.model.scaffold383.16..Ema|evm.model.scaffold383.17..Gmo|ENSGmoG00000017894.1..LCR|LOC104939380..Nco|LOC104966165..Oni|ENSOniG00000020302.1..Ola|ENSOlaG00000013922.1..Tni|ENSTniG00000007314.1	evm.model.scaffold383.16..evm.model.scaffold383.17
family_007626	1	1	2	1	1	0	1	1	1	Dre|ENSDreG00000070892.6..Dma|Dissostichus_mawsOni_GLEAN_10017443..Ema|evm.model.scaffold47.17..Ema|evm.model.scaffold47.18..Gac|ENSGacG00000006545.1..Gmo|ENSGmoG00000013662.1..LCR|LOC104930568..Oni|ENSOniG00000008908.1..Ola|ENSOlaG00000018678.1..Tni|ENSTniG00000018079.1	evm.model.scaffold47.17..evm.model.scaffold47.18
family_007627	1	1	2	1	1	1	1	1	0	Dre|ENSDreG00000079302.3..Dma|Dissostichus_mawsOni_GLEAN_10013889..Ema|evm.model.scaffold492.21..Ema|evm.model.scaffold492.22..Gac|ENSGacG00000017008.1..Gmo|ENSGmoG00000012549.1..LCR|LOC104926173..Nco|LOC104955260..Oni|ENSOniG00000018636.1..Ola|ENSOlaG00000017936.1	evm.model.scaffold492.21..evm.model.scaffold492.22
family_007628	1	1	2	1	1	1	1	1	0	Dre|ENSDreG00000040080.8..Dma|Dissostichus_mawsOni_GLEAN_10004807..Ema|evm.model.scaffold506.11..Ema|evm.model.scaffold506.12..Gac|ENSGacG00000012340.1..Gmo|ENSGmoG00000006698.1..LCR|LOC104935032..Nco|LOC104940799..Oni|ENSOniG00000002221.1..Ola|ENSOlaG00000015940.1	evm.model.scaffold506.11..evm.model.scaffold506.12
family_007629	1	1	2	1	0	1	1	1	1	Dre|ENSDreG00000069549.4..Dma|Dissostichus_mawsOni_GLEAN_10002479..Ema|evm.model.scaffold546.8..Ema|evm.model.scaffold546.9..Gac|ENSGacG00000002200.1..LCR|LOC104936015..Nco|LOC104955817..Oni|ENSOniG00000004463.1..Ola|ENSOlaG00000018107.1..Tni|ENSTniG00000001485.1	evm.model.scaffold546.8..evm.model.scaffold546.9
family_007631	1	0	2	1	1	0	1	1	1	Dre|ENSDreG00000022303.7..Ema|evm.model.scaffold6.86..Ema|evm.model.scaffold6.87..Gac|ENSGacG00000017408.1..Gmo|ENSGmoG00000011561.1..LCR|LOC104917692..Mmu|ENSMmuG00000038412.7..Oni|ENSOniG00000009474.1..Ola|ENSOlaG00000017612.1..Tni|ENSTniG00000001241.1	evm.model.scaffold6.86..evm.model.scaffold6.87
family_007632	1	1	2	1	1	1	0	1	1	Dre|ENSDreG00000069382.5..Dma|Dissostichus_mawsOni_GLEAN_10001687..Ema|evm.model.scaffold923.4..Ema|evm.model.scaffold923.5..Gac|ENSGacG00000003944.1..Gmo|ENSGmoG00000001710.1..LCR|LOC104925925..Nco|LOC104954362..Ola|ENSOlaG00000000457.1..Tni|ENSTniG00000017092.1	evm.model.scaffold923.4..evm.model.scaffold923.5
family_007951	1	0	2	0	1	1	1	1	1	Dre|ENSDreG00000008805.10..Ema|evm.model.scaffold178.38..Ema|evm.model.scaffold178.39..Gmo|ENSGmoG00000010505.1..LCR|orc3..Mmu|ENSMmuG00000040044.11..Nco|orc3..Oni|ENSOniG00000003618.1..Ola|ENSOlaG00000014787.1..Tni|ENSTniG00000002054.1	evm.model.scaffold178.38..evm.model.scaffold178.39
family_008275	1	1	2	1	1	1	1	0	1	Dre|ENSDreG00000022085.8..Dma|Dissostichus_mawsOni_GLEAN_10012851..Ema|evm.model.scaffold978.1..Ema|evm.model.scaffold978.2..Gac|ENSGacG00000015941.1..Gmo|ENSGmoG00000000408.1..LCR|LOC104935140..Nco|LOC104956631..Oni|ENSOniG00000011272.1..Tni|ENSTniG00000007497.1	evm.model.scaffold978.1..evm.model.scaffold978.2
family_008367	1	1	2	1	1	0	1	1	0	Dre|ENSDreG00000027070.8..Dma|Dissostichus_mawsOni_GLEAN_10000901..Ema|evm.model.scaffold309.13..Ema|evm.model.scaffold309.14..Gac|ENSGacG00000015293.1..Gmo|ENSGmoG00000000622.1..LCR|LOC104935186..Mmu|ENSMmuG00000056938.16..Oni|ENSOniG00000008053.1..Ola|ENSOlaG00000018591.1	evm.model.scaffold309.13..evm.model.scaffold309.14
family_008908	1	1	2	0	1	1	1	0	1	Dre|ENSDreG00000051891.4..Dma|Dissostichus_mawsOni_GLEAN_10018142..Ema|evm.model.scaffold117.15..Ema|evm.model.scaffold117.16..Gmo|ENSGmoG00000004179.1..LCR|rsph10b..Mmu|ENSMmuG00000075569.9..Nco|LOC104961984..Oni|ENSOniG00000019835.1..Tni|ENSTniG00000012881.1	evm.model.scaffold117.15..evm.model.scaffold117.16
family_009284	1	1	2	1	1	1	1	0	1	Dre|ENSDreG00000062347.7..Dma|Dissostichus_mawsOni_GLEAN_10022211..Ema|evm.model.scaffold151.10..Ema|evm.model.scaffold151.11..Gac|ENSGacG00000020599.1..Gmo|ENSGmoG00000001784.1..LCR|LOC104923834..Nco|LOC104949575..Oni|ENSOniG00000004779.1..Tni|ENSTniG00000009962.1	evm.model.scaffold151.10..evm.model.scaffold151.11
family_009433	1	0	2	1	1	1	0	1	1	Dre|ENSDreG00000070046.5..Ema|evm.model.scaffold12.50..Ema|evm.model.scaffold528.17..Gac|ENSGacG00000005281.1..Gmo|ENSGmoG00000013939.1..LCR|eny2..Mmu|ENSMmuG00000022338.6..Nco|eny2..Ola|ENSOlaG00000020689.1..Tni|ENSTniG00000004685.1	evm.model.scaffold12.50..evm.model.scaffold528.17
family_009687	1	1	2	1	0	1	1	1	1	Dre|ENSDreG00000078605.4..Dma|Dissostichus_mawsOni_GLEAN_10010128..Ema|evm.model.scaffold217.23..Ema|evm.model.scaffold217.24..Gac|ENSGacG00000019103.1..LCR|LOC104921958..Nco|LOC104967898..Oni|ENSOniG00000018911.1..Ola|ENSOlaG00000014518.1..Tni|ENSTniG00000012058.1	evm.model.scaffold217.23..evm.model.scaffold217.24
family_009732	1	1	2	1	1	1	1	0	1	Dre|ENSDreG00000079765.3..Dma|Dissostichus_mawsOni_GLEAN_10008575..Ema|evm.model.scaffold759.13..Ema|evm.model.scaffold759.14..Gac|ENSGacG00000010938.1..Gmo|ENSGmoG00000002040.1..LCR|LOC104923630..Nco|LOC104943203..Oni|ENSOniG00000003279.1..Tni|ENSTniG00000007376.1	evm.model.scaffold759.13..evm.model.scaffold759.14
family_009757	1	1	2	0	1	1	0	1	1	Dre|ENSDreG00000086490.3..Dma|Dissostichus_mawsOni_GLEAN_10000883..Ema|evm.model.scaffold1680.3..Ema|evm.model.scaffold1680.5..Gmo|ENSGmoG00000009737.1..LCR|LOC104925452..Mmu|ENSMmuG00000042524.13..Nco|LOC104953370..Ola|ENSOlaG00000010634.1..Tni|ENSTniG00000018834.1	evm.model.scaffold1680.3..evm.model.scaffold1680.5
family_009806	1	0	2	1	1	1	0	1	1	Dre|ENSDreG00000089078.3..Ema|evm.model.scaffold550.11..Ema|evm.model.scaffold550.9..Gac|ENSGacG00000018098.1..Gmo|ENSGmoG00000000778.1..LCR|LOC104922712..Mmu|ENSMmuG00000063564.13..Nco|LOC104966358..Ola|ENSOlaG00000005260.1..Tni|ENSTniG00000010509.1	evm.model.scaffold550.11..evm.model.scaffold550.9
family_010109	1	1	2	1	1	1	1	0	1	Dre|ENSDreG00000104528.1..Dma|Dissostichus_mawsOni_GLEAN_10015498..Ema|evm.model.scaffold54.21..Ema|evm.model.scaffold54.22..Gac|ENSGacG00000004153.1..Gmo|ENSGmoG00000001997.1..LCR|LOC104922690..Nco|LOC104947506..Oni|ENSOniG00000008472.1..Tni|ENSTniG00000019488.1	evm.model.scaffold54.21..evm.model.scaffold54.22
family_010180	0	1	2	1	0	1	1	1	1	Dma|Dissostichus_mawsOni_GLEAN_10017258..Ema|evm.model.scaffold1133.2..Ema|evm.model.scaffold1133.3..Gac|ENSGacG00000015268.1..LCR|LOC104937813..Mmu|ENSMmuG00000022949.9..Nco|LOC104961873..Oni|ENSOniG00000016608.1..Ola|ENSOlaG00000020697.1..Tni|ENSTniG00000013255.1	evm.model.scaffold1133.2..evm.model.scaffold1133.3
family_010201	0	1	2	1	1	1	1	1	1	Dma|Dissostichus_mawsOni_GLEAN_10021124..Ema|evm.model.scaffold1.85..Ema|evm.model.scaffold1.86..Gac|ENSGacG00000015165.1..Gmo|ENSGmoG00000012088.1..Mmu|ENSMmuG00000038205.12..Nco|LOC104952377..Oni|ENSOniG00000010137.1..Ola|ENSOlaG00000015550.1..Tni|ENSTniG00000015302.1	evm.model.scaffold1.85..evm.model.scaffold1.86
family_010267	1	1	2	1	1	1	0	0	0	Dre|ENSDreG00000096310.2..Dma|Dissostichus_mawsOni_GLEAN_10005739..Ema|evm.model.scaffold1062.6..Ema|evm.model.scaffold1062.7..Gac|ENSGacG00000018257.2..Gmo|ENSGmoG00000006395.1..LCR|taf1c..Mmu|ENSMmuG00000031832.14..Nco|taf1c	evm.model.scaffold1062.6..evm.model.scaffold1062.7
family_010268	1	1	2	0	1	1	1	0	1	Dre|ENSDreG00000098913.1..Dma|Dissostichus_mawsOni_GLEAN_10016276..Ema|evm.model.scaffold155.32..Ema|evm.model.scaffold155.33..Gmo|ENSGmoG00000019633.1..LCR|LOC104926008..Nco|faslg..Oni|ENSOniG00000002736.1..Tni|ENSTniG00000000485.1	evm.model.scaffold155.32..evm.model.scaffold155.33
family_010269	1	1	2	1	0	1	1	1	0	Dre|ENSDreG00000099719.1..Dma|Dissostichus_mawsOni_GLEAN_10020703..Ema|evm.model.scaffold1712.3..Ema|evm.model.scaffold1712.4..Gac|ENSGacG00000018951.1..LCR|LOC104933588..Nco|LOC104964646..Oni|ENSOniG00000016725.1..Ola|ENSOlaG00000011013.1	evm.model.scaffold1712.3..evm.model.scaffold1712.4
family_010270	1	1	2	1	1	0	0	1	1	Dre|ENSDreG00000090577.3..Dma|Dissostichus_mawsOni_GLEAN_10005590..Ema|evm.model.scaffold2.58..Ema|evm.model.scaffold2.59..Gac|ENSGacG00000004542.1..Gmo|ENSGmoG00000001862.1..LCR|LOC104919519..Ola|ENSOlaG00000000660.1..Tni|ENSTniG00000010879.1	evm.model.scaffold2.58..evm.model.scaffold2.59
family_010271	1	1	2	1	1	1	1	1	0	Dre|ENSDreG00000042025.6..Dma|Dissostichus_mawsOni_GLEAN_10017700..Ema|evm.model.scaffold215.10..Ema|evm.model.scaffold215.11..Gac|ENSGacG00000003001.1..Gmo|ENSGmoG00000005522.1..Nco|LOC104956537..Oni|ENSOniG00000014223.1..Ola|ENSOlaG00000012460.1	evm.model.scaffold215.10..evm.model.scaffold215.11
family_010272	1	0	2	1	1	1	1	1	0	Dre|ENSDreG00000004836.8..Ema|evm.model.scaffold296.10..Ema|evm.model.scaffold296.11..Gac|ENSGacG00000010366.1..Gmo|ENSGmoG00000004873.1..LCR|LOC104934344..Nco|LOC104966562..Oni|ENSOniG00000014869.1..Ola|ENSOlaG00000018267.1	evm.model.scaffold296.10..evm.model.scaffold296.11
family_010273	1	0	2	0	0	1	1	1	1	Dre|ENSDreG00000016773.8..Ema|evm.model.scaffold366.37..Ema|evm.model.scaffold366.38..LCR|LOC104933315..Mmu|ENSMmuG00000032578.7..Nco|LOC104949001..Oni|ENSOniG00000018883.1..Ola|ENSOlaG00000018737.1..Tni|ENSTniG00000014673.1	evm.model.scaffold366.37..evm.model.scaffold366.38
family_010274	1	1	2	1	0	1	1	0	1	Dre|ENSDreG00000073768.1..Dma|Dissostichus_mawsOni_GLEAN_10017456..Ema|evm.model.scaffold47.3..Ema|evm.model.scaffold47.4..Gac|ENSGacG00000006799.1..LCR|tmem125..Nco|tmem125..Oni|ENSOniG00000008856.1..Tni|ENSTniG00000018091.1	evm.model.scaffold47.3..evm.model.scaffold47.4
family_010275	1	0	2	1	0	1	1	0	1	Dre|ENSDreG00000059658.5..Ema|evm.model.scaffold524.11..Ema|evm.model.scaffold524.12..Gac|ENSGacG00000004024.1..LCR|mrm1..Mmu|ENSMmuG00000018405.7..Nco|mrm1..Oni|ENSOniG00000021236.1..Tni|ENSTniG00000010088.1	evm.model.scaffold524.11..evm.model.scaffold524.12
family_010277	1	1	2	0	1	1	1	0	1	Dre|ENSDreG00000094763.2..Dma|Dissostichus_mawsOni_GLEAN_10021769..Ema|evm.model.scaffold69.35..Ema|evm.model.scaffold69.36..Gmo|ENSGmoG00000000704.1..LCR|npy2r..Nco|npy2r..Oni|ENSOniG00000021284.1..Tni|ENSTniG00000007120.1	evm.model.scaffold69.35..evm.model.scaffold69.36
family_010278	1	1	2	0	1	1	1	1	0	Dre|ENSDreG00000067825.4..Dma|Dissostichus_mawsOni_GLEAN_10005540..Ema|evm.model.scaffold804.4..Ema|evm.model.scaffold804.5..Gmo|ENSGmoG00000020169.1..LCR|LOC104920746..Nco|LOC104954697..Oni|ENSOniG00000002918.1..Ola|ENSOlaG00000014341.1	evm.model.scaffold804.4..evm.model.scaffold804.5
family_010280	1	1	3	0	0	2	0	0	1	Dre|ENSDreG00000074034.4..Dma|Dissostichus_mawsOni_GLEAN_10002353..Ema|evm.model.scaffold948.7..Ema|evm.model.scaffold948.8..Ema|evm.model.scaffold948.9..LCR|LOC104931461..Nco|LOC104947891..Nco|LOC104964117..Tni|ENSTniG00000015706.1	evm.model.scaffold948.7..evm.model.scaffold948.8..evm.model.scaffold948.9
family_010474	0	1	2	0	1	1	0	1	1	Dma|Dissostichus_mawsOni_GLEAN_10000924..Ema|evm.model.scaffold1101.1..Ema|evm.model.scaffold1101.2..Gmo|ENSGmoG00000013980.1..LCR|LOC104939518..Mmu|ENSMmuG00000019874.11..Nco|LOC104945778..Ola|ENSOlaG00000010773.1..Tni|ENSTniG00000003393.1	evm.model.scaffold1101.1..evm.model.scaffold1101.2
family_010808	1	1	2	1	1	0	0	1	1	Dre|ENSDreG00000034215.4..Dma|Dissostichus_mawsOni_GLEAN_10016448..Ema|evm.model.scaffold1628.2..Ema|evm.model.scaffold1628.3..Gac|ENSGacG00000007800.1..Gmo|ENSGmoG00000019842.1..LCR|LOC104924886..Ola|ENSOlaG00000008273.1..Tni|ENSTniG00000009807.1	evm.model.scaffold1628.2..evm.model.scaffold1628.3
family_011853	1	1	2	0	1	1	1	0	1	Dre|ENSDreG00000101942.1..Dma|Dissostichus_mawsOni_GLEAN_10013129..Ema|evm.model.scaffold1408.3..Ema|evm.model.scaffold1408.5..Gmo|ENSGmoG00000014459.1..LCR|LOC104927208..Nco|LOC104945368..Oni|ENSOniG00000016640.1..Tni|ENSTniG00000014336.1	evm.model.scaffold1408.3..evm.model.scaffold1408.5
family_011949	0	1	2	1	1	1	1	0	1	Dma|Dissostichus_mawsOni_GLEAN_10003759..Ema|evm.model.scaffold1386.5..Ema|evm.model.scaffold1386.7..Gac|ENSGacG00000005117.1..Gmo|ENSGmoG00000018564.1..LCR|LOC104926836..Nco|LOC104965465..Oni|ENSOniG00000006437.1..Tni|ENSTniG00000011165.1	evm.model.scaffold1386.5..evm.model.scaffold1386.7
family_012116	0	1	2	1	1	0	0	1	1	Dma|Dissostichus_mawsOni_GLEAN_10000881..Ema|evm.model.scaffold1183.1..Ema|evm.model.scaffold1183.2..Gac|ENSGacG00000019841.1..Gmo|ENSGmoG00000015952.1..LCR|LOC104925453..Ola|ENSOlaG00000010641.1..Tni|ENSTniG00000018833.1	evm.model.scaffold1183.1..evm.model.scaffold1183.2
family_012118	0	1	3	0	0	1	1	1	0	Dma|Dissostichus_mawsOni_GLEAN_10005227..Ema|evm.model.scaffold193.20..Ema|evm.model.scaffold193.21..Ema|evm.model.scaffold193.22..LCR|LOC104936742..Nco|LOC104949049..Oni|ENSOniG00000020852.1..Ola|ENSOlaG00000011036.1	evm.model.scaffold193.20..evm.model.scaffold193.21..evm.model.scaffold193.22
family_012120	1	1	2	0	0	1	0	0	1	Dre|ENSDreG00000079238.3..Dma|Dissostichus_mawsOni_GLEAN_10008202..Ema|evm.model.scaffold31.4..Ema|evm.model.scaffold31.5..LCR|trim59..Mmu|ENSMmuG00000034317.14..Nco|trim59..Tni|ENSTniG00000007708.1	evm.model.scaffold31.4..evm.model.scaffold31.5
family_012123	0	1	2	1	0	1	1	1	0	Dma|Dissostichus_mawsOni_GLEAN_10020939..Ema|evm.model.scaffold6.77..Ema|evm.model.scaffold6.78..Gac|ENSGacG00000017437.1..LCR|arf1..Nco|arf1..Oni|ENSOniG00000009484.1..Ola|ENSOlaG00000017594.1	evm.model.scaffold6.77..evm.model.scaffold6.78
family_012124	1	0	2	0	0	1	1	0	1	Dre|ENSDreG00000102266.1..Ema|evm.model.scaffold658.13..Ema|evm.model.scaffold658.14..LCR|isg20l2..Mmu|ENSMmuG00000048039.8..Nco|isg20l2..Oni|ENSOniG00000001534.1..Tni|ENSTniG00000012980.1	evm.model.scaffold658.13..evm.model.scaffold658.14
family_012125	1	1	2	1	1	1	0	0	0	Dre|ENSDreG00000101892.1..Dma|Dissostichus_mawsOni_GLEAN_10011721..Ema|evm.model.scaffold760.12..Ema|evm.model.scaffold760.13..Gac|ENSGacG00000009618.1..Gmo|ENSGmoG00000014976.1..LCR|LOC104922246..Nco|LOC104963236	evm.model.scaffold760.12..evm.model.scaffold760.13
family_012126	1	1	2	0	1	1	0	1	1	Dre|ENSDreG00000090914.2..Dma|Dissostichus_mawsOni_GLEAN_10008569..Ema|evm.model.scaffold934.2..Ema|evm.model.scaffold934.3..Gmo|ENSGmoG00000003751.1..Nco|LOC104947582..Ola|ENSOlaG00000012237.1..Tni|ENSTniG00000007382.1	evm.model.scaffold934.2..evm.model.scaffold934.3
family_012319	1	0	2	0	0	1	1	1	1	Dre|ENSDreG00000017441.10..Ema|evm.model.scaffold382.4..Ema|evm.model.scaffold382.5..LCR|LOC104929359..Nco|myl1..Oni|ENSOniG00000013405.1..Ola|ENSOlaG00000002432.1..Tni|ENSTniG00000008325.1	evm.model.scaffold382.4..evm.model.scaffold382.5
family_013053	1	1	2	1	1	1	0	0	0	Dre|ENSDreG00000097323.2..Dma|Dissostichus_mawsOni_GLEAN_10015813..Ema|evm.model.scaffold366.42..Ema|evm.model.scaffold393.24..Gac|ENSGacG00000002903.1..Gmo|ENSGmoG00000016936.1..LCR|prrt3..Nco|prrt3	evm.model.scaffold366.42..evm.model.scaffold393.24
family_013074	0	1	2	1	1	0	1	1	0	Dma|Dissostichus_mawsOni_GLEAN_10001710..Ema|evm.model.scaffold623.6..Ema|evm.model.scaffold623.7..Gac|ENSGacG00000001508.1..Gmo|ENSGmoG00000018280.1..LCR|LOC104940141..Oni|ENSOniG00000017432.1..Ola|ENSOlaG00000020825.1	evm.model.scaffold623.6..evm.model.scaffold623.7
family_013367	1	1	2	1	0	1	0	0	0	Dre|ENSDreG00000098029.1..Dma|Dissostichus_mawsOni_GLEAN_10013689..Ema|evm.model.scaffold115.47..Ema|evm.model.scaffold115.48..Gac|ENSGacG00000007121.1..Mmu|ENSMmuG00000070577.5..Nco|LOC104954118	evm.model.scaffold115.47..evm.model.scaffold115.48
family_013369	0	1	2	0	0	1	1	1	0	Dma|Dissostichus_mawsOni_GLEAN_10002198..Ema|evm.model.scaffold264.22..Ema|evm.model.scaffold264.23..LCR|LOC104939047..Nco|LOC104961854..Oni|ENSOniG00000021214.1..Ola|ENSOlaG00000015472.1	evm.model.scaffold264.22..evm.model.scaffold264.23
family_013372	1	1	3	0	0	1	0	0	0	Dre|ENSDreG00000092478.2..Dma|Dissostichus_mawsOni_GLEAN_10003703..Ema|evm.model.scaffold457.2..Ema|evm.model.scaffold457.3..Ema|evm.model.scaffold614.1..LCR|sdhaf1..Nco|sdhaf1	evm.model.scaffold457.2..evm.model.scaffold457.3..evm.model.scaffold614.1
family_013373	1	0	2	0	0	0	1	1	1	Dre|ENSDreG00000074379.2..Ema|evm.model.scaffold510.5..Ema|evm.model.scaffold510.6..LCR|LOC104925681..Oni|ENSOniG00000005650.1..Ola|ENSOlaG00000017740.1..Tni|ENSTniG00000000817.1	evm.model.scaffold510.5..evm.model.scaffold510.6
family_013374	0	1	2	1	0	1	1	1	0	Dma|Dissostichus_mawsOni_GLEAN_10004208..Ema|evm.model.scaffold535.4..Ema|evm.model.scaffold535.5..Gac|ENSGacG00000014125.1..Nco|tssc4..Oni|ENSOniG00000021390.1..Ola|ENSOlaG00000018284.1	evm.model.scaffold535.4..evm.model.scaffold535.5
family_013375	0	0	2	1	1	1	1	0	0	Ema|evm.model.scaffold88.36..Ema|evm.model.scaffold88.38..Gac|ENSGacG00000016486.1..Gmo|ENSGmoG00000002391.1..LCR|LOC104928271..Nco|LOC104961011..Oni|ENSOniG00000007740.1	evm.model.scaffold88.36..evm.model.scaffold88.38
family_013376	0	1	2	1	1	0	1	0	1	Dma|Dissostichus_mawsOni_GLEAN_10011574..Ema|evm.model.scaffold973.1..Ema|evm.model.scaffold973.2..Gac|ENSGacG00000010616.1..Gmo|ENSGmoG00000013541.1..Oni|ENSOniG00000001859.1..Tni|ENSTniG00000015510.1	evm.model.scaffold973.1..evm.model.scaffold973.2
family_013917	1	0	2	0	1	0	0	1	1	Dre|ENSDreG00000091734.3..Ema|evm.model.scaffold1701.4..Ema|evm.model.scaffold1701.5..Gmo|ENSGmoG00000011158.1..LCR|LOC104928278..Ola|ENSOlaG00000003694.1..Tni|ENSTniG00000001137.1	evm.model.scaffold1701.4..evm.model.scaffold1701.5
family_014187	0	1	2	0	0	1	1	0	1	Dma|Dissostichus_mawsOni_GLEAN_10017709..Ema|evm.model.scaffold215.22..Ema|evm.model.scaffold215.23..LCR|LOC104932095..Nco|LOC104951958..Oni|ENSOniG00000014205.1..Tni|ENSTniG00000013886.1	evm.model.scaffold215.22..evm.model.scaffold215.23
family_014228	0	0	2	1	1	0	1	1	0	Ema|evm.model.scaffold1346.2..Ema|evm.model.scaffold1346.4..Gac|ENSGacG00000019483.1..Gmo|ENSGmoG00000001516.1..LCR|LOC104923988..Oni|ENSOniG00000007551.1..Ola|ENSOlaG00000004157.1	evm.model.scaffold1346.2..evm.model.scaffold1346.4
family_014285	0	1	2	1	0	1	0	0	0	Dma|Dissostichus_mawsOni_GLEAN_10011308..Ema|evm.model.scaffold1067.6..Ema|evm.model.scaffold1067.7..Gac|ENSGacG00000008382.1..LCR|LOC104922920..Nco|LOC104957822	evm.model.scaffold1067.6..evm.model.scaffold1067.7
family_014286	1	1	2	0	0	1	0	0	0	Dre|ENSDreG00000100999.1..Dma|Dissostichus_mawsOni_GLEAN_10012317..Ema|evm.model.scaffold1164.5..Ema|evm.model.scaffold1164.6..LCR|LOC104929306..Nco|LOC104952272	evm.model.scaffold1164.5..evm.model.scaffold1164.6
family_014287	0	0	2	1	0	1	0	1	0	Ema|evm.model.scaffold1261.4..Ema|evm.model.scaffold1261.6..Gac|ENSGacG00000005674.1..LCR|LOC104924144..Nco|tmem100..Ola|ENSOlaG00000008176.1	evm.model.scaffold1261.4..evm.model.scaffold1261.6
family_014288	1	1	2	0	0	1	0	0	0	Dre|ENSDreG00000096614.1..Dma|Dissostichus_mawsOni_GLEAN_10003795..Ema|evm.model.scaffold127.22..Ema|evm.model.scaffold127.25..LCR|LOC104935592..Nco|LOC104952507	evm.model.scaffold127.22..evm.model.scaffold127.25
family_014289	1	1	2	0	0	1	0	0	0	Dre|ENSDreG00000097224.2..Dma|Dissostichus_mawsOni_GLEAN_10002646..Ema|evm.model.scaffold1474.5..Ema|evm.model.scaffold1474.6..LCR|LOC104930623..Nco|LOC104962814	evm.model.scaffold1474.5..evm.model.scaffold1474.6
family_014290	0	1	2	0	0	1	1	0	0	Dma|Dissostichus_mawsOni_GLEAN_10013793..Ema|evm.model.scaffold150.26..Ema|evm.model.scaffold150.27..LCR|LOC104935023..Nco|LOC104964691..Oni|ENSOniG00000018351.1	evm.model.scaffold150.26..evm.model.scaffold150.27
family_014291	0	1	2	0	0	0	0	1	1	Dma|Dissostichus_mawsOni_GLEAN_10011304..Ema|evm.model.scaffold1767.1..Ema|evm.model.scaffold1767.2..LCR|LOC104922922..Ola|ENSOlaG00000013264.1..Tni|ENSTniG00000011503.1	evm.model.scaffold1767.1..evm.model.scaffold1767.2
family_014293	0	1	2	1	0	1	0	0	0	Dma|Dissostichus_mawsOni_GLEAN_10020358..Ema|evm.model.scaffold187.18..Ema|evm.model.scaffold187.19..Gac|ENSGacG00000010411.1..LCR|LOC104931135..Nco|LOC104952612	evm.model.scaffold187.18..evm.model.scaffold187.19
family_014295	1	1	2	0	0	1	0	1	0	Dre|ENSDreG00000100772.1..Dma|Dissostichus_mawsOni_GLEAN_10007709..Ema|evm.model.scaffold306.3..Ema|evm.model.scaffold306.4..Nco|LOC104942672..Ola|ENSOlaG00000005064.1	evm.model.scaffold306.3..evm.model.scaffold306.4
family_014298	0	1	2	1	0	1	0	0	0	Dma|Dissostichus_mawsOni_GLEAN_10013870..Ema|evm.model.scaffold492.1..Ema|evm.model.scaffold492.2..Gac|ENSGacG00000016917.1..LCR|LOC104931422..Nco|LOC104961290	evm.model.scaffold492.1..evm.model.scaffold492.2
family_014902	0	1	2	1	0	1	0	0	0	Dma|Dissostichus_mawsOni_GLEAN_10015354..Ema|evm.model.scaffold40.20..Ema|evm.model.scaffold40.21..Gac|ENSGacG00000013202.1..LCR|LOC104934044..Nco|LOC104942595	evm.model.scaffold40.20..evm.model.scaffold40.21
family_014960	0	1	2	0	0	0	1	1	0	Dma|Dissostichus_mawsOni_GLEAN_10021934..Ema|evm.model.scaffold434.16..Ema|evm.model.scaffold434.18..LCR|LOC104929852..Oni|ENSOniG00000021228.1..Ola|ENSOlaG00000003566.1	evm.model.scaffold434.16..evm.model.scaffold434.18
family_014992	0	0	2	0	1	1	1	0	0	Ema|evm.model.scaffold905.4..Ema|evm.model.scaffold905.6..Gmo|ENSGmoG00000011963.1..LCR|LOC104930030..Nco|LOC104958802..Oni|ENSOniG00000000294.1	evm.model.scaffold905.4..evm.model.scaffold905.6
family_015045	0	2	3	0	0	0	0	0	0	Dma|Dissostichus_mawsOni_GLEAN_10020922..Dma|Dissostichus_mawsOni_GLEAN_10020942..Ema|evm.model.scaffold107.1..Ema|evm.model.scaffold107.26..Ema|evm.model.scaffold6.103	evm.model.scaffold107.1..evm.model.scaffold107.26..evm.model.scaffold6.103
family_015047	0	1	2	0	0	1	0	0	0	Dma|Dissostichus_mawsOni_GLEAN_10019974..Ema|evm.model.scaffold1233.2..Ema|evm.model.scaffold1233.3..LCR|LOC104922109..Nco|LOC104965329	evm.model.scaffold1233.2..evm.model.scaffold1233.3
family_015048	0	1	2	0	1	1	0	0	0	Dma|Dissostichus_mawsOni_GLEAN_10004387..Ema|evm.model.scaffold1301.1..Ema|evm.model.scaffold1301.2..Gmo|ENSGmoG00000015907.1..Nco|LOC104961633	evm.model.scaffold1301.1..evm.model.scaffold1301.2
family_015049	0	1	3	0	0	1	0	0	0	Dma|Dissostichus_mawsOni_GLEAN_10001461..Ema|evm.model.scaffold242.15..Ema|evm.model.scaffold265.1..Ema|evm.model.scaffold70.32..Nco|LOC104942125	evm.model.scaffold242.15..evm.model.scaffold265.1..evm.model.scaffold70.32
family_015050	0	1	2	0	0	1	0	1	0	Dma|Dissostichus_mawsOni_GLEAN_10011207..Ema|evm.model.scaffold352.5..Ema|evm.model.scaffold352.6..Nco|LOC104948454..Ola|ENSOlaG00000007411.1	evm.model.scaffold352.5..evm.model.scaffold352.6
family_015052	0	1	3	0	0	1	0	0	0	Dma|Dissostichus_mawsOni_GLEAN_10016089..Ema|evm.model.scaffold51.10..Ema|evm.model.scaffold51.11..Ema|evm.model.scaffold51.12..Nco|LOC104963130	evm.model.scaffold51.10..evm.model.scaffold51.11..evm.model.scaffold51.12
family_015053	0	1	2	0	0	1	0	0	0	Dma|Dissostichus_mawsOni_GLEAN_10000465..Ema|evm.model.scaffold587.8..Ema|evm.model.scaffold587.9..LCR|LOC104939742..Nco|LOC104965368	evm.model.scaffold587.8..evm.model.scaffold587.9
family_015054	0	0	2	1	1	0	0	0	0	Ema|evm.model.scaffold74.22..Ema|evm.model.scaffold74.25..Gac|ENSGacG00000016938.1..Gmo|ENSGmoG00000012160.1..LCR|LOC104924589	evm.model.scaffold74.22..evm.model.scaffold74.25
family_015055	0	1	2	0	0	1	0	0	0	Dma|Dissostichus_mawsOni_GLEAN_10002339..Ema|evm.model.scaffold880.2..Ema|evm.model.scaffold880.3..LCR|LOC104932525..Nco|sgol2	evm.model.scaffold880.2..evm.model.scaffold880.3
family_015056	0	0	2	0	0	1	1	0	0	Ema|evm.model.scaffold908.5..Ema|evm.model.scaffold908.6..LCR|LOC104930755..Nco|LOC104955384..Oni|ENSOniG00000018323.1	evm.model.scaffold908.5..evm.model.scaffold908.6
family_015431	0	1	2	0	0	1	0	0	0	Dma|Dissostichus_mawsOni_GLEAN_10004709..Ema|evm.model.scaffold739.1..Ema|evm.model.scaffold739.3..LCR|LOC104929688..Nco|LOC104952274	evm.model.scaffold739.1..evm.model.scaffold739.3
family_015725	0	1	2	0	0	1	0	0	0	Dma|Dissostichus_mawsOni_GLEAN_10014968..Ema|evm.model.scaffold113.13..Ema|evm.model.scaffold113.14..Nco|LOC104947344	evm.model.scaffold113.13..evm.model.scaffold113.14
family_015726	0	1	3	0	0	0	0	0	0	Dma|Dissostichus_mawsOni_GLEAN_10009734..Ema|evm.model.scaffold1227.4..Ema|evm.model.scaffold1227.5..Ema|evm.model.scaffold1227.6	evm.model.scaffold1227.4..evm.model.scaffold1227.5..evm.model.scaffold1227.6
family_015727	0	1	3	0	0	0	0	0	0	Dma|Dissostichus_mawsOni_GLEAN_10010267..Ema|evm.model.scaffold1395.9..Ema|evm.model.scaffold493.13..Ema|evm.model.scaffold899.5	evm.model.scaffold1395.9..evm.model.scaffold493.13..evm.model.scaffold899.5
family_015729	0	1	2	0	0	0	0	0	0	Dma|Dissostichus_mawsOni_GLEAN_10007440..Ema|evm.model.scaffold160.28..Ema|evm.model.scaffold160.29..LCR|LOC104921120	evm.model.scaffold160.28..evm.model.scaffold160.29
family_015730	0	1	2	0	0	1	0	0	0	Dma|Dissostichus_mawsOni_GLEAN_10009332..Ema|evm.model.scaffold219.17..Ema|evm.model.scaffold219.18..Nco|LOC104947356	evm.model.scaffold219.17..evm.model.scaffold219.18
family_015731	0	0	2	0	0	1	0	0	0	Ema|evm.model.scaffold220.23..Ema|evm.model.scaffold220.24..LCR|LOC104918066..Nco|LOC104948194	evm.model.scaffold220.23..evm.model.scaffold220.24
family_015732	0	0	2	1	0	0	0	0	0	Ema|evm.model.scaffold350.13..Ema|evm.model.scaffold350.14..Gac|ENSGacG00000015328.1..LCR|ccdc14	evm.model.scaffold350.13..evm.model.scaffold350.14
family_015733	1	1	2	0	0	0	0	0	0	Dre|ENSDreG00000071398.4..Dma|Dissostichus_mawsOni_GLEAN_10011615..Ema|evm.model.scaffold856.4..Ema|evm.model.scaffold856.5	evm.model.scaffold856.4..evm.model.scaffold856.5
family_015734	0	1	2	0	0	0	0	0	0	Dma|Dissostichus_mawsOni_GLEAN_10013084..Ema|evm.model.scaffold857.6..Ema|evm.model.scaffold857.7..LCR|lekr1	evm.model.scaffold857.6..evm.model.scaffold857.7
family_016058	0	1	2	0	0	1	0	0	0	Dma|Dissostichus_mawsOni_GLEAN_10007977..Ema|evm.model.scaffold386.4..Ema|evm.model.scaffold85.12..Nco|LOC104966577	evm.model.scaffold386.4..evm.model.scaffold85.12
family_016059	0	1	2	0	0	1	0	0	0	Dma|Dissostichus_mawsOni_GLEAN_10004191..Ema|evm.model.scaffold289.6..Ema|evm.model.scaffold289.7..Nco|LOC104957370	evm.model.scaffold289.6..evm.model.scaffold289.7
family_016157	0	1	2	0	0	1	0	0	0	Dma|Dissostichus_mawsOni_GLEAN_10014793..Ema|evm.model.scaffold1252.3..Ema|evm.model.scaffold1252.4..Nco|LOC104952005	evm.model.scaffold1252.3..evm.model.scaffold1252.4
family_016434	0	0	2	0	0	1	0	0	0	Ema|evm.model.scaffold1.157..Ema|evm.model.scaffold1.158..Nco|kiaa0040	evm.model.scaffold1.157..evm.model.scaffold1.158
family_016436	0	1	2	0	0	0	0	0	0	Dma|Dissostichus_mawsOni_GLEAN_10000323..Ema|evm.model.scaffold1096.5..Ema|evm.model.scaffold262.24	evm.model.scaffold1096.5..evm.model.scaffold262.24
family_016437	0	0	2	0	0	1	0	0	0	Ema|evm.model.scaffold1099.6..Ema|evm.model.scaffold1099.7..Nco|LOC104964326	evm.model.scaffold1099.6..evm.model.scaffold1099.7
family_016441	0	0	2	0	0	0	0	0	0	Ema|evm.model.scaffold1199.2..Ema|evm.model.scaffold881.2..LCR|LOC104934389	evm.model.scaffold1199.2..evm.model.scaffold881.2
family_016442	0	1	2	0	0	0	0	0	0	Dma|Dissostichus_mawsOni_GLEAN_10010412..Ema|evm.model.scaffold126.29..Ema|evm.model.scaffold126.30	evm.model.scaffold126.29..evm.model.scaffold126.30
family_016443	0	1	2	0	0	0	0	0	0	Dma|Dissostichus_mawsOni_GLEAN_10004422..Ema|evm.model.scaffold127.10..Ema|evm.model.scaffold127.11	evm.model.scaffold127.10..evm.model.scaffold127.11
family_016444	0	0	2	0	0	1	0	0	0	Ema|evm.model.scaffold1289.3..Ema|evm.model.scaffold1289.4..Nco|LOC104953366	evm.model.scaffold1289.3..evm.model.scaffold1289.4
family_016445	0	0	2	0	0	1	0	0	0	Ema|evm.model.scaffold1399.1..Ema|evm.model.scaffold614.15..Nco|LOC104953976	evm.model.scaffold1399.1..evm.model.scaffold614.15
family_016446	0	1	2	0	0	0	0	0	0	Dma|Dissostichus_mawsOni_GLEAN_10009110..Ema|evm.model.scaffold1490.4..Ema|evm.model.scaffold1490.5	evm.model.scaffold1490.4..evm.model.scaffold1490.5
family_016448	0	1	2	0	0	0	0	0	0	Dma|Dissostichus_mawsOni_GLEAN_10000982..Ema|evm.model.scaffold1657.4..Ema|evm.model.scaffold1657.5	evm.model.scaffold1657.4..evm.model.scaffold1657.5
family_016449	0	1	2	0	0	0	0	0	0	Dma|Dissostichus_mawsOni_GLEAN_10009313..Ema|evm.model.scaffold1662.2..Ema|evm.model.scaffold1662.3	evm.model.scaffold1662.2..evm.model.scaffold1662.3
family_016450	0	1	2	0	0	0	0	0	0	Dma|Dissostichus_mawsOni_GLEAN_10013347..Ema|evm.model.scaffold305.5..Ema|evm.model.scaffold305.6	evm.model.scaffold305.5..evm.model.scaffold305.6
family_016451	0	1	2	0	0	0	0	0	0	Dma|Dissostichus_mawsOni_GLEAN_10017164..Ema|evm.model.scaffold389.4..Ema|evm.model.scaffold413.13	evm.model.scaffold389.4..evm.model.scaffold413.13
family_016452	0	1	2	0	0	0	0	0	0	Dma|Dissostichus_mawsOni_GLEAN_10012229..Ema|evm.model.scaffold449.4..Ema|evm.model.scaffold449.5	evm.model.scaffold449.4..evm.model.scaffold449.5
family_016453	0	1	2	0	0	0	0	0	0	Dma|Dissostichus_mawsOni_GLEAN_10001949..Ema|evm.model.scaffold489.1..Ema|evm.model.scaffold489.2	evm.model.scaffold489.1..evm.model.scaffold489.2
family_016454	0	0	2	0	0	1	0	0	0	Ema|evm.model.scaffold685.1..Ema|evm.model.scaffold774.1..Nco|LOC104966128	evm.model.scaffold685.1..evm.model.scaffold774.1
family_016455	0	0	2	0	0	1	0	0	0	Ema|evm.model.scaffold69.29..Ema|evm.model.scaffold69.31..Nco|LOC104965748	evm.model.scaffold69.29..evm.model.scaffold69.31
family_016456	0	1	2	0	0	0	0	0	0	Dma|Dissostichus_mawsOni_GLEAN_10008582..Ema|evm.model.scaffold759.5..Ema|evm.model.scaffold759.7	evm.model.scaffold759.5..evm.model.scaffold759.7
family_016457	0	1	2	0	0	0	0	0	0	Dma|Dissostichus_mawsOni_GLEAN_10011573..Ema|evm.model.scaffold973.4..Ema|evm.model.scaffold973.5	evm.model.scaffold973.4..evm.model.scaffold973.5
