# Supplementary material for: The genomic basis for colonizing the freezing Southern Ocean revealed by Antarctic toothfish and Patagonian robalo genomes
Source: Gigascience. 2019 Jan 31;8(4):giz016. doi: 10.1093/gigascience/giz016 (PMC6457430; doi:10.1093/gigascience/giz016)
Supplement: Supplemental Files [file giz016_supplemental_files.zip › Additional file 4.xlsx]

## Sheet: merge_deg
Additional file 4 for "Genomic bases for colonizing the freezing Southern Ocean revealed by the genomes of Antarctic toothfish and Patagonia robalo"
Functional annotaion of the D.am bone genes with significant higher expression than Tremetomus bernacchii(Tbe) and P. bochgrevinki(Pbo).
Gene ID	D.am FPKM	Pbo FPKM	Tbe FPKM	log2 (Dma / Pbo )	log2 (Dma / Tb)	Expres-sion	Evi-dence	Symbol	Discritpion
Dissostichus_mawsoni_GLEAN_10018663	54.9215	20.3699	0	1.43093	6.7793	co_up	bm	bpgm	2,3-bisphosphoglycerate mutase
Dissostichus_mawsoni_GLEAN_10004081	9.39476	3.83148	0	1.29395	4.23186	co_up	bm	hmgcs1	3-hydroxy-3-methylglutaryl-CoA synthase 1 (soluble)
Dissostichus_mawsoni_GLEAN_10012926	137.063	0	10.189	8.0987	3.74975	co_up	*	bdh1	3-hydroxybutyrate dehydrogenase, type 1
Dissostichus_mawsoni_GLEAN_10002131	29.8736	12.2307	1.97541	1.28836	3.91865	co_up	*	xrn2	5'-3' exoribonuclease 2
Dissostichus_mawsoni_GLEAN_10017027	36.3081	10.2155	11.8524	1.82953	1.61511	co_up	*	atic	5-aminoimidazole-4-carboxamide ribonucleotide formyltransferase/IMP cyclohydrolase
Dissostichus_mawsoni_GLEAN_10001327	11.0265	5.35093	2.87185	1.04311	1.94092	co_up	*	nt5c2a	5'-nucleotidase, cytosolic IIa
Dissostichus_mawsoni_GLEAN_10007286	128.268	21.6471	0	2.56692	8.00302	co_up	bm	nt5c3a	5'-nucleotidase, cytosolic IIIA
Dissostichus_mawsoni_GLEAN_10015733	52.1028	0	14.9316	7.70591	1.80299	co_up	bm	pfkfb2a	6-phosphofructo-2-kinase/fructose-2,6-biphosphatase 2a
Dissostichus_mawsoni_GLEAN_10020815	19.6674	0	0	5.29773	4.67062	co_up	*	pfkfb3	6-phosphofructo-2-kinase/fructose-2,6-biphosphatase 3
Dissostichus_mawsoni_GLEAN_10017821	22.9543	4.9848	3.20667	2.20316	2.83962	co_up	bm	pfkfb4a	6-phosphofructo-2-kinase/fructose-2,6-biphosphatase 4a
Dissostichus_mawsoni_GLEAN_10009910	76.0661	25.9071	0	1.55391	7.24918	co_up	*	adck3	aarF domain containing kinase 3
Dissostichus_mawsoni_GLEAN_10014377	9.38132	0	0	3.35667	4.22979	co_up	*	abhd11	abhydrolase domain containing 11
Dissostichus_mawsoni_GLEAN_10017664	17.9134	1.16201	8.27141	3.94634	1.11483	co_up	*	ABI3BP	ABI family member 3 binding protein
Dissostichus_mawsoni_GLEAN_10002060	9.30047	1.40924	0	2.72239	4.2173	co_up	*	aacs	acetoacetyl-CoA synthetase
Dissostichus_mawsoni_GLEAN_10016838	7.60031	2.90386	0	1.38809	3.49729	co_up	*	acacb	acetyl-CoA carboxylase beta
Dissostichus_mawsoni_GLEAN_10018350	21.479	4.61225	4.55742	2.21938	2.23664	co_up	*	afap1l2	actin filament associated protein 1-like 2
Dissostichus_mawsoni_GLEAN_10021820	118.452	40.9591	39.3622	1.53205	1.58942	co_up	bm	ACTBL2	actin, beta-like 2
Dissostichus_mawsoni_GLEAN_10020380	74.3117	15.9463	5.9169	2.22037	3.65068	co_up	bm	actn1	actinin, alpha 1
Dissostichus_mawsoni_GLEAN_10004430	17.5402	1.90699	5.72432	3.2013	1.61549	co_up	*	ACTN4	actinin, alpha 4
Dissostichus_mawsoni_GLEAN_10006283	292.327	14.6522	3.32587	4.31839	6.45771	co_up	bm	atf3	activating transcription factor 3
Dissostichus_mawsoni_GLEAN_10000880	162.881	35.0838	51.5681	2.21494	1.65927	co_up	*	atf4a	activating transcription factor 4a
Dissostichus_mawsoni_GLEAN_10013156	12.0403	4.62256	0	1.38111	3.86605	co_up	bm	atf7a	activating transcription factor 7a
Dissostichus_mawsoni_GLEAN_10018422	7.98732	0	0	3.99771	3.99771	co_up	*	ACVR1C	activin A receptor type IC
Dissostichus_mawsoni_GLEAN_10021250	16.084	3.38201	5.4409	2.24967	1.56371	co_up	*	acvr1l	activin A receptor, type I like
Dissostichus_mawsoni_GLEAN_10013195	22.5213	2.28517	0	3.30092	5.49322	co_up	bm	acvr1bb	activin A receptor, type IBb
Dissostichus_mawsoni_GLEAN_10013798	461.603	93.8697	22.8827	2.29792	4.33432	co_up	*	acadm	acyl-CoA dehydrogenase, C-4 to C-12 straight chain
Dissostichus_mawsoni_GLEAN_10009334	72.173	13.3357	1.95381	2.43617	5.2071	co_up	bm	acadvl	acyl-CoA dehydrogenase, very long chain
Dissostichus_mawsoni_GLEAN_10019049	59.7145	2.66882	3.76933	4.48381	3.9857	co_up	*	acsl4a	acyl-CoA synthetase long-chain family member 4a
Dissostichus_mawsoni_GLEAN_10014961	10.8113	0	0	4.43447	4.43447	co_up	*	acss1	acyl-CoA synthetase short-chain family member 1
Dissostichus_mawsoni_GLEAN_10014987	21.0858	3.14048	7.22314	2.74721	1.54557	co_up	*	acbd3	acyl-Coenzyme A binding domain containing 3
Dissostichus_mawsoni_GLEAN_10017329	112.062	0	0	8.72995	7.80815	co_up	bm	ADAMTS1	ADAM metallopeptidase with thrombospondin type 1 motif 1
Dissostichus_mawsoni_GLEAN_10017328	8.47323	0	0	5.0888	4.08291	co_up	*	ADAMTS5	ADAM metallopeptidase with thrombospondin type 1 motif 5
Dissostichus_mawsoni_GLEAN_10022158	18.1767	0	1.19449	6.20615	3.92762	co_up	bm	adamts15a	ADAM metallopeptidase with thrombospondin type 1 motif, 15a
Dissostichus_mawsoni_GLEAN_10021183	23.2398	9.10051	7.84569	1.35258	1.56663	co_up	*	AP2M1	adaptor related protein complex 2, mu 1 subunit
Dissostichus_mawsoni_GLEAN_10011973	18.9933	0	3.07348	4.31882	2.62755	co_up	bm	ampd3b	adenosine monophosphate deaminase 3b
Dissostichus_mawsoni_GLEAN_10005257	19.3058	4.67672	3.73732	2.04547	2.36896	co_up	*	amd1	adenosylmethionine decarboxylase 1
Dissostichus_mawsoni_GLEAN_10016395	28.8278	0	0	5.84939	5.84939	co_up	bm	adgrl4	adhesion G protein-coupled receptor L4
Dissostichus_mawsoni_GLEAN_10010979	196.587	6.9204	29.7929	4.82817	2.72213	co_up	*	ARF5	ADP ribosylation factor 5
Dissostichus_mawsoni_GLEAN_10008200	865.575	80.8117	0	3.42102	10.7575	co_up	*	ARL14	ADP ribosylation factor like GTPase 14
Dissostichus_mawsoni_GLEAN_10016521	169.952	48.0647	24.1928	1.82208	2.81248	co_up	bm	arf2b	ADP-ribosylation factor 2b
Dissostichus_mawsoni_GLEAN_10016161	22.1179	5.11238	5.23601	2.11315	2.07867	co_up	*	arfgap3	ADP-ribosylation factor GTPase activating protein 3
Dissostichus_mawsoni_GLEAN_10012161	308.68	82.7991	75.0038	1.89843	2.04108	co_up	*	arl6ip5b	ADP-ribosylation factor-like 6 interacting protein 5b
Dissostichus_mawsoni_GLEAN_10017764	33.1737	11.5648	2.5907	1.5203	3.67863	co_up	bm	arl8ba	ADP-ribosylation factor-like 8Ba
Dissostichus_mawsoni_GLEAN_10008968	11.5719	5.28086	1.05781	1.13178	3.45147	co_up	*	adprhl2	ADP-ribosylhydrolase like 2
Dissostichus_mawsoni_GLEAN_10022481	36.8833	0	0	6.2049	6.2049	co_up	bm	adma	adrenomedullin a
Dissostichus_mawsoni_GLEAN_10014616	77.2258	24.1791	16.4116	1.67532	2.23437	co_up	*	akt1s1	AKT1 substrate 1 (proline-rich)
Dissostichus_mawsoni_GLEAN_10021855	9.11585	1.48534	0	2.61758	3.51697	co_up	bm	ACER2	alkaline ceramidase 2
Dissostichus_mawsoni_GLEAN_10012009	14.5736	4.48562	2.86028	1.69998	2.34913	co_up	*	alkbh3	alkB homolog 3, alpha-ketoglutarate-dependent dioxygenase
Dissostichus_mawsoni_GLEAN_10022262	24.2822	4.83179	0	2.32927	5.6375	co_up	*	ALPK3	alpha kinase 3
Dissostichus_mawsoni_GLEAN_10013297	17.2275	2.27813	5.51014	2.91879	1.64455	co_up	*	atrx	alpha thalassemia/mental retardation syndrome X-linked homolog (human)
Dissostichus_mawsoni_GLEAN_10016041	19.6512	8.90234	0	1.14236	4.48961	co_up	*	alpk3a	alpha-kinase 3a
Dissostichus_mawsoni_GLEAN_10004265	15.795	3.28951	0	2.26352	4.15582	co_up	bm	npepps	aminopeptidase puromycin sensitive
Dissostichus_mawsoni_GLEAN_10009181	11.1633	2.00465	0	2.47734	4.48069	co_up	*	aplp1	amyloid beta (A4) precursor-like protein 1
Dissostichus_mawsoni_GLEAN_10016270	12.873	1.01304	0	3.66759	3.98238	co_up	bm	angptl1a	angiopoietin-like 1a
Dissostichus_mawsoni_GLEAN_10005734	45.7586	4.71742	3.79559	3.27797	3.59165	co_up	bm	angptl2b	angiopoietin-like 2b
Dissostichus_mawsoni_GLEAN_10021212	85.2448	2.11881	10.2155	5.33029	3.06085	co_up	*	angptl4	angiopoietin-like 4
Dissostichus_mawsoni_GLEAN_10019066	35.2765	1.78717	0	4.30296	6.14064	co_up	*	agtr2	angiotensin II receptor, type 2
Dissostichus_mawsoni_GLEAN_10018873	10.2245	2.97067	2.38894	1.78317	2.09759	co_up	*	ankha	ANKH inorganic pyrophosphate transport regulator a
Dissostichus_mawsoni_GLEAN_10018980	15.4312	5.72203	4.36213	1.43125	1.82275	co_up	*	ankhd1	ankyrin repeat and KH domain containing 1
Dissostichus_mawsoni_GLEAN_10013045	8.28914	2.5168	0	1.71963	4.05122	co_up	*	ankrd54	ankyrin repeat domain 54
Dissostichus_mawsoni_GLEAN_10011434	30.2186	7.50865	0	2.00881	5.91736	co_up	*	ano10a	anoctamin 10a
Dissostichus_mawsoni_GLEAN_10012349	17.2018	0	1.45344	5.252	3.56502	co_up	bm	antxr1c	anthrax toxin receptor 1c
Dissostichus_mawsoni_GLEAN_10013243	365.237	132.85	1.55449	1.45903	7.87625	co_up	bm	apobec2b	apolipoprotein B mRNA editing enzyme, catalytic polypeptide-like 2b
Dissostichus_mawsoni_GLEAN_10003845	9.12048	0	0	4.18911	4.18911	co_up	*	apoc2	apolipoprotein C-II
Dissostichus_mawsoni_GLEAN_10005874	14.7904	5.59391	3.84465	1.40273	1.94374	co_up	*	ACIN1	apoptotic chromatin condensation inducer 1
Dissostichus_mawsoni_GLEAN_10013174	9.25447	0	0	4.21015	4.21015	co_up	bm	AVPR2	arginine vasopressin receptor 2
Dissostichus_mawsoni_GLEAN_10016000	40.3042	12.9042	0	1.64309	6.33286	co_up	*	arih1	ariadne ubiquitin-conjugating enzyme E2 binding protein homolog 1 (Drosophila)
Dissostichus_mawsoni_GLEAN_10018754	10.1389	4.90599	0	1.04728	4.34183	co_up	bm	ARMC1	armadillo repeat containing 1
Dissostichus_mawsoni_GLEAN_10003927	30.7737	12.797	9.63065	1.26589	1.67599	co_up	bm	actr1	ARP1 actin-related protein 1, centractin (yeast)
Dissostichus_mawsoni_GLEAN_10017537	98.7889	37.4553	8.86466	1.39918	3.47821	co_up	*	arrdc2	arrestin domain containing 2
Dissostichus_mawsoni_GLEAN_10016699	77.6188	1.83694	0	5.40103	7.27833	co_up	bm	arrdc3b	arrestin domain containing 3b
Dissostichus_mawsoni_GLEAN_10006737	12.5805	1.50553	2.40766	3.06285	2.38549	co_up	bm	ARRB2	arrestin, beta 2
Dissostichus_mawsoni_GLEAN_10010123	13.6796	5.53775	2.23748	1.30465	2.61208	co_up	*	asna1	arsA arsenite transporter, ATP-binding, homolog 1 (bacterial)
Dissostichus_mawsoni_GLEAN_10017280	22.1966	0	1.1723	5.47227	4.24292	co_up	bm	ahr2	aryl hydrocarbon receptor 2
Dissostichus_mawsoni_GLEAN_10017741	12.6463	2.13679	1.15215	2.5652	3.45631	co_up	bm	ahr2	aryl hydrocarbon receptor 2
Dissostichus_mawsoni_GLEAN_10009498	8.01591	2.17669	0	1.88073	3.9966	co_up	*	arnt	aryl hydrocarbon receptor nuclear translocator
Dissostichus_mawsoni_GLEAN_10016698	9.31017	0	0	3.32729	4.21881	co_up	bm	arsk	arylsulfatase family, member K
Dissostichus_mawsoni_GLEAN_10009775	88.879	16.963	37.3379	2.38945	1.2512	co_up	*	aspn	asporin (LRR class 1)
Dissostichus_mawsoni_GLEAN_10020915	22.8371	1.1302	0	4.33673	5.51331	co_up	bm	ASTL	astacin-like metallo-endopeptidase (M12 family)
Dissostichus_mawsoni_GLEAN_10010079	10.1797	1.70354	2.7637	2.57909	1.88102	co_up	*	arid1aa	AT rich interactive domain 1Aa (SWI-like)
Dissostichus_mawsoni_GLEAN_10000551	12.0811	4.35268	0	1.47278	4.59468	co_up	bm	atoh8	atonal bHLH transcription factor 8
Dissostichus_mawsoni_GLEAN_10008409	93.9893	46.0156	11.2792	1.03037	3.05883	co_up	bm	atp2a1	ATPase, Ca++ transporting, cardiac muscle, fast twitch 1
Dissostichus_mawsoni_GLEAN_10018088	24.6524	1.59644	5.16585	3.9488	2.25465	co_up	*	atp2a2b	ATPase, Ca++ transporting, cardiac muscle, slow twitch 2b
Dissostichus_mawsoni_GLEAN_10007239	7.88231	1.10702	0	2.83194	3.97862	co_up	bm	atp9b	ATPase, class II, type 9B
Dissostichus_mawsoni_GLEAN_10012468	10.9675	2.53022	1.81728	2.1159	2.59338	co_up	bm	atp6v0a1b	ATPase, H+ transporting, lysosomal V0 subunit a1b
Dissostichus_mawsoni_GLEAN_10014701	13.3033	6.35155	4.01714	1.0666	1.72754	co_up	bm	atp6v1e1a	ATPase, H+ transporting, lysosomal, V1 subunit E1a
Dissostichus_mawsoni_GLEAN_10010893	15.5254	0	0	4.27215	6.57389	co_up	bm	abca1b	ATP-binding cassette, sub-family A (ABC1), member 1B
Dissostichus_mawsoni_GLEAN_10013301	8.43568	3.62561	0	1.21828	3.98683	co_up	*	abcb7	ATP-binding cassette, sub-family B (MDR/TAP), member 7
Dissostichus_mawsoni_GLEAN_10017180	8.12229	1.32287	0	2.61822	5.24291	co_up	bm	abcc4	ATP-binding cassette, sub-family C (CFTR/MRP), member 4
Dissostichus_mawsoni_GLEAN_10013926	11.4315	0	0	4.51494	4.51494	co_up	*	atrn	attractin
Dissostichus_mawsoni_GLEAN_10013893	8.13856	0	0	4.02477	4.02477	co_up	*	ackr4a	atypical chemokine receptor 4a
Dissostichus_mawsoni_GLEAN_10012911	63.82	0	2.24163	6.51043	4.83139	co_up	bm	ackr4b	atypical chemokine receptor 4b
Dissostichus_mawsoni_GLEAN_10012601	17.8809	3.74035	1.70625	2.25717	3.38952	co_up	*	si:ch73-45o6.2	autophagy related 2A
Dissostichus_mawsoni_GLEAN_10021475	14.1993	3.59004	3.35317	1.98375	2.08222	co_up	*	atg2b	autophagy related 2B
Dissostichus_mawsoni_GLEAN_10021958	18.8805	2.95736	2.37834	2.67452	2.98887	co_up	bm	atg4da	autophagy related 4D, cysteine peptidase a
Dissostichus_mawsoni_GLEAN_10020944	110.116	11.0671	0	3.31467	7.78288	co_up	*	atg9b	autophagy related 9B
Dissostichus_mawsoni_GLEAN_10022238	56.7311	12.4071	15.002	2.19297	1.91898	co_up	*	birc2	baculoviral IAP repeat containing 2
Dissostichus_mawsoni_GLEAN_10017601	299.992	20.3391	5.57576	3.8826	5.74961	co_up	bm	bbs5	Bardet-Biedl syndrome 5
Dissostichus_mawsoni_GLEAN_10019516	88.6136	24.9285	10.9173	1.82973	3.02091	co_up	bm	BHLHE40	basic helix-loop-helix family member e40
Dissostichus_mawsoni_GLEAN_10017762	144.61	33.9149	6.04295	2.09218	4.58077	co_up	bm	bhlhe40	basic helix-loop-helix family, member e40
Dissostichus_mawsoni_GLEAN_10019208	11.7561	2.95459	0	1.99238	4.55534	co_up	*	bhlhe41	basic helix-loop-helix family, member e41
Dissostichus_mawsoni_GLEAN_10014946	10.2605	0	0	4.35903	4.35903	co_up	bm	batf	basic leucine zipper transcription factor, ATF-like
Dissostichus_mawsoni_GLEAN_10008272	14.4443	3.96014	6.30013	1.86688	1.19705	co_up	bm	bcap31	B-cell receptor-associated protein 31
Dissostichus_mawsoni_GLEAN_10020423	196.14	79.6145	55.0028	1.30078	1.83431	co_up	*	bnip4	BCL2/adenovirus E1B interacting protein 4
Dissostichus_mawsoni_GLEAN_10007352	39.1537	0	0	6.29108	6.29108	co_up	*	badb	BCL2-associated agonist of cell death b
Dissostichus_mawsoni_GLEAN_10007933	312.328	19.0085	0	4.03835	8.87371	co_up	*	bag3	BCL2-associated athanogene 3
Dissostichus_mawsoni_GLEAN_10004822	17.8421	8.04828	5.403	1.14853	1.72345	co_up	*	bag6	BCL2-associated athanogene 6
Dissostichus_mawsoni_GLEAN_10012441	95.5438	1.59229	2.50013	5.90699	5.25609	co_up	bm	baxa	bcl2-associated X protein, a
Dissostichus_mawsoni_GLEAN_10003235	55.0733	2.8539	2.24857	4.27035	4.61427	co_up	*	bcl2l1	bcl2-like 1
Dissostichus_mawsoni_GLEAN_10008664	26.816	2.73603	7.26696	3.29294	1.88367	co_up	*	BCL2L14	BCL2-like 14 (apoptosis facilitator)
Dissostichus_mawsoni_GLEAN_10007131	60.01	29.2293	0	1.03779	6.49929	co_up	bm	boka	BCL2-related ovarian killer a
Dissostichus_mawsoni_GLEAN_10009267	10.9043	4.88553	2.19356	1.15831	2.31355	co_up	bm	bambia	BMP and activin membrane-bound inhibitor (Xenopus laevis) homolog a
Dissostichus_mawsoni_GLEAN_10016732	19.9414	1.43851	0	3.79312	5.68431	co_up	bm	bmp1a	bone morphogenetic protein 1a
Dissostichus_mawsoni_GLEAN_10010378	13.3975	0	0	4.74389	4.74389	co_up	bm	bmpr1aa	bone morphogenetic protein receptor, type IAa
Dissostichus_mawsoni_GLEAN_10022078	41.7594	0	0	6.38403	6.38403	co_up	*	bckdk	branched chain ketoacid dehydrogenase kinase
Dissostichus_mawsoni_GLEAN_10012778	19.0503	6.45395	8.4511	1.56156	1.1726	co_up	bm	brap	BRCA1 associated protein
Dissostichus_mawsoni_GLEAN_10019336	10.4286	0	0	4.31992	4.38247	co_up	*	BTNL9	butyrophilin-like 9
Dissostichus_mawsoni_GLEAN_10012520	14.6471	1.65888	6.62104	3.14233	1.14549	co_up	*	c1galt1c1	C1GALT1-specific chaperone 1
Dissostichus_mawsoni_GLEAN_10021966	21.5668	8.08185	0	1.41605	4.63876	co_up	*	zgc:158803	C7orf55-LUC7L2 readthrough
Dissostichus_mawsoni_GLEAN_10016014	8.06894	0	0	4.01238	4.01238	co_up	bm	cib2	calcium and integrin binding family member 2
Dissostichus_mawsoni_GLEAN_10013215	39.1919	9.29951	7.19894	2.07533	2.4447	co_up	bm	calcoco1a	calcium binding and coiled-coil domain 1a
Dissostichus_mawsoni_GLEAN_10016552	290.489	24.5157	7.77275	3.56671	5.22391	co_up	*	calcoco2	calcium binding and coiled-coil domain 2
Dissostichus_mawsoni_GLEAN_10004236	8.63217	2.8236	1.30017	1.61219	2.73102	co_up	*	camk2g1	calcium/calmodulin-dependent protein kinase (CaM kinase) II gamma 1
Dissostichus_mawsoni_GLEAN_10021107	100.585	0	0	7.65227	7.65227	co_up	*	camk2n1a	calcium/calmodulin-dependent protein kinase II inhibitor 1a
Dissostichus_mawsoni_GLEAN_10004019	18.4854	3.29962	4.65209	2.48601	1.99044	co_up	*	canx	calnexin
Dissostichus_mawsoni_GLEAN_10014230	42.0136	0	2.59846	7.02819	4.01513	co_up	*	capn3b	calpain 3b
Dissostichus_mawsoni_GLEAN_10008366	96.1325	14.773	47.4194	2.70206	1.01955	co_up	bm	calr3a	calreticulin 3a
Dissostichus_mawsoni_GLEAN_10015536	27.679	5.90919	0	2.22776	5.79072	co_up	bm	casq2	calsequestrin 2
Dissostichus_mawsoni_GLEAN_10006925	16.3215	0	0	5.73418	5.0287	co_up	bm	casc3	cancer susceptibility candidate 3
Dissostichus_mawsoni_GLEAN_10022515	22.5998	1.54446	1.6553	3.87114	3.77115	co_up	*	casc4	cancer susceptibility candidate 4
Dissostichus_mawsoni_GLEAN_10016761	17.7753	2.52601	0	2.81494	4.1756	co_up	*	clip1a	CAP-GLY domain containing linker protein 1a
Dissostichus_mawsoni_GLEAN_10020404	27.9464	11.9734	10.788	1.22283	1.37324	co_up	bm	CHST15	carbohydrate (N-acetylgalactosamine 4-sulfate 6-O) sulfotransferase 15
Dissostichus_mawsoni_GLEAN_10012052	14.6629	4.19172	5.99656	1.80656	1.28996	co_up	bm	chst15	carbohydrate (N-acetylgalactosamine 4-sulfate 6-O) sulfotransferase 15
Dissostichus_mawsoni_GLEAN_10005810	11.2534	4.88489	0	1.20396	3.52207	co_up	*	chst7	carbohydrate (N-acetylglucosamine 6-O) sulfotransferase 7
Dissostichus_mawsoni_GLEAN_10009491	16.7587	4.12452	6.64584	2.02261	1.33439	co_up	*	ca14	carbonic anhydrase XIV
Dissostichus_mawsoni_GLEAN_10013604	14.841	0	0	5.03011	4.89152	co_up	bm	CEL	carboxyl ester lipase
Dissostichus_mawsoni_GLEAN_10011939	49.0799	0	2.87567	6.61706	4.09316	co_up	bm	cpa2	carboxypeptidase A2 (pancreatic)
Dissostichus_mawsoni_GLEAN_10012924	36.9739	2.42226	0	3.93208	6.20844	co_up	*	CPA3	carboxypeptidase A3
Dissostichus_mawsoni_GLEAN_10019673	11.5741	1.97745	0	2.54919	4.31291	co_up	bm	cpdb	carboxypeptidase D, b
Dissostichus_mawsoni_GLEAN_10018364	57.0218	6.7812	20.8718	3.0719	1.44996	co_up	*	cpn1	carboxypeptidase N, polypeptide 1
Dissostichus_mawsoni_GLEAN_10010107	28.2007	7.51901	1.73286	1.90712	4.0245	co_up	bm	cpz	carboxypeptidase Z
Dissostichus_mawsoni_GLEAN_10009375	31.094	1.4559	4.69685	4.41665	2.72687	co_up	*	CPZ	carboxypeptidase Z
Dissostichus_mawsoni_GLEAN_10021556	90.2086	2.65451	0	5.08675	7.49519	co_up	*	cmya5	cardiomyopathy associated 5
Dissostichus_mawsoni_GLEAN_10018895	18.7463	5.2954	0	1.82379	5.22853	co_up	*	cdv3	carnitine deficiency-associated gene expressed in ventricle 3
Dissostichus_mawsoni_GLEAN_10012248	553.779	0	1.02157	9.18873	9.08238	co_up	*	si:ch211-43f4.1	cartilage oligomeric matrix protein
Dissostichus_mawsoni_GLEAN_10011369	11.3632	2.39942	3.39139	2.24361	1.74442	co_up	bm	csnk1e	casein kinase 1, epsilon
Dissostichus_mawsoni_GLEAN_10021753	23.7191	1.91122	0	3.63348	5.56798	co_up	bm	casp3a	caspase 3, apoptosis-related cysteine peptidase a
Dissostichus_mawsoni_GLEAN_10013687	7.50205	2.79228	0	1.42584	3.90728	co_up	*	casz1	castor zinc finger 1
Dissostichus_mawsoni_GLEAN_10018996	20.577	3.61598	3.50922	2.50857	2.55181	co_up	bm	ctnna2	catenin (cadherin-associated protein), alpha 2
Dissostichus_mawsoni_GLEAN_10013698	62.1672	0	0	6.95808	6.95808	co_up	*	ctnnbip1	catenin, beta interacting protein 1
Dissostichus_mawsoni_GLEAN_10007295	91.3187	7.11598	30.3212	3.68178	1.59058	co_up	bm	ctsk	cathepsin K
Dissostichus_mawsoni_GLEAN_10020612	11.496	3.3746	0	1.76834	4.52306	co_up	bm	cbll1	Cbl proto-oncogene-like 1, E3 ubiquitin protein ligase
Dissostichus_mawsoni_GLEAN_10016444	34.9885	0	0	6.12881	6.12881	co_up	bm	CITED4	Cbp/p300-interacting transactivator, with Glu/Asp rich carboxy-terminal domain, 4
Dissostichus_mawsoni_GLEAN_10006268	16.177	7.71802	1.78419	1.06764	3.1806	co_up	*	cebpz	CCAAT/enhancer binding protein (C/EBP), zeta
Dissostichus_mawsoni_GLEAN_10005280	7.94955	1.42573	0	2.47917	4.10879	co_up	bm	ctcf	CCCTC-binding factor (zinc finger protein)
Dissostichus_mawsoni_GLEAN_10004051	21.9786	7.77866	2.73755	1.49851	3.00514	co_up	*	cnot1	CCR4-NOT transcription complex, subunit 1
Dissostichus_mawsoni_GLEAN_10012650	29.9859	10.4211	4.52574	1.52478	2.72806	co_up	bm	cnot8	CCR4-NOT transcription complex, subunit 8
Dissostichus_mawsoni_GLEAN_10015322	20.6299	6.32048	4.49735	1.70663	2.19759	co_up	*	cd276	CD276 molecule
Dissostichus_mawsoni_GLEAN_10008234	61.5687	3.82244	30.4284	4.00963	1.01678	co_up	bm	wu:fb66f03	CD68 molecule
Dissostichus_mawsoni_GLEAN_10001805	118.319	4.04461	4.25624	4.87054	4.79696	co_up	bm	cd81a	CD81 molecule a
Dissostichus_mawsoni_GLEAN_10015946	41.921	9.93293	9.82216	2.07738	2.09356	co_up	bm	cd81b	CD81 molecule b
Dissostichus_mawsoni_GLEAN_10001397	25.8851	1.11562	0	4.5362	5.69405	co_up	bm	cd82b	CD82 molecule b
Dissostichus_mawsoni_GLEAN_10016638	9.92412	1.59857	0	2.63416	4.31094	co_up	*	cdc42ep4b	CDC42 effector protein (Rho GTPase binding) 4b
Dissostichus_mawsoni_GLEAN_10015465	45.3941	12.5087	5.69776	1.85957	2.99404	co_up	*	cdc42ep5	CDC42 effector protein (Rho GTPase binding) 5
Dissostichus_mawsoni_GLEAN_10019810	12.46	4.90502	5.02574	1.34497	1.3099	co_up	*	clk2a	CDC-like kinase 2a
Dissostichus_mawsoni_GLEAN_10022425	10.5565	0	1.32778	3.91116	2.99104	co_up	bm	CCPG1	cell cycle progression 1
Dissostichus_mawsoni_GLEAN_10017828	12.5818	2.1338	1.69446	2.55984	2.89244	co_up	*	cidec	cell death-inducing DFFA-like effector c
Dissostichus_mawsoni_GLEAN_10017632	13.2554	2.71886	0	2.28551	4.40387	co_up	*	cdc16	cell division cycle 16 homolog (S. cerevisiae)
Dissostichus_mawsoni_GLEAN_10018073	10.6586	1.73753	1.3858	2.61691	2.94323	co_up	*	cdc37l1	cell division cycle 37-like 1
Dissostichus_mawsoni_GLEAN_10004742	9.40146	4.32747	1.39394	1.11936	2.75372	co_up	bm	cetn3	centrin 3
Dissostichus_mawsoni_GLEAN_10010072	11.9747	2.11682	1.46536	2.50002	3.03066	co_up	*	cep85	centrosomal protein 85
Dissostichus_mawsoni_GLEAN_10009497	16.0388	2.30566	0	2.79831	5.00349	co_up	bm	cers2b	ceramide synthase 2b
Dissostichus_mawsoni_GLEAN_10017425	31.4252	1.18327	3.44535	4.73107	3.1892	co_up	*	cp	ceruloplasmin
Dissostichus_mawsoni_GLEAN_10003431	287.176	41.6116	14.3832	2.78688	4.31948	co_up	bm	chmp4bb	charged multivesicular body protein 4Bb
Dissostichus_mawsoni_GLEAN_10004119	34.6822	0	0	6.11612	6.11612	co_up	*	ccl19a.1	chemokine (C-C motif) ligand 19a, tandem duplicate 1
Dissostichus_mawsoni_GLEAN_10007048	26.6528	0	6.86332	5.73622	1.95731	co_up	bm	ccl35.2	chemokine (C-C motif) ligand 35, duplicate 2
Dissostichus_mawsoni_GLEAN_10011695	40.9208	0	0	6.35476	6.35476	co_up	bm	cxcr3.3	chemokine (C-X-C motif) receptor 3, tandem duplicate 3
Dissostichus_mawsoni_GLEAN_10001905	14.0031	0	2.2153	4.0898	2.66017	co_up	bm	clcn5b	chloride channel, voltage-sensitive 5b
Dissostichus_mawsoni_GLEAN_10010336	92.2288	4.41765	3.50519	4.38387	4.71765	co_up	*	clic4	chloride intracellular channel 4
Dissostichus_mawsoni_GLEAN_10000762	47.7921	2.26573	1.79663	4.39872	4.73341	co_up	*	ch25h	cholesterol 25-hydroxylase
Dissostichus_mawsoni_GLEAN_10016169	31.2655	4.00879	1.07048	2.96333	4.86824	co_up	bm	cept1b	choline/ethanolamine phosphotransferase 1b
Dissostichus_mawsoni_GLEAN_10014149	14.6611	0	0	4.87392	4.87392	co_up	bm	chrm5b	cholinergic receptor, muscarinic 5b
Dissostichus_mawsoni_GLEAN_10014289	162.15	5.29704	0	4.936	8.34119	co_up	bm	chrna1	cholinergic receptor, nicotinic, alpha 1 (muscle)
Dissostichus_mawsoni_GLEAN_10021113	184.906	0	3.50535	7.73051	5.72109	co_up	bm	chrng	cholinergic receptor, nicotinic, gamma
Dissostichus_mawsoni_GLEAN_10011351	31.6418	2.10012	4.48325	3.91329	2.81921	co_up	*	cbx7a	chromobox homolog 7a
Dissostichus_mawsoni_GLEAN_10019843	17.6623	2.1981	0	3.00634	5.1426	co_up	*	C9orf91	chromosome 9 open reading frame 91
Dissostichus_mawsoni_GLEAN_10019388	63.1482	0	0	5.98207	6.98067	co_up	*	zgc:92511	chymotrypsin like elastase family member 1
Dissostichus_mawsoni_GLEAN_10019020	16.3373	0	1.88183	5.0301	3.11796	co_up	*	clint1a	clathrin interactor 1a
Dissostichus_mawsoni_GLEAN_10013964	13.2327	2.6477	0	2.3213	4.72604	co_up	bm	cldn11a	claudin 11a
Dissostichus_mawsoni_GLEAN_10008162	32.8909	5.40594	4.65102	2.60507	2.82207	co_up	*	clptm1	cleft lip and palate associated transmembrane protein 1
Dissostichus_mawsoni_GLEAN_10014140	64.5363	26.5783	18.6776	1.27986	1.7888	co_up	*	clu	clusterin
Dissostichus_mawsoni_GLEAN_10001795	62.2284	13.5053	1.94308	2.20405	5.00116	co_up	*	coq10b	coenzyme Q10B
Dissostichus_mawsoni_GLEAN_10016167	11.4749	2.52603	3.9947	2.18354	1.52232	co_up	*	ccdc53	coiled-coil domain containing 53
Dissostichus_mawsoni_GLEAN_10003024	32.0651	2.15234	0	3.89703	6.01279	co_up	*	ccdc80	coiled-coil domain containing 80
Dissostichus_mawsoni_GLEAN_10005591	95.4195	36.5948	21.2182	1.38265	2.16898	co_up	*	csde1	cold shock domain containing E1, RNA-binding
Dissostichus_mawsoni_GLEAN_10003749	444.556	33.609	30.5105	3.72545	3.86499	co_up	bm	col1a1a	collagen, type I, alpha 1a
Dissostichus_mawsoni_GLEAN_10016628	415.885	61.4452	52.6346	2.75881	2.9821	co_up	bm	col1a1b	collagen, type I, alpha 1b
Dissostichus_mawsoni_GLEAN_10020048	701.831	122.715	101.829	2.51581	2.78498	co_up	*	col1a2	collagen, type I, alpha 2
Dissostichus_mawsoni_GLEAN_10012814	81.6264	4.91256	9.23551	4.05449	3.14377	co_up	bm	col4a3bpb	collagen, type IV, alpha 3 (Goodpasture antigen) binding protein b
Dissostichus_mawsoni_GLEAN_10008788	20.7409	4.37274	0	2.24587	4.72213	co_up	*	col6a1	collagen, type VI, alpha 1
Dissostichus_mawsoni_GLEAN_10008789	20.7198	3.85217	5.33656	2.42727	1.95703	co_up	bm	col6a2	collagen, type VI, alpha 2
Dissostichus_mawsoni_GLEAN_10011826	25.6782	0	5.18179	5.57821	2.30902	co_up	bm	col8a1b	collagen, type VIII, alpha 1b
Dissostichus_mawsoni_GLEAN_10005260	30.3813	12.0112	3.52263	1.3388	3.10846	co_up	bm	COL10A1	collagen, type X, alpha 1
Dissostichus_mawsoni_GLEAN_10021267	193.508	14.5659	52.4841	3.73173	1.88244	co_up	*	col10a1a	collagen, type X, alpha 1a
Dissostichus_mawsoni_GLEAN_10006245	9.80558	1.04326	1.37643	3.2325	2.83267	co_up	*	col12a1b	collagen, type XII, alpha 1b
Dissostichus_mawsoni_GLEAN_10009900	78.8958	7.2729	12.9075	3.43935	2.61174	co_up	bm	ctgfa	connective tissue growth factor a
Dissostichus_mawsoni_GLEAN_10021327	32.8283	3.1044	2.28029	3.40255	3.84765	co_up	*	cnksr1	connector enhancer of kinase suppressor of Ras 1
Dissostichus_mawsoni_GLEAN_10009619	28.3796	7.08485	10.9433	2.00205	1.37481	co_up	*	cnih1	cornichon family AMPA receptor auxiliary protein 1
Dissostichus_mawsoni_GLEAN_10011859	11.1354	0	0	4.47708	4.47708	co_up	*	cryaa	crystallin, alpha A
Dissostichus_mawsoni_GLEAN_10019672	12.3128	0	4.83135	4.62209	1.34966	co_up	bm	cryba1a	crystallin, beta A1a
Dissostichus_mawsoni_GLEAN_10010448	14.0682	0	0	4.81437	4.81437	co_up	*	crybb1l1	crystallin, beta B1, like 1
Dissostichus_mawsoni_GLEAN_10006202	40.2871	1.41775	0	4.82864	6.33225	co_up	bm	crybb2	crystallin, beta B2
Dissostichus_mawsoni_GLEAN_10002343	15.0017	0	2.81507	4.90705	2.41388	co_up	bm	crygm6	crystallin, gamma M6
Dissostichus_mawsoni_GLEAN_10012862	8.55822	0	0	4.09731	4.09731	co_up	bm	crygn2	crystallin, gamma N2
Dissostichus_mawsoni_GLEAN_10009278	13.7115	4.90724	3.69695	1.4824	1.89098	co_up	*	cul2	cullin 2
Dissostichus_mawsoni_GLEAN_10004695	61.3712	18.121	0	1.7599	6.93949	co_up	bm	cand2	cullin-associated and neddylation-dissociated 2 (putative)
Dissostichus_mawsoni_GLEAN_10005738	19.4851	3.17407	2.53572	2.61797	2.9419	co_up	*	ccng2	cyclin G2
Dissostichus_mawsoni_GLEAN_10005737	114.894	15.1392	6.80106	2.92394	4.0784	co_up	*	ccni	cyclin I
Dissostichus_mawsoni_GLEAN_10013086	156.421	13.826	2.22538	3.49998	6.13524	co_up	bm	ccnl1b	cyclin L1b
Dissostichus_mawsoni_GLEAN_10017356	9.83365	2.57118	0	1.9353	3.83255	co_up	*	cnppd1	cyclin Pas1/PHO80 domain containing 1
Dissostichus_mawsoni_GLEAN_10018918	12.1389	1.94852	3.1572	2.63919	1.94292	co_up	bm	cdk13	cyclin-dependent kinase 13
Dissostichus_mawsoni_GLEAN_10020703	11.1354	0	0	4.47708	4.47708	co_up	bm	cdkn1d	cyclin-dependent kinase inhibitor 1D
Dissostichus_mawsoni_GLEAN_10015273	26.8954	0	0	4.78748	5.74929	co_up	*	cylda	cylindromatosis (turban tumor syndrome), a
Dissostichus_mawsoni_GLEAN_10010635	27.5934	11.3098	0	1.28675	5.78625	co_up	*	csrp3	cysteine and glycine-rich protein 3 (cardiac LIM protein)
Dissostichus_mawsoni_GLEAN_10021987	13.9506	4.57593	3.53947	1.60819	1.97872	co_up	*	chic2	cysteine-rich hydrophobic domain 2
Dissostichus_mawsoni_GLEAN_10022453	27.993	0	5.23601	5.80699	2.41853	co_up	*	CRISPLD2	cysteine-rich secretory protein LCCL domain containing 2
Dissostichus_mawsoni_GLEAN_10017451	64.2067	19.0145	15.8095	1.75562	2.02193	co_up	bm	cyr61	cysteine-rich, angiogenic inducer, 61
Dissostichus_mawsoni_GLEAN_10020906	14.0738	2.09345	1.11731	2.74906	3.65491	co_up	bm	CYR61	cysteine-rich, angiogenic inducer, 61
Dissostichus_mawsoni_GLEAN_10008783	11.5804	1.3626	0	3.08725	3.98532	co_up	*	csrnp1a	cysteine-serine-rich nuclear protein 1a
Dissostichus_mawsoni_GLEAN_10007829	23.5247	3.97155	4.18157	2.5664	2.49206	co_up	*	cmpk	cytidylate kinase
Dissostichus_mawsoni_GLEAN_10008707	73.005	30.3783	25.6399	1.26495	1.5096	co_up	bm	cyb5r2	cytochrome b5 reductase 2
Dissostichus_mawsoni_GLEAN_10004111	163.337	81.4504	44.6323	1.00386	1.87169	co_up	bm	cycsb	cytochrome c, somatic b
Dissostichus_mawsoni_GLEAN_10019375	14.8309	4.30105	0	1.78585	4.89053	co_up	*	cyp24a1	cytochrome P450, family 24, subfamily A, polypeptide 1
Dissostichus_mawsoni_GLEAN_10004228	8.8615	3.6334	0	1.28623	4.14755	co_up	bm	cyth1a	cytohesin 1a
Dissostichus_mawsoni_GLEAN_10002565	35.3062	12.211	9.73831	1.53174	1.85818	co_up	*	ciapin1	cytokine induced apoptosis inhibitor 1
Dissostichus_mawsoni_GLEAN_10001735	16.5974	0	4.20639	5.05289	1.9803	co_up	*	crfb2	cytokine receptor family member b2
Dissostichus_mawsoni_GLEAN_10014499	11.0324	2.15501	2.29929	2.35598	2.26249	co_up	*	dpf2	D4, zinc and double PHD fingers family 2
Dissostichus_mawsoni_GLEAN_10017713	92.2896	31.0197	8.47909	1.57298	3.44419	co_up	bm	dcun1d2a	DCN1, defective in cullin neddylation 1, domain containing 2a
Dissostichus_mawsoni_GLEAN_10013849	17.2568	6.707	3.60552	1.36343	2.25889	co_up	*	dcaf8	DDB1 and CUL4 associated factor 8
Dissostichus_mawsoni_GLEAN_10013049	81.1448	28.3128	11.8639	1.51904	2.77392	co_up	bm	ddx5	DEAD (Asp-Glu-Ala-Asp) box helicase 5
Dissostichus_mawsoni_GLEAN_10005168	12.5527	2.05447	0	2.61116	3.92617	co_up	*	ddx6	DEAD (Asp-Glu-Ala-Asp) box helicase 6
Dissostichus_mawsoni_GLEAN_10020697	10.2342	2.63212	1.00366	1.9591	3.35006	co_up	*	dhx57	DEAH (Asp-Glu-Ala-Asp/His) box polypeptide 57
Dissostichus_mawsoni_GLEAN_10022456	9.8976	2.37782	1.48116	2.05744	2.74035	co_up	*	dhx38	DEAH (Asp-Glu-Ala-His) box polypeptide 38
Dissostichus_mawsoni_GLEAN_10016011	13.5754	1.41523	3.79559	3.26189	1.8386	co_up	bm	dapk2b	death-associated protein kinase 2b
Dissostichus_mawsoni_GLEAN_10013878	24.1577	1.65282	3.54003	3.86948	2.77065	co_up	bm	dapk3	death-associated protein kinase 3
Dissostichus_mawsoni_GLEAN_10010805	17.4747	1.23494	3.96168	3.82275	2.14108	co_up	*	dcp1a	decapping mRNA 1A
Dissostichus_mawsoni_GLEAN_10016145	188.242	44.1025	30.2619	2.09366	2.63701	co_up	bm	dcn	decorin
Dissostichus_mawsoni_GLEAN_10011080	15.0827	3.89726	3.73732	1.95236	2.01282	co_up	*	dhdds	dehydrodolichyl diphosphate synthase
Dissostichus_mawsoni_GLEAN_10009889	12.0244	0	0	4.14518	4.58789	co_up	bm	dll4	delta-like 4 (Drosophila)
Dissostichus_mawsoni_GLEAN_10013163	34.9948	0	0	6.12907	6.12907	co_up	bm	zgc:66440	deltex 3, E3 ubiquitin ligase
Dissostichus_mawsoni_GLEAN_10011597	40.8817	3.18458	17.5009	3.68228	1.22403	co_up	*	dpt	dermatopontin
Dissostichus_mawsoni_GLEAN_10018470	3220.63	483.409	5.93082	2.73603	9.0849	co_up	bm	desma	desmin a
Dissostichus_mawsoni_GLEAN_10012478	34.1029	2.45438	13.5778	3.79646	1.32864	co_up	bm	dhx58	DEXH (Asp-Glu-X-His) box polypeptide 58
Dissostichus_mawsoni_GLEAN_10014329	16.7655	6.1677	0	1.44269	5.06742	co_up	bm	dpp3	dipeptidyl-peptidase 3
Dissostichus_mawsoni_GLEAN_10021211	20.8907	4.09656	0	2.35038	5.38479	co_up	bm	DPP9	dipeptidyl-peptidase 9
Dissostichus_mawsoni_GLEAN_10003316	9.11018	1.33709	0	2.76838	4.8804	co_up	*	DLC1	DLC1 Rho GTPase activating protein
Dissostichus_mawsoni_GLEAN_10020466	59.324	2.58543	6.12901	4.52014	3.27489	co_up	*	DDIT4	DNA damage inducible transcript 4
Dissostichus_mawsoni_GLEAN_10004873	10.2994	2.09042	2.81091	2.3007	1.87345	co_up	*	ddi2	DNA-damage inducible protein 2
Dissostichus_mawsoni_GLEAN_10019438	54.0864	8.54369	14.8974	2.66233	1.86021	co_up	*	ddit3	DNA-damage-inducible transcript 3
Dissostichus_mawsoni_GLEAN_10010919	27.2307	1.85763	1.98634	3.8737	3.77705	co_up	*	dnaja1	DnaJ (Hsp40) homolog, subfamily A, member 1
Dissostichus_mawsoni_GLEAN_10012076	13.3213	1.40905	5.63942	3.24094	1.24012	co_up	bm	dnajb12b	DnaJ (Hsp40) homolog, subfamily B, member 12b
Dissostichus_mawsoni_GLEAN_10014532	13.0144	1.49023	1.19179	3.1265	3.44891	co_up	bm	dnajb1a	DnaJ (Hsp40) homolog, subfamily B, member 1a
Dissostichus_mawsoni_GLEAN_10015252	76.7829	29.7386	6.07041	1.36845	3.66092	co_up	bm	dnajb1b	DnaJ (Hsp40) homolog, subfamily B, member 1b
Dissostichus_mawsoni_GLEAN_10018472	64.9537	11.2728	3.01299	2.52657	4.43014	co_up	bm	dnajb2	DnaJ (Hsp40) homolog, subfamily B, member 2
Dissostichus_mawsoni_GLEAN_10013808	42.8685	0	0	5.78642	6.42185	co_up	bm	dnajb4	DnaJ (Hsp40) homolog, subfamily B, member 4
Dissostichus_mawsoni_GLEAN_10016868	13.0955	1.40455	0	3.22089	4.711	co_up	bm	dnajb5	DnaJ (Hsp40) homolog, subfamily B, member 5
Dissostichus_mawsoni_GLEAN_10012889	186.831	14.0475	3.95797	3.73335	5.56083	co_up	bm	dnajb6b	DnaJ (Hsp40) homolog, subfamily B, member 6b
Dissostichus_mawsoni_GLEAN_10020679	24.4466	10.6341	11.2312	1.20094	1.12212	co_up	bm	dnajb9b	DnaJ (Hsp40) homolog, subfamily B, member 9b
Dissostichus_mawsoni_GLEAN_10019461	7.61943	1.43219	0	2.41146	3.92968	co_up	bm	dnajc14	DnaJ (Hsp40) homolog, subfamily C, member 14
Dissostichus_mawsoni_GLEAN_10017615	22.8449	8.96544	0	1.34943	5.5138	co_up	*	dnajc15	DnaJ (Hsp40) homolog, subfamily C, member 15
Dissostichus_mawsoni_GLEAN_10015497	13.0276	5.41265	5.36655	1.26716	1.2795	co_up	*	dnajc3a	DnaJ (Hsp40) homolog, subfamily C, member 3a
Dissostichus_mawsoni_GLEAN_10003086	13.7651	3.5786	4.1097	1.94355	1.74391	co_up	*	dnajc3b	DnaJ (Hsp40) homolog, subfamily C, member 3b
Dissostichus_mawsoni_GLEAN_10012669	10.7683	1.77578	0	2.60027	4.23213	co_up	*	dbn1	drebrin 1
Dissostichus_mawsoni_GLEAN_10007576	40.1105	14.3627	11.314	1.48165	1.82587	co_up	*	dtd1	D-tyrosyl-tRNA deacylase 1
Dissostichus_mawsoni_GLEAN_10018961	178.565	35.4535	10.2154	2.33245	4.12763	co_up	*	dusp1	dual specificity phosphatase 1
Dissostichus_mawsoni_GLEAN_10005460	115.311	39.6872	0	1.53878	7.4063	co_up	bm	DUSP27	dual specificity phosphatase 27 (putative)
Dissostichus_mawsoni_GLEAN_10010867	62.5803	25.1799	7.63042	1.31344	3.03587	co_up	*	dusp5	dual specificity phosphatase 5
Dissostichus_mawsoni_GLEAN_10011512	12.2499	0	0	4.6147	4.6147	co_up	bm	dusp7	dual specificity phosphatase 7
Dissostichus_mawsoni_GLEAN_10015773	9.65344	1.40008	2.24163	2.78553	2.10649	co_up	bm	dusp7	dual specificity phosphatase 7
Dissostichus_mawsoni_GLEAN_10019276	32.8885	0	0	5.33068	5.64233	co_up	bm	DUSP8	dual specificity phosphatase 8
Dissostichus_mawsoni_GLEAN_10018992	33.2605	10.3974	11.1484	1.67759	1.57697	co_up	*	dctn4	dynactin 4
Dissostichus_mawsoni_GLEAN_10021308	14.0349	5.57724	6.09203	1.3314	1.20402	co_up	*	DYNC1H1	dynein, cytoplasmic 1, heavy chain 1
Dissostichus_mawsoni_GLEAN_10009939	8.90859	1.19793	0	2.89465	3.21239	co_up	*	dync1li2	dynein, cytoplasmic 1, light intermediate chain 2
Dissostichus_mawsoni_GLEAN_10009863	88.3191	13.5247	16.0888	2.70713	2.45667	co_up	bm	si:dkey-57n24.9	dynein, light chain, roadblock-type 1
Dissostichus_mawsoni_GLEAN_10000552	85.7219	7.95957	3.10527	3.4289	4.78687	co_up	bm	dag1	dystroglycan 1
Dissostichus_mawsoni_GLEAN_10007894	12.6226	1.86622	1.20386	2.75782	3.39027	co_up	*	ef1	E74-like factor 1 (ets domain transcription factor)
Dissostichus_mawsoni_GLEAN_10004518	15.9892	1.08289	0	3.88414	4.99903	co_up	bm	enpp4	ectonucleotide pyrophosphatase/phosphodiesterase 4
Dissostichus_mawsoni_GLEAN_10008310	17.959	0	0	5.16664	5.16664	co_up	*	egln2	egl-9 family hypoxia-inducible factor 2
Dissostichus_mawsoni_GLEAN_10010506	77.4107	27.9954	17.7295	1.46734	2.12638	co_up	*	ehd1b	EH-domain containing 1b
Dissostichus_mawsoni_GLEAN_10020868	118.52	4.62851	5.78892	4.67844	4.35569	co_up	*	emilin2a	elastin microfibril interfacer 2a
Dissostichus_mawsoni_GLEAN_10014822	56.2748	5.06214	0	3.47467	6.81442	co_up	*	ell	elongation factor RNA polymerase II
Dissostichus_mawsoni_GLEAN_10017883	16.932	3.20474	1.55231	2.40147	3.44726	co_up	*	ell2	elongation factor, RNA polymerase II, 2
Dissostichus_mawsoni_GLEAN_10021404	11.1475	5.21513	0	1.09595	4.1078	co_up	bm	evla	Enah/Vasp-like a
Dissostichus_mawsoni_GLEAN_10016903	23.463	3.56204	4.90907	2.71961	2.25687	co_up	*	erlec1	endoplasmic reticulum lectin 1
Dissostichus_mawsoni_GLEAN_10009408	10.422	1.84722	0	2.4962	3.39944	co_up	*	erp44	endoplasmic reticulum protein 44
Dissostichus_mawsoni_GLEAN_10012738	114.982	10.2996	0	3.48075	7.84526	co_up	*	esm1	endothelial cell-specific molecule 1
Dissostichus_mawsoni_GLEAN_10006695	18.8829	2.65231	1.90439	2.83176	3.30968	co_up	*	ece1	endothelin converting enzyme 1
Dissostichus_mawsoni_GLEAN_10000875	9.62734	3.54156	1.76133	1.44275	2.45047	co_up	bm	epc1b	enhancer of polycomb homolog 1 (Drosophila) b
Dissostichus_mawsoni_GLEAN_10018833	22.441	8.62999	1.46576	1.37871	3.93642	co_up	bm	ezh2	enhancer of zeste 2 polycomb repressive complex 2 subunit
Dissostichus_mawsoni_GLEAN_10018156	10.669	0	0	4.59798	3.91065	co_up	*	enthd2	ENTH domain containing 2
Dissostichus_mawsoni_GLEAN_10011542	16.0071	1.95104	0	3.0364	5.00064	co_up	*	errfi1	ERBB receptor feedback inhibitor 1
Dissostichus_mawsoni_GLEAN_10004806	28.0522	2.68887	0	3.38304	5.81004	co_up	*	etv2	ets variant 2
Dissostichus_mawsoni_GLEAN_10010553	326.153	119.856	70.8177	1.44425	2.20337	co_up	bm	eef1a1a	eukaryotic translation elongation factor 1 alpha 1a
Dissostichus_mawsoni_GLEAN_10021152	17.1026	6.88686	1.28461	1.3123	3.73481	co_up	bm	eef2b	eukaryotic translation elongation factor 2b
Dissostichus_mawsoni_GLEAN_10021038	33.7291	7.16806	1.20253	2.23434	4.80985	co_up	*	eif4g1a	eukaryotic translation initiation factor 4 gamma, 1a
Dissostichus_mawsoni_GLEAN_10006696	11.5647	1.67636	1.67276	2.78632	2.78943	co_up	*	eif4g3a	eukaryotic translation initiation factor 4 gamma, 3a
Dissostichus_mawsoni_GLEAN_10000471	8.91395	4.2884	0	1.05563	4.15606	co_up	*	eif4a2	eukaryotic translation initiation factor 4A, isoform 2
Dissostichus_mawsoni_GLEAN_10010939	1597.23	716.285	161.244	1.15697	3.30825	co_up	*	eif4a1a	eukaryotic translation initiation factor 4A1A
Dissostichus_mawsoni_GLEAN_10020462	213.445	17.6773	15.9985	3.59389	3.73786	co_up	bm	eif4ebp2	eukaryotic translation initiation factor 4E binding protein 2
Dissostichus_mawsoni_GLEAN_10010773	211.335	78.9112	27.1551	1.42123	2.96024	co_up	*	etf1b	eukaryotic translation termination factor 1b
Dissostichus_mawsoni_GLEAN_10011106	15.916	5.99158	3.10875	1.40947	2.35607	co_up	*	eva1ba	eva-1 homolog Ba (C. elegans)
Dissostichus_mawsoni_GLEAN_10022189	13.0881	2.45047	0	2.41713	4.71018	co_up	bm	eva1c	eva-1 homolog C (C. elegans)
Dissostichus_mawsoni_GLEAN_10017945	10.495	3.74296	2.37313	1.48745	2.14484	co_up	bm	exosc2	exosome component 2
Dissostichus_mawsoni_GLEAN_10022504	11.0237	3.63106	3.19715	1.60215	1.78575	co_up	*	ext2	exostosin glycosyltransferase 2
Dissostichus_mawsoni_GLEAN_10008908	11.4902	0	0	4.52233	4.52233	co_up	*	ecm1b	extracellular matrix protein 1b
Dissostichus_mawsoni_GLEAN_10011253	10.3804	2.06614	0	2.32885	4.37579	co_up	*	eya1	EYA transcriptional coactivator and phosphatase 1
Dissostichus_mawsoni_GLEAN_10007156	11.1518	2.17634	1.16084	2.3573	3.26404	co_up	*	fam102aa	family with sequence similarity 102, member Aa
Dissostichus_mawsoni_GLEAN_10003231	31.5113	5.36162	0	2.55513	5.9778	co_up	bm	FAM110A	family with sequence similarity 110 member A
Dissostichus_mawsoni_GLEAN_10012649	21.3717	2.50947	0	3.09025	4.72682	co_up	*	fam114a2	family with sequence similarity 114, member A2
Dissostichus_mawsoni_GLEAN_10020388	15.9546	2.18879	0	2.86577	4.9959	co_up	*	FAM13C	family with sequence similarity 13 member C
Dissostichus_mawsoni_GLEAN_10021696	65.4178	10.3022	2.48299	2.66673	4.71953	co_up	*	fam13a	family with sequence similarity 13, member A
Dissostichus_mawsoni_GLEAN_10017355	36.8738	5.65912	0	2.70395	5.71689	co_up	*	fam134a	family with sequence similarity 134, member A
Dissostichus_mawsoni_GLEAN_10012954	30.6604	4.99094	0	2.61899	5.9383	co_up	*	fam162a	family with sequence similarity 162, member A
Dissostichus_mawsoni_GLEAN_10020409	15.4187	1.69095	0	3.18878	4.94661	co_up	*	fam175b	family with sequence similarity 175, member B
Dissostichus_mawsoni_GLEAN_10008977	18.4616	8.39819	2.20693	1.13638	3.06441	co_up	*	fam177a1	family with sequence similarity 177, member A1
Dissostichus_mawsoni_GLEAN_10021777	8.68275	0	1.18552	3.30638	2.87263	co_up	*	fam193a	family with sequence similarity 193, member A
Dissostichus_mawsoni_GLEAN_10019142	16.4323	4.33447	0	1.92261	5.03846	co_up	bm	fam199x	family with sequence similarity 199, X-linked
Dissostichus_mawsoni_GLEAN_10020407	17.475	5.16699	5.29136	1.7579	1.72358	co_up	*	FAM53B	family with sequence similarity 53 member B
Dissostichus_mawsoni_GLEAN_10022442	9.39471	0	0	3.72299	4.23185	co_up	bm	fam63a	family with sequence similarity 63, member A
Dissostichus_mawsoni_GLEAN_10013807	18.5653	8.84137	2.22674	1.07027	3.0596	co_up	*	fubp1	far upstream element (FUSE) binding protein 1
Dissostichus_mawsoni_GLEAN_10017971	53.6303	13.6218	8.54208	1.97713	2.65039	co_up	*	FUBP3	far upstream element (FUSE) binding protein 3
Dissostichus_mawsoni_GLEAN_10019910	1336.12	249.361	261.849	2.42174	2.35124	co_up	bm	fabp11b	fatty acid binding protein 11b
Dissostichus_mawsoni_GLEAN_10007920	11.5109	1.84722	0	2.63957	3.54281	co_up	*	FBXL12	F-box and leucine-rich repeat protein 12
Dissostichus_mawsoni_GLEAN_10019978	7.44591	0	0	3.57161	3.89645	co_up	bm	fbxl2	F-box and leucine-rich repeat protein 2
Dissostichus_mawsoni_GLEAN_10001281	19.9803	5.13652	1.10525	1.95972	4.17613	co_up	bm	fbxl5	F-box and leucine-rich repeat protein 5
Dissostichus_mawsoni_GLEAN_10010772	41.8383	6.95673	11.943	2.58834	1.80866	co_up	*	fbxw11b	F-box and WD repeat domain containing 11b
Dissostichus_mawsoni_GLEAN_10016911	9.80663	2.80877	1.23863	1.80382	2.98501	co_up	bm	fbxo11a	F-box protein 11a
Dissostichus_mawsoni_GLEAN_10002931	24.7808	3.79929	0	2.70542	5.63115	co_up	*	fbxo30a	F-box protein 30a
Dissostichus_mawsoni_GLEAN_10021166	28.428	4.28764	3.77026	2.72906	2.91458	co_up	*	fem1a	fem-1 homolog a (C. elegans)
Dissostichus_mawsoni_GLEAN_10014043	7.76253	0	0	3.90422	3.21939	co_up	bm	frmd8	FERM domain containing 8
Dissostichus_mawsoni_GLEAN_10021281	15.9173	4.52924	3.93527	1.81325	2.01606	co_up	bm	fermt3b	fermitin family member 3b
Dissostichus_mawsoni_GLEAN_10020661	24.4713	1.53369	2.46582	3.99601	3.31095	co_up	*	fgl2a	fibrinogen-like 2a
Dissostichus_mawsoni_GLEAN_10012581	40.5599	7.90396	12.7696	2.35941	1.66734	co_up	*	fibpa	fibroblast growth factor (acidic) intracellular binding protein a
Dissostichus_mawsoni_GLEAN_10010771	7.62474	0	0	3.93069	3.93069	co_up	*	fgf18a	fibroblast growth factor 18a
Dissostichus_mawsoni_GLEAN_10011882	70.0989	5.14979	0	3.76681	7.13132	co_up	bm	fgf1b	fibroblast growth factor 1b
Dissostichus_mawsoni_GLEAN_10006304	9.20268	0	1.24646	5.39131	2.88422	co_up	*	fn1a	fibronectin 1a
Dissostichus_mawsoni_GLEAN_10016548	8.74575	0	0	3.63009	4.93428	co_up	bm	fbrs	fibrosin
Dissostichus_mawsoni_GLEAN_10018611	18.1704	1.40924	5.11594	3.6886	1.82852	co_up	bm	fbln1	fibulin 1
Dissostichus_mawsoni_GLEAN_10016919	8.48734	0	0	4.08531	3.22905	co_up	*	FBLN7	fibulin 7
Dissostichus_mawsoni_GLEAN_10005305	284.537	20.5872	0	3.7888	9.50492	co_up	bm	flna	filamin A, alpha (actin binding protein 280)
Dissostichus_mawsoni_GLEAN_10020892	22.0669	5.73951	4.6075	1.94288	2.25983	co_up	bm	ftr67	finTRIM family, member 67
Dissostichus_mawsoni_GLEAN_10003088	341.773	70.2915	122.569	2.28162	1.47944	co_up	*	im:6905231	fission, mitochondrial 1
Dissostichus_mawsoni_GLEAN_10008057	208.815	2.7139	1.74411	6.26571	6.90359	co_up	bm	fkbp5	FK506 binding protein 5
Dissostichus_mawsoni_GLEAN_10004807	36.8164	2.58014	7.46611	3.83483	2.30192	co_up	bm	fli1b	Fli-1 proto-oncogene, ETS transcription factor b
Dissostichus_mawsoni_GLEAN_10011299	10.854	0	0	3.90885	4.44015	co_up	*	flii	flightless I actin binding protein
Dissostichus_mawsoni_GLEAN_10006678	12.8981	0	0	3.77657	4.68909	co_up	*	fnip1	folliculin interacting protein 1
Dissostichus_mawsoni_GLEAN_10010718	11.3007	2.4243	0	2.22077	4.49834	co_up	*	fstb	follistatin b
Dissostichus_mawsoni_GLEAN_10016217	272.696	0	1.76995	9.09115	7.26744	co_up	*	fstl3	follistatin-like 3 (secreted glycoprotein)
Dissostichus_mawsoni_GLEAN_10007492	33.1022	14.7868	1.58556	1.16262	4.38386	co_up	*	fpgs	folylpolyglutamate synthase
Dissostichus_mawsoni_GLEAN_10009819	33.7514	0	1.72174	5.56802	4.29301	co_up	*	foxo1a	forkhead box O1 a
Dissostichus_mawsoni_GLEAN_10012583	13.8607	0	0	4.79293	4.79293	co_up	*	fosl1a	FOS-like antigen 1a
Dissostichus_mawsoni_GLEAN_10022067	68.8997	3.72557	1.19179	4.20896	5.8533	co_up	*	fosl2	fos-like antigen 2
Dissostichus_mawsoni_GLEAN_10012547	2267.45	133.031	53.7067	4.09124	5.39982	co_up	bm	fhl1b	four and a half LIM domains 1b
Dissostichus_mawsoni_GLEAN_10021269	26.7569	0	6.13791	4.79475	2.12409	co_up	*	fhl5	four and a half LIM domains 5
Dissostichus_mawsoni_GLEAN_10017402	132.918	44.0364	2.73355	1.59377	5.60362	co_up	*	fxr1	fragile X mental retardation, autosomal homolog 1
Dissostichus_mawsoni_GLEAN_10017324	33.8418	4.18434	3.25001	3.01573	3.38029	co_up	bm	fundc1	FUN14 domain containing 1
Dissostichus_mawsoni_GLEAN_10014868	10.6934	1.91182	2.14532	2.4837	2.31746	co_up	*	fyco1a	FYVE and coiled-coil domain containing 1a
Dissostichus_mawsoni_GLEAN_10013715	18.182	3.16266	2.52676	2.5233	2.84715	co_up	*	gpr157	G protein-coupled receptor 157
Dissostichus_mawsoni_GLEAN_10019081	11.9115	0	1.25013	4.57428	3.25221	co_up	*	gpr174	G protein-coupled receptor 174
Dissostichus_mawsoni_GLEAN_10016902	10.7829	3.11506	0	1.79141	4.43067	co_up	*	gpr75	G protein-coupled receptor 75
Dissostichus_mawsoni_GLEAN_10001667	27.9102	3.76146	3.36672	2.89143	3.05138	co_up	*	gspt1l	G1 to S phase transition 1, like
Dissostichus_mawsoni_GLEAN_10014074	11.1445	3.73819	2.64572	1.57592	2.0746	co_up	*	ggnbp2	gametogenetin binding protein 2
Dissostichus_mawsoni_GLEAN_10013592	242.278	65.0427	26.2517	1.8972	3.20618	co_up	*	gsna	gelsolin a
Dissostichus_mawsoni_GLEAN_10006945	21.2003	3.97257	4.2438	2.41594	2.32066	co_up	bm	gtf3c6	general transcription factor IIIC, polypeptide 6, alpha
Dissostichus_mawsoni_GLEAN_10019941	22.2692	6.86934	6.00909	1.69681	1.88983	co_up	*	grinaa	glutamate receptor, ionotropic, N-methyl D-aspartate-associated protein 1a (glutamate binding)
Dissostichus_mawsoni_GLEAN_10006794	102.671	30.2783	16.5169	1.76167	2.63601	co_up	bm	glula	glutamate-ammonia ligase (glutamine synthase) a
Dissostichus_mawsoni_GLEAN_10014814	17.1006	4.37211	5.05492	1.96765	1.75829	co_up	bm	gclm	glutamate-cysteine ligase, modifier subunit
Dissostichus_mawsoni_GLEAN_10007837	8.44141	0	0	3.1206	4.07748	co_up	*	gk5	glycerol kinase 5 (putative)
Dissostichus_mawsoni_GLEAN_10019736	8.73702	0	0	3.27786	4.12714	co_up	*	gdpd1	glycerophosphodiester phosphodiesterase domain containing 1
Dissostichus_mawsoni_GLEAN_10002722	25.4432	2.38936	0	3.41258	5.66921	co_up	*	gsk3b	glycogen synthase kinase 3 beta
Dissostichus_mawsoni_GLEAN_10015518	12.3728	4.24324	4.06291	1.54393	1.60659	co_up	bm	gpm6ba	glycoprotein M6Ba
Dissostichus_mawsoni_GLEAN_10021084	10.3189	2.01686	0	2.35511	4.36722	co_up	bm	gpc1b	glypican 1b
Dissostichus_mawsoni_GLEAN_10015070	21.2043	0	0	5.40628	5.40628	co_up	*	gm2a	GM2 ganglioside activator
Dissostichus_mawsoni_GLEAN_10007595	19.4903	2.89241	6.50077	2.75241	1.58407	co_up	bm	gorasp2	golgi reassembly stacking protein 2
Dissostichus_mawsoni_GLEAN_10018673	12.1889	0	0	4.6075	4.6075	co_up	bm	golt1ba	golgi transport 1Ba
Dissostichus_mawsoni_GLEAN_10017444	9.71332	0	0	4.82381	4.13336	co_up	bm	gpsm2l	G-protein signaling modulator 2, like
Dissostichus_mawsoni_GLEAN_10021027	10.2113	3.53706	0	1.52954	3.49701	co_up	*	gigfy2	GRB10 interacting GYF protein 2
Dissostichus_mawsoni_GLEAN_10006791	19.8773	2.1749	6.7452	3.1921	1.55919	co_up	*	gadd45ab	growth arrest and DNA-damage-inducible, alpha, b
Dissostichus_mawsoni_GLEAN_10013958	22.1629	0	1.07369	5.47007	4.3675	co_up	*	ghsrb	growth hormone secretagogue receptor b
Dissostichus_mawsoni_GLEAN_10021476	100.797	19.2094	33.6415	2.39157	1.58314	co_up	*	gskip	gsk3b interacting protein
Dissostichus_mawsoni_GLEAN_10003873	56.3861	20.1982	1.51182	1.48111	5.22098	co_up	bm	g3bp1	GTPase activating protein (SH3 domain) binding protein 1
Dissostichus_mawsoni_GLEAN_10021693	14.8388	6.61522	3.27271	1.16551	2.18082	co_up	*	g3bp2	GTPase activating protein (SH3 domain) binding protein 2
Dissostichus_mawsoni_GLEAN_10021798	13.0031	0	4.41407	4.70078	1.55867	co_up	*	GNA12	guanine nucleotide binding protein (G protein) alpha 12
Dissostichus_mawsoni_GLEAN_10018496	15.5217	0	0	4.95621	5.50073	co_up	bm	heg1	heart development protein with EGF-like domains 1
Dissostichus_mawsoni_GLEAN_10006905	449.765	33.7639	13.3097	3.73562	5.07862	co_up	bm	hsc70	heat shock cognate 70
Dissostichus_mawsoni_GLEAN_10011888	47.1339	5.91141	2.72938	2.99519	4.11012	co_up	bm	hspa4a	heat shock protein 4a
Dissostichus_mawsoni_GLEAN_10019797	13.6171	0	0	4.76735	4.76735	co_up	*	hspa13	heat shock protein 70 family, member 13
Dissostichus_mawsoni_GLEAN_10005299	115.17	41.8332	32.5916	1.46104	1.82119	co_up	*	hsp90b1	heat shock protein 90, beta (grp94), member 1
Dissostichus_mawsoni_GLEAN_10004982	201.295	78.6782	0	1.35528	8.65317	co_up	*	hspb8	heat shock protein b8
Dissostichus_mawsoni_GLEAN_10013738	462.915	185.326	12.7047	1.32068	5.18731	co_up	*	HSPA1B	heat shock protein family A (Hsp70) member 1B
Dissostichus_mawsoni_GLEAN_10017978	214.674	57.4293	48.971	1.90229	2.13215	co_up	*	HSPA5	heat shock protein family A (Hsp70) member 5
Dissostichus_mawsoni_GLEAN_10009528	80.0692	26.7947	8.37923	1.5793	3.25636	co_up	*	hspb7	heat shock protein family, member 7 (cardiovascular)
Dissostichus_mawsoni_GLEAN_10001663	29.0864	5.3968	1.34863	2.43017	4.43078	co_up	bm	hectd1	HECT domain containing 1
Dissostichus_mawsoni_GLEAN_10012944	16.8165	4.67728	2.25818	1.84614	2.89665	co_up	*	hhatlb	hedgehog acyltransferase-like, b
Dissostichus_mawsoni_GLEAN_10017188	49.2632	0	2.83763	6.38528	4.11775	co_up	*	zgc:152945	hemopexin
Dissostichus_mawsoni_GLEAN_10005135	10.6367	1.53149	0	2.79604	6.09764	co_up	bm	hspg2	heparan sulfate proteoglycan 2
Dissostichus_mawsoni_GLEAN_10018983	75.3956	27.6213	3.80348	1.4487	4.30909	co_up	*	hbegfa	heparin-binding EGF-like growth factor a
Dissostichus_mawsoni_GLEAN_10014521	43.2115	2.43597	1.47544	4.14885	4.8722	co_up	*	hgs	hepatocyte growth factor-regulated tyrosine kinase substrate
Dissostichus_mawsoni_GLEAN_10019815	13.4238	5.34505	0	1.32852	4.74672	co_up	*	HERPUD2	HERPUD family member 2
Dissostichus_mawsoni_GLEAN_10011777	17.4471	7.39438	5.38464	1.23849	1.69607	co_up	*	herpud2	HERPUD family member 2
Dissostichus_mawsoni_GLEAN_10017559	38.1576	6.92278	6.90223	2.46255	2.46684	co_up	*	hnrnpa3	heterogeneous nuclear ribonucleoprotein A3
Dissostichus_mawsoni_GLEAN_10009004	40.3433	5.20692	1.86954	2.95383	4.43157	co_up	*	hnrnpua	heterogeneous nuclear ribonucleoprotein Ua
Dissostichus_mawsoni_GLEAN_10022342	10.4825	0	0	4.47061	4.77673	co_up	bm	hk1	hexokinase 1
Dissostichus_mawsoni_GLEAN_10012672	24.4718	2.81826	9.05171	3.11824	1.43486	co_up	*	HK3	hexokinase 3 (white cell)
Dissostichus_mawsoni_GLEAN_10006430	22.045	1.7969	0	3.61687	5.46238	co_up	bm	hm13	histocompatibility (minor) 13
Dissostichus_mawsoni_GLEAN_10005297	45.0556	19.8941	12.798	1.17937	1.81579	co_up	*	hbp1	HMG-box transcription factor 1
Dissostichus_mawsoni_GLEAN_10002658	29.2358	5.02835	1.14964	2.53958	4.66848	co_up	bm	hccsb	holocytochrome c synthase b
Dissostichus_mawsoni_GLEAN_10008757	33.9168	1.08832	3.5111	4.96183	3.27201	co_up	*	homeza	homeobox and leucine zipper encoding a
Dissostichus_mawsoni_GLEAN_10022368	12.4456	1.69992	2.14103	2.8721	2.53926	co_up	bm	hipk3b	homeodomain interacting protein kinase 3b
Dissostichus_mawsoni_GLEAN_10020369	24.7577	1.86265	1.48354	3.73245	4.06076	co_up	bm	htra1a	HtrA serine peptidase 1a
Dissostichus_mawsoni_GLEAN_10003050	17.2869	0	2.41316	5.11913	2.84068	co_up	*	hivep1	human immunodeficiency virus type I enhancer binding protein 1
Dissostichus_mawsoni_GLEAN_10004857	16.2743	2.6678	0	2.60887	5.02452	co_up	bm	HYAL2	hyaluronoglucosaminidase 2
Dissostichus_mawsoni_GLEAN_10014638	60.7628	4.97955	14.8026	3.6091	2.03734	co_up	*	hsd3b7	hydroxy-delta-5-steroid dehydrogenase, 3 beta- and steroid delta-isomerase
Dissostichus_mawsoni_GLEAN_10020471	34.073	5.11186	0	2.73671	6.09056	co_up	*	hif1an	hypoxia inducible factor 1, alpha subunit inhibitor
Dissostichus_mawsoni_GLEAN_10000587	30.7218	4.63824	4.12703	2.72761	2.89609	co_up	*	hyou1	hypoxia up-regulated 1
Dissostichus_mawsoni_GLEAN_10021410	38.2585	3.44859	6.03655	3.4717	2.66398	co_up	*	hif-1a	hypoxia-inducible factor 1 alpha (hif-1a), mRNA
Dissostichus_mawsoni_GLEAN_10015220	11.1845	0	0	4.48343	4.48343	co_up	*	m17	IL-6 subfamily cytokine M17
Dissostichus_mawsoni_GLEAN_10017652	13.8943	0	4.37094	4.67442	1.66848	co_up	*	irg1	immunoresponsive 1 homolog (mouse)
Dissostichus_mawsoni_GLEAN_10009919	21.853	5.06142	3.47125	2.11022	2.6543	co_up	bm	ist1	increased sodium tolerance 1 homolog (yeast)
Dissostichus_mawsoni_GLEAN_10017493	44.48	18.317	3.81712	1.27997	3.5426	co_up	*	ivns1abpa	influenza virus NS1A binding protein a
Dissostichus_mawsoni_GLEAN_10020436	11.3046	1.2163	1.96455	3.21634	2.52464	co_up	*	itprip	inositol 1,4,5-trisphosphate receptor interacting protein
Dissostichus_mawsoni_GLEAN_10017826	13.0391	1.5968	2.5661	3.02959	2.34519	co_up	bm	ip6k2a	inositol hexakisphosphate kinase 2a
Dissostichus_mawsoni_GLEAN_10019460	17.6051	0	2.09701	4.75008	3.06959	co_up	bm	si:ch211-160o17.2	inositol polyphosphate-1-phosphatase
Dissostichus_mawsoni_GLEAN_10012898	19.345	2.7642	0	2.80703	5.27389	co_up	bm	insig2	insulin induced gene 2
Dissostichus_mawsoni_GLEAN_10017197	28.5543	2.37563	0	3.58733	5.83564	co_up	bm	irs2a	insulin receptor substrate 2a
Dissostichus_mawsoni_GLEAN_10004145	30.2685	0	0	5.72053	5.0252	co_up	bm	irs2b	insulin receptor substrate 2b
Dissostichus_mawsoni_GLEAN_10008531	18.1666	6.45919	2.32176	1.49186	2.968	co_up	*	ide	insulin-degrading enzyme
Dissostichus_mawsoni_GLEAN_10019268	18.1619	0	2.14086	5.18284	3.08465	co_up	*	igf2b	insulin-like growth factor 2b
Dissostichus_mawsoni_GLEAN_10011025	13.6499	0	0	4.77082	4.77082	co_up	bm	igfbp1a	insulin-like growth factor binding protein 1a
Dissostichus_mawsoni_GLEAN_10018365	7.72131	0	0	3.72499	3.94885	co_up	bm	itgb3b	integrin beta 3b
Dissostichus_mawsoni_GLEAN_10003585	27.2349	0	0	5.97425	5.76738	co_up	bm	ITGA5	integrin subunit alpha 5
Dissostichus_mawsoni_GLEAN_10019457	10.1489	1.89167	0	2.42359	3.89879	co_up	*	ITGA7	integrin subunit alpha 7
Dissostichus_mawsoni_GLEAN_10009272	10.0477	0	0	3.87633	4.32879	co_up	*	itgb1a	integrin, beta 1a
Dissostichus_mawsoni_GLEAN_10000877	83.6161	4.32771	1.3985	4.27211	5.90183	co_up	bm	itgb1b	integrin, beta 1b
Dissostichus_mawsoni_GLEAN_10003363	8.10896	1.46565	0	2.46798	4.01952	co_up	*	itgb5	integrin, beta 5
Dissostichus_mawsoni_GLEAN_10006680	65.8429	0	30.5212	6.17383	1.10922	co_up	*	irf1b	interferon regulatory factor 1b
Dissostichus_mawsoni_GLEAN_10005186	11.992	3.68442	1.97904	1.70256	2.5992	co_up	*	irf2bp1	interferon regulatory factor 2 binding protein 1
Dissostichus_mawsoni_GLEAN_10014607	35.4388	1.9744	3.16407	4.16584	3.48548	co_up	*	ifi35	interferon-induced protein 35
Dissostichus_mawsoni_GLEAN_10005504	22.8054	0	0	5.45885	4.7657	co_up	bm	il1b	interleukin 1, beta
Dissostichus_mawsoni_GLEAN_10001737	10.3934	0	1.01286	4.04037	3.35916	co_up	*	il10rb	interleukin 10 receptor, beta
Dissostichus_mawsoni_GLEAN_10013554	9.25794	0	1.02742	4.21069	3.17167	co_up	*	il11ra	interleukin 11 receptor, alpha
Dissostichus_mawsoni_GLEAN_10005727	16.1282	1.26496	0	3.67242	4.301	co_up	bm	il6st	interleukin 6 signal transducer
Dissostichus_mawsoni_GLEAN_10017041	14.1901	1.42273	1.13866	3.31815	3.63948	co_up	*	il1fma	interleukin-1 family member A
Dissostichus_mawsoni_GLEAN_10020773	48.0418	3.58694	4.11917	3.74346	3.54386	co_up	*	irak3	interleukin-1 receptor-associated kinase 3
Dissostichus_mawsoni_GLEAN_10011531	12.2837	1.99392	1.60334	2.62307	2.93759	co_up	bm	iffo2b	intermediate filament family orphan 2b
Dissostichus_mawsoni_GLEAN_10012348	9.40608	0	0	4.23359	3.914	co_up	bm	irbp	interphotoreceptor retinoid-binding protein
Dissostichus_mawsoni_GLEAN_10018578	13.0777	5.52029	2.71754	1.24429	2.26674	co_up	bm	ireb2	iron-responsive element binding protein 2
Dissostichus_mawsoni_GLEAN_10015284	11.7148	0	0	4.42826	3.74424	co_up	*	irx3a	iroquois homeobox 3a
Dissostichus_mawsoni_GLEAN_10017477	33.1557	2.16316	2.22873	3.93804	3.89496	co_up	*	jak1	Janus kinase 1
Dissostichus_mawsoni_GLEAN_10010125	218.357	91.9053	33.06	1.24847	2.72353	co_up	*	junba	jun B proto-oncogene a
Dissostichus_mawsoni_GLEAN_10013033	98.884	44.6885	17.4407	1.14583	2.50328	co_up	bm	junbb	jun B proto-oncogene b
Dissostichus_mawsoni_GLEAN_10009660	29.29	11.0752	1.35945	1.40308	4.42931	co_up	bm	JUN	jun proto-oncogene
Dissostichus_mawsoni_GLEAN_10005661	57.1456	13.9529	27.4614	2.03408	1.05724	co_up	*	jupa	junction plakoglobin a
Dissostichus_mawsoni_GLEAN_10005248	35.7642	14.4216	0	1.31028	6.16044	co_up	*	jph1b	junctophilin 1b
Dissostichus_mawsoni_GLEAN_10008201	22.7805	6.86986	6.91578	1.72945	1.71984	co_up	*	kpna4	karyopherin alpha 4 (importin alpha 3)
Dissostichus_mawsoni_GLEAN_10016095	24.4936	3.28084	0	2.90027	5.61433	co_up	*	klhdc10	kelch domain containing 10
Dissostichus_mawsoni_GLEAN_10007124	103.981	9.6632	0	3.42768	7.70018	co_up	*	klhl30	kelch-like family member 30
Dissostichus_mawsoni_GLEAN_10012945	227.808	13.0705	0	4.12343	8.83167	co_up	*	klhl40b	kelch-like family member 40b
Dissostichus_mawsoni_GLEAN_10010551	146.214	51.2873	5.20053	1.51141	4.81328	co_up	*	klhl43	kelch-like family member 43
Dissostichus_mawsoni_GLEAN_10003978	23.7741	1.00733	2.4434	4.56078	3.28243	co_up	bm	khnyn	KH and NYN domain containing
Dissostichus_mawsoni_GLEAN_10005626	17.1808	5.11298	2.93952	1.74856	2.54714	co_up	bm	khsrp	KH-type splicing regulatory protein
Dissostichus_mawsoni_GLEAN_10016342	9.85599	1.57792	1.13599	2.64298	3.11705	co_up	bm	kdr	kinase insert domain receptor (a type III receptor tyrosine kinase)
Dissostichus_mawsoni_GLEAN_10012573	11.8141	0	0	6.07088	4.56244	co_up	*	kdrl	kinase insert domain receptor like
Dissostichus_mawsoni_GLEAN_10002616	16.4078	0	1.56649	4.49751	3.38877	co_up	*	ksr1b	kinase suppressor of ras 1b
Dissostichus_mawsoni_GLEAN_10007278	25.0528	3.37492	3.50922	2.89205	2.83575	co_up	bm	kif5ba	kinesin family member 5B, a
Dissostichus_mawsoni_GLEAN_10016996	23.2714	5.33407	6.14342	2.12525	1.92144	co_up	*	klc4	kinesin light chain 4
Dissostichus_mawsoni_GLEAN_10017411	21.9083	0	0	5.45341	5.45341	co_up	*	kng1	kininogen 1
Dissostichus_mawsoni_GLEAN_10009676	75.8557	6.85314	3.98754	3.46842	4.24969	co_up	*	KANK4	KN motif and ankyrin repeat domains 4
Dissostichus_mawsoni_GLEAN_10011417	7.90067	0	0	3.98198	3.98198	co_up	*	KLF10	Kruppel-like factor 10
Dissostichus_mawsoni_GLEAN_10021387	215.595	23.7262	7.78964	3.18377	4.79062	co_up	bm	klf11b	Kruppel-like factor 11b
Dissostichus_mawsoni_GLEAN_10019527	9.95538	1.23163	0	3.01491	4.32333	co_up	bm	larp4ab	La ribonucleoprotein domain family, member 4Ab
Dissostichus_mawsoni_GLEAN_10004828	34.0723	4.72771	8.89104	2.84939	1.93818	co_up	bm	LMNA	lamin A/C
Dissostichus_mawsoni_GLEAN_10019720	33.4198	6.21738	6.44148	2.42632	2.37524	co_up	*	lamtor1	late endosomal/lysosomal adaptor, MAPK and MTOR activator 1
Dissostichus_mawsoni_GLEAN_10021500	10.0869	0	0	4.33441	5.78609	co_up	*	LTBP2	latent transforming growth factor beta binding protein 2
Dissostichus_mawsoni_GLEAN_10009617	33.4389	11.7881	4.44148	1.5042	2.91241	co_up	*	lgals3	lectin, galactoside-binding, soluble, 3
Dissostichus_mawsoni_GLEAN_10020644	56.2948	1.62542	0	5.11412	6.4257	co_up	*	lmod2b	leiomodin 2 (cardiac) b
Dissostichus_mawsoni_GLEAN_10012160	232.14	67.7566	4.15753	1.77656	5.80312	co_up	*	lmod3	leiomodin 3 (fetal)
Dissostichus_mawsoni_GLEAN_10020776	9.71816	1.09242	1.76568	3.15316	2.46046	co_up	*	lemd3	LEM domain containing 3
Dissostichus_mawsoni_GLEAN_10017480	15.7191	4.271	0	1.87987	5.57725	co_up	*	lepr	leptin receptor
Dissostichus_mawsoni_GLEAN_10015092	7.52992	0	0	3.91263	3.91263	co_up	*	zgc:92045	leptin receptor overlapping transcript-like 1
Dissostichus_mawsoni_GLEAN_10004088	10.5321	1.25871	0	3.06478	4.39672	co_up	bm	lrsam1	leucine rich repeat and sterile alpha motif containing 1
Dissostichus_mawsoni_GLEAN_10019177	15.9181	0	7.02598	5.03571	1.1799	co_up	*	lrrc17	leucine rich repeat containing 17
Dissostichus_mawsoni_GLEAN_10004588	14.0418	5.26505	3.16407	1.41521	2.14987	co_up	bm	lrrc39	leucine rich repeat containing 39
Dissostichus_mawsoni_GLEAN_10002725	48.8629	2.1908	0	4.47921	6.61067	co_up	*	lrrc58b	leucine rich repeat containing 58b
Dissostichus_mawsoni_GLEAN_10006770	10.0117	0	2.39644	4.07659	2.06272	co_up	*	lrrc8c	leucine rich repeat containing 8 family, member C
Dissostichus_mawsoni_GLEAN_10007852	10.0701	1.67397	0	2.58873	3.48118	co_up	bm	lrrc8da	leucine rich repeat containing 8 family, member Da
Dissostichus_mawsoni_GLEAN_10015466	13.9507	2.81849	1.70531	2.30734	3.03223	co_up	*	leng8	leukocyte receptor cluster (LRC) member 8
Dissostichus_mawsoni_GLEAN_10015461	10.1168	0	0	4.4623	3.77556	co_up	*	leng9	leukocyte receptor cluster (LRC) member 9
Dissostichus_mawsoni_GLEAN_10005044	9.06641	0	0	3.82846	3.54714	co_up	bm	ltb4r2a	leukotriene B4 receptor 2a
Dissostichus_mawsoni_GLEAN_10012575	7.85837	0	0	3.97423	3.82986	co_up	*	lnx2b	ligand of numb-protein X 2b
Dissostichus_mawsoni_GLEAN_10004334	10.5849	0	0	4.24012	4.40394	co_up	bm	lima1a	LIM domain and actin binding 1a
Dissostichus_mawsoni_GLEAN_10019652	15.1679	0	0	5.31257	4.92295	co_up	*	limk1a	LIM domain kinase 1a
Dissostichus_mawsoni_GLEAN_10014372	49.3889	9.58395	5.58674	2.36549	3.14411	co_up	bm	limk1b	LIM domain kinase 1b
Dissostichus_mawsoni_GLEAN_10015169	45.4486	5.43508	0	3.06386	6.69305	co_up	*	si:ch73-21k16.1	lipin 1
Dissostichus_mawsoni_GLEAN_10022294	8.65304	4.20413	1.19983	1.0414	2.85038	co_up	*	lpin1	lipin 1
Dissostichus_mawsoni_GLEAN_10018856	7.82809	1.70806	0	2.1963	4.31003	co_up	*	LPIN2	lipin 2
Dissostichus_mawsoni_GLEAN_10002786	8.26221	1.14387	1.11041	2.8526	2.89544	co_up	*	zgc:123305	lipin 3
Dissostichus_mawsoni_GLEAN_10005796	156.537	19.4972	16.4659	3.00516	3.24895	co_up	bm	lpl	lipoprotein lipase
Dissostichus_mawsoni_GLEAN_10020206	9.70242	2.03873	0	2.25067	4.14508	co_up	bm	lmbrd2b	LMBR1 domain containing 2b
Dissostichus_mawsoni_GLEAN_10003317	41.8181	18.453	5.65091	1.18027	2.88757	co_up	*	lonrf1l	LON peptidase N-terminal domain and ring finger 1, like
Dissostichus_mawsoni_GLEAN_10009107	20.1956	3.80661	1.53124	2.40746	3.72127	co_up	*	lsm14ab	LSM14A mRNA processing body assembly factor b
Dissostichus_mawsoni_GLEAN_10018190	15.0311	6.78439	3.26024	1.14766	2.2049	co_up	*	luc7l	LUC7-like (S. cerevisiae)
Dissostichus_mawsoni_GLEAN_10016146	139.822	2.12037	6.78872	6.04313	4.36431	co_up	*	lum	lumican
Dissostichus_mawsoni_GLEAN_10012679	13.6564	2.31816	3.73742	2.55853	1.86946	co_up	bm	lcp1	lymphocyte cytosolic protein 1 (L-plastin)
Dissostichus_mawsoni_GLEAN_10005954	14.581	2.96155	1.14307	2.29967	3.6731	co_up	*	kdm5c	lysine (K)-specific demethylase 5C
Dissostichus_mawsoni_GLEAN_10015294	7.90414	3.28108	0	1.26844	3.38937	co_up	*	lpcat2	lysophosphatidylcholine acyltransferase 2
Dissostichus_mawsoni_GLEAN_10002460	63.5873	3.82244	18.257	4.05617	1.80029	co_up	bm	laptm4a	lysosomal protein transmembrane 4 alpha
Dissostichus_mawsoni_GLEAN_10009958	40.7935	14.5336	6.80106	1.48895	2.58451	co_up	bm	LAMP1	lysosomal-associated membrane protein 1
Dissostichus_mawsoni_GLEAN_10017715	23.7309	3.41619	0	2.79631	5.56869	co_up	*	lamp1	lysosomal-associated membrane protein 1
Dissostichus_mawsoni_GLEAN_10012518	29.066	2.51521	0	3.53058	5.86126	co_up	*	lamp2	lysosomal-associated membrane protein 2
Dissostichus_mawsoni_GLEAN_10011672	28.9458	10.5471	5.34977	1.45651	2.43581	co_up	*	maea	macrophage erythroblast attacher
Dissostichus_mawsoni_GLEAN_10018841	69.1407	25.1825	21.7784	1.45711	1.66664	co_up	*	zgc:112356	MAF1 homolog, negative regulator of RNA polymerase III
Dissostichus_mawsoni_GLEAN_10004379	136.253	2.29951	0	5.88882	7.52404	co_up	bm	mhc1zea	major histocompatibility complex class I ZEA
Dissostichus_mawsoni_GLEAN_10017721	58.6349	20.9371	13.7518	1.4857	2.09214	co_up	bm	me2	malic enzyme 2, NAD(+)-dependent, mitochondrial
Dissostichus_mawsoni_GLEAN_10014860	47.7628	4.97219	9.16789	3.26393	2.38123	co_up	*	mknk1	MAP kinase interacting serine/threonine kinase 1
Dissostichus_mawsoni_GLEAN_10022196	18.4656	4.88031	3.76288	1.9198	2.29493	co_up	*	map3k7cl	map3k7 C-terminal like
Dissostichus_mawsoni_GLEAN_10019803	27.7778	0	0	5.79586	5.79586	co_up	bm	mmp13b	matrix metallopeptidase 13b
Dissostichus_mawsoni_GLEAN_10005872	18.902	0	3.79866	4.42204	2.31498	co_up	*	mmp14a	matrix metallopeptidase 14a (membrane-inserted)
Dissostichus_mawsoni_GLEAN_10008761	83.4013	7.60691	9.81261	3.45469	3.08736	co_up	bm	mmp14b	matrix metallopeptidase 14b (membrane-inserted)
Dissostichus_mawsoni_GLEAN_10019485	7.46819	0	0	3.83134	3.90076	co_up	bm	mmp19	matrix metallopeptidase 19
Dissostichus_mawsoni_GLEAN_10015293	177.655	17.4708	18.2003	3.34606	3.28704	co_up	*	mmp2	matrix metallopeptidase 2
Dissostichus_mawsoni_GLEAN_10013749	152.302	0	4.79929	8.25079	4.98797	co_up	*	mmp9	matrix metallopeptidase 9
Dissostichus_mawsoni_GLEAN_10012185	87.1592	2.07875	4.17691	5.38986	4.38314	co_up	bm	mxra8b	matrix-remodelling associated 8b
Dissostichus_mawsoni_GLEAN_10019654	7.66294	0	0	3.20746	3.9379	co_up	*	si:dkey-95o3.4	MAX network transcriptional repressor
Dissostichus_mawsoni_GLEAN_10019641	21.6515	1.9841	0	3.44791	5.4364	co_up	*	mcamb	melanoma cell adhesion molecule b
Dissostichus_mawsoni_GLEAN_10019899	19.0108	0	0	4.9239	5.24875	co_up	*	mtdha	metadherin a
Dissostichus_mawsoni_GLEAN_10002984	18.4574	4.14082	2.42816	2.15621	2.92626	co_up	bm	mta2	metastasis associated 1 family, member 2
Dissostichus_mawsoni_GLEAN_10004659	11.207	1.28173	2.05483	3.12824	2.44731	co_up	bm	mat2aa	methionine adenosyltransferase II, alpha a
Dissostichus_mawsoni_GLEAN_10015019	30.2105	0	0	6.93749	5.24394	co_up	*	mthfd1l	methylenetetrahydrofolate dehydrogenase (NADP+ dependent) 1-like
Dissostichus_mawsoni_GLEAN_10010618	49.3562	19.8295	8.188	1.31558	2.59165	co_up	*	mfap1	microfibrillar-associated protein 1
Dissostichus_mawsoni_GLEAN_10008341	9.03039	0	0	4.65015	4.53748	co_up	bm	mast2	microtubule associated serine/threonine kinase 2
Dissostichus_mawsoni_GLEAN_10019089	46.5795	10.6276	11.6785	2.13188	1.99584	co_up	bm	mtus1a	microtubule associated tumor suppressor 1a
Dissostichus_mawsoni_GLEAN_10005418	57.2646	19.7001	21.5321	1.53944	1.41115	co_up	bm	map1lc3b	microtubule-associated protein 1 light chain 3 beta
Dissostichus_mawsoni_GLEAN_10012192	18.1155	5.3605	6.8101	1.75679	1.41148	co_up	*	mapre1b	microtubule-associated protein, RP/EB family, member 1b
Dissostichus_mawsoni_GLEAN_10012534	1003.64	348.343	437.638	1.52666	1.19743	co_up	*	mid1ip1l	MID1 interacting protein 1, like
Dissostichus_mawsoni_GLEAN_10017097	33.49	6.44812	7.5272	2.37678	2.15355	co_up	bm	mfge8a	milk fat globule-EGF factor 8 protein a
Dissostichus_mawsoni_GLEAN_10012014	21.2483	0	2.51791	5.40928	3.07705	co_up	bm	mfge8b	milk fat globule-EGF factor 8 protein b
Dissostichus_mawsoni_GLEAN_10016929	7.40907	3.70049	0	1.00158	3.88929	co_up	*	mcu	mitochondrial calcium uniporter
Dissostichus_mawsoni_GLEAN_10011321	28.0314	0	1.35691	5.05659	4.36865	co_up	bm	mief1	mitochondrial elongation factor 1
Dissostichus_mawsoni_GLEAN_10021354	7.61607	0	0	3.92905	3.92905	co_up	*	mtfr1l	mitochondrial fission regulator 1-like
Dissostichus_mawsoni_GLEAN_10017067	49.9837	5.60513	3.01729	3.15664	4.05013	co_up	*	mapk6	mitogen-activated protein kinase 6
Dissostichus_mawsoni_GLEAN_10007703	11.742	1.36132	1.46838	3.1086	2.99938	co_up	bm	mapk9	mitogen-activated protein kinase 9
Dissostichus_mawsoni_GLEAN_10009840	11.6844	3.56836	2.28459	1.71125	2.35458	co_up	bm	map2k6	mitogen-activated protein kinase kinase 6
Dissostichus_mawsoni_GLEAN_10006389	36.6028	0	4.81001	6.19827	2.92784	co_up	bm	map3k8	mitogen-activated protein kinase kinase kinase 8
Dissostichus_mawsoni_GLEAN_10001792	110.277	30.4874	12.0514	1.85485	3.19386	co_up	*	mob4	MOB family member 4, phocein
Dissostichus_mawsoni_GLEAN_10021887	8.10946	0	0	3.30001	4.01961	co_up	*	mcoln1a	mucolipin 1a
Dissostichus_mawsoni_GLEAN_10001682	13.0307	0	0	4.70384	4.70384	co_up	*	mcfd2	multiple coagulation factor deficiency 2
Dissostichus_mawsoni_GLEAN_10017906	10.9488	1.17552	0	3.2194	3.53679	co_up	*	zgc:110796	musashi RNA binding protein 1
Dissostichus_mawsoni_GLEAN_10006295	16.4456	0	0	5.03963	5.03963	co_up	*	mras	muscle RAS oncogene homolog
Dissostichus_mawsoni_GLEAN_10021096	18.1471	6.12702	2.44889	1.56648	2.88954	co_up	*	mbnl1	muscleblind-like splicing regulator 1
Dissostichus_mawsoni_GLEAN_10020622	17.6854	0	0	4.20335	5.14449	co_up	*	mkln1	muskelin 1, intracellular mediator containing kelch motifs
Dissostichus_mawsoni_GLEAN_10009424	8.40095	0	0	5.27457	4.07055	co_up	*	msh5	mutS homolog 5
Dissostichus_mawsoni_GLEAN_10013779	31.7522	1.83162	10.2153	4.11566	1.63612	co_up	*	si:dkeyp-66d1.7	myeloid-associated differentiation marker
Dissostichus_mawsoni_GLEAN_10001504	11.8595	0	0	4.56797	4.56797	co_up	bm	si:dkeyp-67a8.2	myeloid-associated differentiation marker
Dissostichus_mawsoni_GLEAN_10016063	26.2039	3.03619	0	3.10945	5.71171	co_up	*	mef2aa	myocyte enhancer factor 2aa
Dissostichus_mawsoni_GLEAN_10021592	34.9994	9.60173	1.6252	1.86596	4.42864	co_up	bm	mef2cb	myocyte enhancer factor 2cb
Dissostichus_mawsoni_GLEAN_10002648	175.886	6.92278	0	4.66715	8.4585	co_up	bm	myod1	myogenic differentiation 1
Dissostichus_mawsoni_GLEAN_10004279	134.447	52.4127	0	1.35905	9.08873	co_up	bm	si:dkey-78p20.4	myomesin 2
Dissostichus_mawsoni_GLEAN_10007930	36.0967	6.82177	1.38229	2.40365	4.70673	co_up	*	MYPN	myopalladin
Dissostichus_mawsoni_GLEAN_10014619	72.5913	23.5331	2.05884	1.62511	5.13989	co_up	bm	mybpc2a	myosin binding protein C, fast type a
Dissostichus_mawsoni_GLEAN_10012700	30.322	6.55335	13.6862	2.21006	1.14764	co_up	bm	myo1ca	myosin Ic, paralog a
Dissostichus_mawsoni_GLEAN_10020983	72.0042	29.3552	1.5456	1.29446	5.54184	co_up	bm	mylk4a	myosin light chain kinase family, member 4a
Dissostichus_mawsoni_GLEAN_10002618	8.28373	1.46738	0	2.49704	3.06252	co_up	*	myo18ab	myosin XVIIIAb
Dissostichus_mawsoni_GLEAN_10013047	44.7662	1.39521	1.50866	5.00386	4.89107	co_up	bm	myh10	myosin, heavy chain 10, non-muscle
Dissostichus_mawsoni_GLEAN_10008032	13.1561	2.47433	2.10213	2.41062	2.64581	co_up	bm	MYH13	myosin, heavy chain 13, skeletal muscle
Dissostichus_mawsoni_GLEAN_10013027	56.1894	4.72946	13.6585	3.57055	2.0405	co_up	bm	myh9a	myosin, heavy chain 9a, non-muscle
Dissostichus_mawsoni_GLEAN_10015706	14.6622	1.09555	0	3.74237	4.87403	co_up	*	mtmr14	myotubularin related protein 14
Dissostichus_mawsoni_GLEAN_10007718	454.899	48.2445	22.1328	3.23711	4.36129	co_up	*	myoz3a	myozenin 3a
Dissostichus_mawsoni_GLEAN_10004550	20.0094	8.94577	0	1.1614	5.51303	co_up	*	NAA15	N(alpha)-acetyltransferase 15, NatA auxiliary subunit
Dissostichus_mawsoni_GLEAN_10000152	4641.08	0	354.02	13.1802	3.71256	co_up	NA	NA	NA
Dissostichus_mawsoni_GLEAN_10009923	4794.83	1.01284	0	12.2089	13.2273	co_up	NA	NA	NA
Dissostichus_mawsoni_GLEAN_10000646	1689.5	445.128	413.445	1.9243	2.03083	co_up	NA	NA	NA
Dissostichus_mawsoni_GLEAN_10003240	1205.19	266.518	61.2579	2.17696	4.29822	co_up	NA	NA	NA
Dissostichus_mawsoni_GLEAN_10007246	1341.83	175.302	197.873	2.93629	2.76156	co_up	NA	NA	NA
Dissostichus_mawsoni_GLEAN_10006418	995.234	332.759	80.9423	1.58056	3.62007	co_up	NA	NA	NA
Dissostichus_mawsoni_GLEAN_10014141	696.786	102.444	35.8627	2.76588	4.28016	co_up	NA	NA	NA
Dissostichus_mawsoni_GLEAN_10021283	909.986	205.567	246.692	2.14624	1.88313	co_up	NA	NA	NA
Dissostichus_mawsoni_GLEAN_10020569	563.02	24.394	45.7197	4.52859	3.6223	co_up	NA	NA	NA
Dissostichus_mawsoni_GLEAN_10008034	986.699	152.545	467.705	2.69338	1.07701	co_up	NA	NA	NA
Dissostichus_mawsoni_GLEAN_10009059	1031.55	0	0	11.0106	11.0106	co_up	bm	NA	NA
Dissostichus_mawsoni_GLEAN_10021934	891.844	0	0	10.8006	10.8006	co_up	NA	NA	NA
Dissostichus_mawsoni_GLEAN_10017026	411.314	2.79726	10.4406	7.20008	5.29996	co_up	NA	NA	NA
Dissostichus_mawsoni_GLEAN_10019497	405.438	109.643	12.1495	1.88667	5.06051	co_up	NA	NA	NA
Dissostichus_mawsoni_GLEAN_10007365	371.181	0	3.6766	9.34994	6.65761	co_up	NA	NA	NA
Dissostichus_mawsoni_GLEAN_10022345	358.33	39.2389	73.9694	3.19093	2.27629	co_up	*	NA	NA
Dissostichus_mawsoni_GLEAN_10001063	297.777	11.7694	27.5006	4.66112	3.4367	co_up	NA	NA	NA
Dissostichus_mawsoni_GLEAN_10005147	259.452	2.94359	14.0515	6.46175	4.20667	co_up	NA	NA	NA
Dissostichus_mawsoni_GLEAN_10013007	248.844	98.7056	10.0873	1.33404	4.62463	co_up	NA	NA	NA
Dissostichus_mawsoni_GLEAN_10011670	262.7	112.87	27.086	1.21875	3.2778	co_up	NA	NA	NA
Dissostichus_mawsoni_GLEAN_10013088	250.079	3.21697	6.8924	6.28054	5.18123	co_up	NA	NA	NA
Dissostichus_mawsoni_GLEAN_10012008	378.857	129.265	0	1.55132	9.56551	co_up	NA	NA	NA
Dissostichus_mawsoni_GLEAN_10010852	201.798	18.5339	12.5447	3.44467	4.00776	co_up	NA	NA	NA
Dissostichus_mawsoni_GLEAN_10012056	300.809	0	0	9.2327	9.2327	co_up	*	NA	NA
Dissostichus_mawsoni_GLEAN_10022477	201.594	18.5085	18.6056	3.44519	3.43764	co_up	bm	NA	NA
Dissostichus_mawsoni_GLEAN_10018709	295.338	15.5363	0	4.24865	9.20622	co_up	NA	NA	NA
Dissostichus_mawsoni_GLEAN_10016289	192.217	31.1813	10.86	2.62398	4.14564	co_up	NA	NA	NA
Dissostichus_mawsoni_GLEAN_10012232	190.083	0	9.14431	8.38274	4.37761	co_up	NA	NA	NA
Dissostichus_mawsoni_GLEAN_10006611	192.85	2.28932	16.3338	6.39642	3.56155	co_up	NA	NA	NA
Dissostichus_mawsoni_GLEAN_10016866	172.68	82.2369	20.9365	1.07024	3.04401	co_up	bm	NA	NA
Dissostichus_mawsoni_GLEAN_10003225	146.778	28.0759	5.48374	2.38623	4.74233	co_up	NA	NA	NA
Dissostichus_mawsoni_GLEAN_10005476	138.398	0	11.1723	8.11268	3.63082	co_up	NA	NA	NA
Dissostichus_mawsoni_GLEAN_10001038	162.934	21.0056	0	2.95544	8.34814	co_up	NA	NA	NA
Dissostichus_mawsoni_GLEAN_10011206	148.683	6.10394	31.193	4.60636	2.25295	co_up	NA	NA	NA
Dissostichus_mawsoni_GLEAN_10009124	118.099	36.296	3.77251	1.70211	4.96833	co_up	NA	NA	NA
Dissostichus_mawsoni_GLEAN_10014246	157.667	13.2408	0	3.57382	8.30074	co_up	NA	NA	NA
Dissostichus_mawsoni_GLEAN_10016241	116.988	17.3143	4.20617	2.75632	4.79771	co_up	bm	NA	NA
Dissostichus_mawsoni_GLEAN_10001789	114.282	28.9939	1.48972	1.97878	6.26141	co_up	NA	NA	NA
Dissostichus_mawsoni_GLEAN_10007506	192.198	94.4224	85.1222	1.02539	1.17499	co_up	NA	NA	NA
Dissostichus_mawsoni_GLEAN_10021415	138.137	24.9012	0	2.47181	8.10996	co_up	NA	NA	NA
Dissostichus_mawsoni_GLEAN_10010485	104.351	16.8938	3.72371	2.62688	4.80856	co_up	NA	NA	NA
Dissostichus_mawsoni_GLEAN_10012612	121.306	22.9157	0	2.40424	7.92251	co_up	NA	NA	NA
Dissostichus_mawsoni_GLEAN_10006578	95.6159	26.5141	2.46353	1.85049	5.27845	co_up	NA	NA	NA
Dissostichus_mawsoni_GLEAN_10009441	97.9625	4.61567	11.0015	4.40762	3.15453	co_up	NA	NA	NA
Dissostichus_mawsoni_GLEAN_10001270	90.8879	11.9193	5.87897	2.93079	3.95045	co_up	bm	NA	NA
Dissostichus_mawsoni_GLEAN_10015191	89.4047	37.5642	3.43794	1.25099	4.70073	co_up	*	NA	NA
Dissostichus_mawsoni_GLEAN_10009873	111.013	0	0	7.79458	7.79458	co_up	NA	NA	NA
Dissostichus_mawsoni_GLEAN_10022259	107.852	0	0	7.75291	7.75291	co_up	NA	NA	NA
Dissostichus_mawsoni_GLEAN_10004693	102.722	0	0	7.6826	7.6826	co_up	NA	NA	NA
Dissostichus_mawsoni_GLEAN_10006103	158.588	47.6163	77.1772	1.73576	1.03904	co_up	NA	NA	NA
Dissostichus_mawsoni_GLEAN_10010452	86.8257	22.0879	10.1431	1.97487	3.09762	co_up	NA	NA	NA
Dissostichus_mawsoni_GLEAN_10022038	98.974	0	0	7.62898	7.62898	co_up	NA	NA	NA
Dissostichus_mawsoni_GLEAN_10005234	80.0489	35.5669	3.25001	1.17035	4.62237	co_up	NA	NA	NA
Dissostichus_mawsoni_GLEAN_10022508	98.0381	0	0	7.61527	7.61527	co_up	NA	NA	NA
Dissostichus_mawsoni_GLEAN_10012856	97.466	28.8977	0	1.75394	7.60683	co_up	NA	NA	NA
Dissostichus_mawsoni_GLEAN_10001383	94.1105	10.3606	0	3.18325	7.55628	co_up	NA	NA	NA
Dissostichus_mawsoni_GLEAN_10010686	92.8305	1.16282	0	6.3189	7.53653	co_up	NA	NA	NA
Dissostichus_mawsoni_GLEAN_10019675	90.4699	0	0	7.49937	7.49937	co_up	NA	NA	NA
Dissostichus_mawsoni_GLEAN_10001772	89.035	0	0	7.4763	7.4763	co_up	bm	NA	NA
Dissostichus_mawsoni_GLEAN_10004949	76.3073	36.3059	7.40468	1.07162	3.36531	co_up	NA	NA	NA
Dissostichus_mawsoni_GLEAN_10002899	72.6589	3.13912	4.93129	4.53271	3.8811	co_up	NA	NA	NA
Dissostichus_mawsoni_GLEAN_10001579	85.4458	1.20752	0	6.14489	7.41694	co_up	NA	NA	NA
Dissostichus_mawsoni_GLEAN_10019784	80.6746	5.03352	0	4.00247	7.33404	co_up	NA	NA	NA
Dissostichus_mawsoni_GLEAN_10018809	72.3382	15.7619	8.01973	2.19832	3.17313	co_up	NA	NA	NA
Dissostichus_mawsoni_GLEAN_10004109	69.8611	12.9302	1.09006	2.43374	6.00201	co_up	NA	NA	NA
Dissostichus_mawsoni_GLEAN_10016710	77.125	0	0	7.26913	7.26913	co_up	NA	NA	NA
Dissostichus_mawsoni_GLEAN_10009129	76.2438	6.35644	13.6207	3.58433	2.48482	co_up	NA	NA	NA
Dissostichus_mawsoni_GLEAN_10007366	68.492	0	7.42167	6.40142	3.20612	co_up	NA	NA	NA
Dissostichus_mawsoni_GLEAN_10019733	64.2587	30.4543	4.44705	1.07725	3.85297	co_up	NA	NA	NA
Dissostichus_mawsoni_GLEAN_10005562	69.3049	0	0	6.23247	6.54579	co_up	NA	NA	NA
Dissostichus_mawsoni_GLEAN_10009754	62.455	11.1288	4.43224	2.48852	3.81671	co_up	NA	NA	NA
Dissostichus_mawsoni_GLEAN_10006979	68.9976	0	0	6.65027	7.10847	co_up	NA	NA	NA
Dissostichus_mawsoni_GLEAN_10006541	64.4612	6.29173	8.3567	3.3569	2.94743	co_up	bm	NA	NA
Dissostichus_mawsoni_GLEAN_10005568	67.8351	12.5156	0	2.4383	7.08396	co_up	NA	NA	NA
Dissostichus_mawsoni_GLEAN_10013921	96.1201	20.7907	37.8008	2.2089	1.34642	co_up	NA	NA	NA
Dissostichus_mawsoni_GLEAN_10015879	68.4275	20.7601	13.5726	1.72076	2.33388	co_up	NA	NA	NA
Dissostichus_mawsoni_GLEAN_10008449	64.1321	6.91058	0	3.21417	7.00297	co_up	NA	NA	NA
Dissostichus_mawsoni_GLEAN_10019320	57.5383	23.9723	1.11041	1.26315	5.69536	co_up	NA	NA	NA
Dissostichus_mawsoni_GLEAN_10007704	55.4734	24.3324	3.88627	1.18892	3.83534	co_up	NA	NA	NA
Dissostichus_mawsoni_GLEAN_10009562	58.8524	16.3215	0	1.85033	6.46311	co_up	NA	NA	NA
Dissostichus_mawsoni_GLEAN_10004918	52.5345	1.82698	2.95088	4.84573	4.15405	co_up	NA	NA	NA
Dissostichus_mawsoni_GLEAN_10020688	59.3481	7.06745	0	3.06994	6.89113	co_up	NA	NA	NA
Dissostichus_mawsoni_GLEAN_10015128	58.3703	0	0	6.86716	6.86716	co_up	NA	NA	NA
Dissostichus_mawsoni_GLEAN_10003655	56.4532	0	0	6.81898	6.81898	co_up	*	NA	NA
Dissostichus_mawsoni_GLEAN_10012492	52.9206	2.63185	6.2359	4.32968	3.08516	co_up	NA	NA	NA
Dissostichus_mawsoni_GLEAN_10011242	55.1084	13.8778	8.02465	1.98949	2.77976	co_up	NA	NA	NA
Dissostichus_mawsoni_GLEAN_10008813	54.7075	6.33677	0	3.10992	6.77367	co_up	NA	NA	NA
Dissostichus_mawsoni_GLEAN_10021125	50.225	3.50797	0	3.8397	6.02878	co_up	bm	NA	NA
Dissostichus_mawsoni_GLEAN_10012296	52.8653	2.28797	0	4.53018	6.72425	co_up	NA	NA	NA
Dissostichus_mawsoni_GLEAN_10012930	52.4179	0	0	5.86861	6.71199	co_up	NA	NA	NA
Dissostichus_mawsoni_GLEAN_10005770	50.2927	0	0	6.65228	6.65228	co_up	NA	NA	NA
Dissostichus_mawsoni_GLEAN_10016539	45.7843	4.18691	1.11731	3.4509	5.35675	co_up	NA	NA	NA
Dissostichus_mawsoni_GLEAN_10007972	45.9882	6.66123	4.8579	2.7874	3.24286	co_up	bm	NA	NA
Dissostichus_mawsoni_GLEAN_10018664	48.7948	16.3879	7.25975	1.5741	2.74874	co_up	bm	NA	NA
Dissostichus_mawsoni_GLEAN_10006546	46.9518	1.3482	0	5.12207	6.55311	co_up	NA	NA	NA
Dissostichus_mawsoni_GLEAN_10008809	81.4746	20.9117	40.1636	1.96204	1.02046	co_up	NA	NA	NA
Dissostichus_mawsoni_GLEAN_10014156	71.2772	33.8148	29.7946	1.07579	1.25839	co_up	NA	NA	NA
Dissostichus_mawsoni_GLEAN_10012728	44.398	1.57771	0	4.81459	6.47242	co_up	*	NA	NA
Dissostichus_mawsoni_GLEAN_10019575	42.3343	8.12527	5.08703	2.38134	3.05693	co_up	NA	NA	NA
Dissostichus_mawsoni_GLEAN_10016065	40.0379	6.89914	4.46473	2.53688	3.16472	co_up	NA	NA	NA
Dissostichus_mawsoni_GLEAN_10003106	57.2201	2.46929	19.537	4.53435	1.55031	co_up	NA	NA	NA
Dissostichus_mawsoni_GLEAN_10012338	48.489	4.41935	0	3.45575	8.07974	co_up	NA	NA	NA
Dissostichus_mawsoni_GLEAN_10003767	38.8216	15.4676	3.9004	1.32761	3.31517	co_up	NA	NA	NA
Dissostichus_mawsoni_GLEAN_10001307	39.6201	15.5359	4.73575	1.35063	3.06457	co_up	NA	NA	NA
Dissostichus_mawsoni_GLEAN_10015467	39.1229	0	0	6.28994	6.28994	co_up	NA	NA	NA
Dissostichus_mawsoni_GLEAN_10005816	36.4654	5.6316	1.11852	2.69491	5.02687	co_up	NA	NA	NA
Dissostichus_mawsoni_GLEAN_10018276	44.7641	15.0308	9.16423	1.57442	2.28826	co_up	NA	NA	NA
Dissostichus_mawsoni_GLEAN_10010007	48.271	15.1064	12.1745	1.676	1.98729	co_up	bm	NA	NA
Dissostichus_mawsoni_GLEAN_10021324	37.3117	1.93702	3.13297	4.26772	3.57403	co_up	bm	NA	NA
Dissostichus_mawsoni_GLEAN_10022108	38.4905	5.93147	0	2.69804	6.26643	co_up	NA	NA	NA
Dissostichus_mawsoni_GLEAN_10013980	69.7601	3.44535	34.209	4.33968	1.02803	co_up	NA	NA	NA
Dissostichus_mawsoni_GLEAN_10007928	39.9745	5.21886	5.79239	2.93727	2.78685	co_up	*	NA	NA
Dissostichus_mawsoni_GLEAN_10011913	50.6686	0	15.0809	6.66302	1.74837	co_up	NA	NA	NA
Dissostichus_mawsoni_GLEAN_10011238	36.2552	9.66245	2.90684	1.90773	3.64066	co_up	NA	NA	NA
Dissostichus_mawsoni_GLEAN_10021156	37.7864	6.50181	0	2.53895	6.2398	co_up	NA	NA	NA
Dissostichus_mawsoni_GLEAN_10013767	36.6215	1.93647	0	4.24119	6.19462	co_up	NA	NA	NA
Dissostichus_mawsoni_GLEAN_10022037	35.8848	0	0	6.1653	6.1653	co_up	NA	NA	NA
Dissostichus_mawsoni_GLEAN_10020595	35.6588	3.9347	0	3.17993	6.15619	co_up	NA	NA	NA
Dissostichus_mawsoni_GLEAN_10019522	35.6525	4.70867	0	2.92061	6.15593	co_up	bm	NA	NA
Dissostichus_mawsoni_GLEAN_10004339	35.5707	0	0	6.15262	6.15262	co_up	NA	NA	NA
Dissostichus_mawsoni_GLEAN_10009669	35.1278	0	0	6.13454	6.13454	co_up	NA	NA	NA
Dissostichus_mawsoni_GLEAN_10000148	34.6593	0	0	6.11517	6.11517	co_up	NA	NA	NA
Dissostichus_mawsoni_GLEAN_10000694	34.3238	10.8886	0	1.65639	6.10114	co_up	NA	NA	NA
Dissostichus_mawsoni_GLEAN_10014877	34.063	0	0	6.09013	6.09013	co_up	NA	NA	NA
Dissostichus_mawsoni_GLEAN_10006732	33.5904	10.173	0	1.7233	6.06998	co_up	NA	NA	NA
Dissostichus_mawsoni_GLEAN_10011812	32.721	1.26696	3.04722	4.69077	3.42465	co_up	*	NA	NA
Dissostichus_mawsoni_GLEAN_10017763	58.4129	13.834	27.0303	2.07807	1.11171	co_up	NA	NA	NA
Dissostichus_mawsoni_GLEAN_10019546	32.9715	1.00385	0	5.0376	6.04315	co_up	NA	NA	NA
Dissostichus_mawsoni_GLEAN_10019643	32.8017	1.82402	0	4.16858	6.0357	co_up	NA	NA	NA
Dissostichus_mawsoni_GLEAN_10020287	32.6799	0	0	6.03033	6.03033	co_up	NA	NA	NA
Dissostichus_mawsoni_GLEAN_10019112	32.5616	2.8539	0	3.51216	6.0251	co_up	*	NA	NA
Dissostichus_mawsoni_GLEAN_10005009	32.6478	0	0	7.99161	6.29425	co_up	NA	NA	NA
Dissostichus_mawsoni_GLEAN_10022005	31.841	5.17299	0	2.62182	5.99281	co_up	NA	NA	NA
Dissostichus_mawsoni_GLEAN_10010967	29.8356	9.24773	1.13866	1.68986	4.71163	co_up	NA	NA	NA
Dissostichus_mawsoni_GLEAN_10001780	36.713	6.55719	7.47697	2.48514	2.29577	co_up	NA	NA	NA
Dissostichus_mawsoni_GLEAN_10005522	34.8819	10.5681	6.0267	1.72276	2.53304	co_up	bm	NA	NA
Dissostichus_mawsoni_GLEAN_10012746	30.4606	12.8774	0	1.2421	5.92887	co_up	NA	NA	NA
Dissostichus_mawsoni_GLEAN_10002893	28.9917	1.63232	1.22171	4.15064	4.56867	co_up	NA	NA	NA
Dissostichus_mawsoni_GLEAN_10007017	30.3717	11.4871	0	1.40271	5.92466	co_up	bm	NA	NA
Dissostichus_mawsoni_GLEAN_10009879	29.2352	2.23864	0	3.70701	5.34185	co_up	NA	NA	NA
Dissostichus_mawsoni_GLEAN_10011210	29.889	0	0	5.7831	5.90154	co_up	NA	NA	NA
Dissostichus_mawsoni_GLEAN_10006818	28.6731	0	1.95913	5.84163	3.87141	co_up	NA	NA	NA
Dissostichus_mawsoni_GLEAN_10004749	29.1851	2.74694	0	3.40933	5.86716	co_up	NA	NA	NA
Dissostichus_mawsoni_GLEAN_10001542	28.9278	0	0	5.85438	5.85438	co_up	*	NA	NA
Dissostichus_mawsoni_GLEAN_10012377	28.1407	0	1.96451	5.52225	3.84042	co_up	*	NA	NA
Dissostichus_mawsoni_GLEAN_10000457	28.8467	0	0	5.85033	5.85033	co_up	NA	NA	NA
Dissostichus_mawsoni_GLEAN_10012659	28.289	0	0	5.82217	5.82217	co_up	NA	NA	NA
Dissostichus_mawsoni_GLEAN_10006673	29.7037	5.0232	3.97251	2.56396	2.90252	co_up	NA	NA	NA
Dissostichus_mawsoni_GLEAN_10011477	26.7727	3.37139	1.08018	2.98935	4.63142	co_up	NA	NA	NA
Dissostichus_mawsoni_GLEAN_10000506	41.3913	13.9864	14.3013	1.5653	1.53318	co_up	NA	NA	NA
Dissostichus_mawsoni_GLEAN_10007732	32.2269	3.14007	6.27258	3.3594	2.36113	co_up	NA	NA	NA
Dissostichus_mawsoni_GLEAN_10014808	26.9826	9.18661	0	1.55442	5.72111	co_up	NA	NA	NA
Dissostichus_mawsoni_GLEAN_10008558	26.0083	0	1.69051	5.7009	3.94344	co_up	NA	NA	NA
Dissostichus_mawsoni_GLEAN_10010014	25.6747	5.48841	0	2.22589	5.68228	co_up	NA	NA	NA
Dissostichus_mawsoni_GLEAN_10005399	25.0391	0	1.65532	5.61225	3.919	co_up	NA	NA	NA
Dissostichus_mawsoni_GLEAN_10010687	27.266	1.13286	3.59326	4.58906	2.92374	co_up	NA	NA	NA
Dissostichus_mawsoni_GLEAN_10015884	25.9698	1.7033	2.66803	3.93043	3.28299	co_up	NA	NA	NA
Dissostichus_mawsoni_GLEAN_10008782	25.1152	0	0	5.65049	5.65049	co_up	NA	NA	NA
Dissostichus_mawsoni_GLEAN_10014263	24.7558	0	0	5.62969	5.62969	co_up	NA	NA	NA
Dissostichus_mawsoni_GLEAN_10010276	26.7731	9.97881	4.02872	1.42384	2.73239	co_up	NA	NA	NA
Dissostichus_mawsoni_GLEAN_10002047	24.181	0	0	5.5958	5.5958	co_up	NA	NA	NA
Dissostichus_mawsoni_GLEAN_10000794	24.0716	3.29962	0	2.86696	5.58926	co_up	NA	NA	NA
Dissostichus_mawsoni_GLEAN_10014058	26.913	0	4.70438	4.77116	2.51623	co_up	NA	NA	NA
Dissostichus_mawsoni_GLEAN_10009459	23.2919	10.4327	0	1.15872	5.82297	co_up	*	NA	NA
Dissostichus_mawsoni_GLEAN_10022051	22.774	0	0	5.50932	5.50932	co_up	NA	NA	NA
Dissostichus_mawsoni_GLEAN_10004751	22.4942	1.24162	0	4.17926	5.49148	co_up	NA	NA	NA
Dissostichus_mawsoni_GLEAN_10001921	28.9451	9.65342	7.06612	1.58421	2.03433	co_up	bm	NA	NA
Dissostichus_mawsoni_GLEAN_10002909	25.4713	0	4.39242	5.6708	2.53578	co_up	NA	NA	NA
Dissostichus_mawsoni_GLEAN_10019505	23.1703	2.27787	2.57117	3.34652	3.17178	co_up	NA	NA	NA
Dissostichus_mawsoni_GLEAN_10006162	25.5068	12.0521	4.65351	1.0816	2.45449	co_up	bm	NA	NA
Dissostichus_mawsoni_GLEAN_10016262	21.7875	2.04451	0	3.41367	5.44543	co_up	NA	NA	NA
Dissostichus_mawsoni_GLEAN_10009503	38.5138	6.10575	17.0837	2.65714	1.17276	co_up	NA	NA	NA
Dissostichus_mawsoni_GLEAN_10005153	29.2654	11.2851	7.9939	1.37478	1.87222	co_up	NA	NA	NA
Dissostichus_mawsoni_GLEAN_10006247	21.0478	1.50913	0	3.80188	4.70152	co_up	NA	NA	NA
Dissostichus_mawsoni_GLEAN_10012297	20.8339	1.43057	0	3.86427	4.76307	co_up	NA	NA	NA
Dissostichus_mawsoni_GLEAN_10002142	27.9635	9.34618	7.22187	1.5811	1.9531	co_up	NA	NA	NA
Dissostichus_mawsoni_GLEAN_10007519	21.0634	0	0	5.39667	5.39667	co_up	NA	NA	NA
Dissostichus_mawsoni_GLEAN_10000171	23.7786	2.38881	3.78336	3.3153	2.65192	co_up	NA	NA	NA
Dissostichus_mawsoni_GLEAN_10004999	20.9192	0	0	5.49524	5.38676	co_up	NA	NA	NA
Dissostichus_mawsoni_GLEAN_10018913	21.0457	2.01168	1.8574	3.38705	3.50217	co_up	bm	NA	NA
Dissostichus_mawsoni_GLEAN_10009170	26.749	4.08487	6.58797	2.71112	2.02158	co_up	NA	NA	NA
Dissostichus_mawsoni_GLEAN_10011562	22.3389	2.7705	2.94267	3.01134	2.92436	co_up	NA	NA	NA
Dissostichus_mawsoni_GLEAN_10018993	22.5789	3.50212	3.15023	2.68867	2.84145	co_up	bm	NA	NA
Dissostichus_mawsoni_GLEAN_10000061	20.0922	0	0	5.32856	5.32856	co_up	NA	NA	NA
Dissostichus_mawsoni_GLEAN_10013078	29.0209	8.80778	9.09501	1.72024	1.67395	co_up	NA	NA	NA
Dissostichus_mawsoni_GLEAN_10004146	19.8924	5.30687	1.22765	1.90628	4.01825	co_up	NA	NA	NA
Dissostichus_mawsoni_GLEAN_10022260	19.9295	0	0	5.31683	5.31683	co_up	NA	NA	NA
Dissostichus_mawsoni_GLEAN_10020630	19.8571	1.56956	0	3.66122	5.31158	co_up	NA	NA	NA
Dissostichus_mawsoni_GLEAN_10006834	19.6401	7.1412	1.09094	1.45956	4.17016	co_up	NA	NA	NA
Dissostichus_mawsoni_GLEAN_10011889	31.7353	7.95984	11.9057	1.99528	1.41444	co_up	NA	NA	NA
Dissostichus_mawsoni_GLEAN_10006014	22.5749	1.13812	3.69304	4.31	2.61184	co_up	bm	NA	NA
Dissostichus_mawsoni_GLEAN_10020830	21.7116	2.50536	3.03436	3.11538	2.839	co_up	NA	NA	NA
Dissostichus_mawsoni_GLEAN_10007538	19.6076	0	0	5.29334	5.29334	co_up	NA	NA	NA
Dissostichus_mawsoni_GLEAN_10012197	19.6076	0	0	5.29334	5.29334	co_up	NA	NA	NA
Dissostichus_mawsoni_GLEAN_10014268	19.5615	0	0	5.28995	5.28995	co_up	NA	NA	NA
Dissostichus_mawsoni_GLEAN_10005675	19.0304	1.5534	0	3.6148	5.25023	co_up	NA	NA	NA
Dissostichus_mawsoni_GLEAN_10001571	18.9089	1.53665	0	3.6212	5.24099	co_up	NA	NA	NA
Dissostichus_mawsoni_GLEAN_10011816	18.5848	2.16259	0	3.10329	4.4755	co_up	bm	NA	NA
Dissostichus_mawsoni_GLEAN_10009087	18.7888	0	1.30254	4.53897	3.85047	co_up	NA	NA	NA
Dissostichus_mawsoni_GLEAN_10000133	20.0115	1.05699	2.39508	4.2428	3.06268	co_up	NA	NA	NA
Dissostichus_mawsoni_GLEAN_10014935	18.6515	3.71352	0	2.32843	5.22122	co_up	bm	NA	NA
Dissostichus_mawsoni_GLEAN_10005839	18.455	1.21012	0	3.93079	4.82724	co_up	NA	NA	NA
Dissostichus_mawsoni_GLEAN_10020038	19.8571	3.13912	2.46565	2.66122	3.00962	co_up	bm	NA	NA
Dissostichus_mawsoni_GLEAN_10002011	18.37	3.54385	0	2.37396	5.19928	co_up	NA	NA	NA
Dissostichus_mawsoni_GLEAN_10000992	18.7467	7.8336	1.57509	1.25889	3.57313	co_up	NA	NA	NA
Dissostichus_mawsoni_GLEAN_10020282	18.2719	0	0	5.19155	5.19155	co_up	bm	NA	NA
Dissostichus_mawsoni_GLEAN_10002400	18.2538	0	0	5.19012	5.19012	co_up	NA	NA	NA
Dissostichus_mawsoni_GLEAN_10018767	17.6192	4.13047	0	2.09277	4.57596	co_up	NA	NA	NA
Dissostichus_mawsoni_GLEAN_10004282	17.6169	7.62487	1.23293	1.20818	3.8368	co_up	NA	NA	NA
Dissostichus_mawsoni_GLEAN_10002340	17.1616	0	0	5.10111	5.10111	co_up	bm	NA	NA
Dissostichus_mawsoni_GLEAN_10009746	16.9867	0	0	4.62813	5.08633	co_up	NA	NA	NA
Dissostichus_mawsoni_GLEAN_10009007	16.9513	6.88891	0	1.29905	5.08332	co_up	NA	NA	NA
Dissostichus_mawsoni_GLEAN_10006887	16.8838	7.13475	0	1.2427	5.07757	co_up	*	si:dkeyp-72e1.7	NA
Dissostichus_mawsoni_GLEAN_10004595	16.7835	0	0	5.06897	5.06897	co_up	NA	NA	NA
Dissostichus_mawsoni_GLEAN_10017059	20.3898	7.17316	4.07847	1.50717	2.32175	co_up	*	NA	NA
Dissostichus_mawsoni_GLEAN_10003357	16.609	0	0	5.05389	5.05389	co_up	NA	NA	NA
Dissostichus_mawsoni_GLEAN_10002908	18.1846	0	2.4321	5.18465	2.90244	co_up	NA	NA	NA
Dissostichus_mawsoni_GLEAN_10014177	21.2599	3.27367	4.96331	2.69915	2.09876	co_up	NA	NA	NA
Dissostichus_mawsoni_GLEAN_10013083	19.5925	2.86339	3.59603	2.77451	2.44582	co_up	bm	NA	NA
Dissostichus_mawsoni_GLEAN_10015550	17.356	4.02817	1.84776	2.10724	3.23159	co_up	NA	NA	NA
Dissostichus_mawsoni_GLEAN_10001305	29.9922	0	13.6707	5.90652	1.1335	co_up	NA	NA	NA
Dissostichus_mawsoni_GLEAN_10002645	16.7939	1.79823	1.44755	3.22329	3.53625	co_up	NA	NA	NA
Dissostichus_mawsoni_GLEAN_10008330	16.0898	0	0	5.00807	5.00807	co_up	NA	NA	NA
Dissostichus_mawsoni_GLEAN_10014494	15.8125	1.14466	0	3.78807	4.98299	co_up	*	NA	NA
Dissostichus_mawsoni_GLEAN_10006442	15.7978	0	0	4.98165	4.98165	co_up	bm	NA	NA
Dissostichus_mawsoni_GLEAN_10009610	17.5886	1.98769	2.56306	3.14548	2.7787	co_up	NA	NA	NA
Dissostichus_mawsoni_GLEAN_10019350	15.5997	1.68682	0	3.20914	4.96345	co_up	NA	NA	NA
Dissostichus_mawsoni_GLEAN_10010492	19.1381	0	3.87935	5.25838	2.30256	co_up	NA	NA	NA
Dissostichus_mawsoni_GLEAN_10006091	17.0236	2.7642	2.18002	2.6226	2.96512	co_up	NA	NA	NA
Dissostichus_mawsoni_GLEAN_10000224	16.6602	1.23043	1.9827	3.75917	3.07087	co_up	NA	NA	NA
Dissostichus_mawsoni_GLEAN_10005040	15.255	0	0	4.93121	4.93121	co_up	NA	NA	NA
Dissostichus_mawsoni_GLEAN_10006532	15.2501	0	0	6.35612	4.93075	co_up	NA	NA	NA
Dissostichus_mawsoni_GLEAN_10021342	15.2146	0	0	4.92738	4.92738	co_up	NA	NA	NA
Dissostichus_mawsoni_GLEAN_10010270	15.0691	6.16791	0	1.28874	4.91352	co_up	NA	NA	NA
Dissostichus_mawsoni_GLEAN_10000531	15.0236	3.08385	0	2.28443	4.40445	co_up	NA	NA	NA
Dissostichus_mawsoni_GLEAN_10016325	15.0539	2.52685	0	2.57473	4.91207	co_up	NA	NA	NA
Dissostichus_mawsoni_GLEAN_10006092	14.8612	1.78717	0	3.0558	4.89348	co_up	NA	NA	NA
Dissostichus_mawsoni_GLEAN_10002910	14.6411	1.47481	0	3.31142	4.87195	co_up	NA	NA	NA
Dissostichus_mawsoni_GLEAN_10012113	14.5332	0	0	5.48608	4.79503	co_up	*	NA	NA
Dissostichus_mawsoni_GLEAN_10006571	21.0807	0	6.43582	5.56886	1.71173	co_up	NA	NA	NA
Dissostichus_mawsoni_GLEAN_10016592	17.3249	2.60943	3.15948	2.73104	2.45509	co_up	NA	NA	NA
Dissostichus_mawsoni_GLEAN_10007794	17.3526	0	3.22074	5.11708	2.42969	co_up	NA	NA	NA
Dissostichus_mawsoni_GLEAN_10015198	14.4749	0	0	4.85548	4.85548	co_up	*	NA	NA
Dissostichus_mawsoni_GLEAN_10004753	14.4538	1.41605	0	3.3515	4.85338	co_up	NA	NA	NA
Dissostichus_mawsoni_GLEAN_10018851	15.6252	0	1.89677	4.9658	3.04226	co_up	NA	NA	NA
Dissostichus_mawsoni_GLEAN_10021787	14.5602	3.81042	1.02982	1.93401	3.82157	co_up	bm	NA	NA
Dissostichus_mawsoni_GLEAN_10011340	14.2781	2.24136	0	2.67136	4.83573	co_up	NA	NA	NA
Dissostichus_mawsoni_GLEAN_10018078	14.2629	1.3653	0	3.38498	4.8342	co_up	NA	NA	NA
Dissostichus_mawsoni_GLEAN_10001891	14.4	1.17361	0	3.61704	3.92186	co_up	NA	NA	NA
Dissostichus_mawsoni_GLEAN_10008335	15.473	1.22775	1.94308	3.65566	2.99334	co_up	NA	NA	NA
Dissostichus_mawsoni_GLEAN_10012355	14.9127	5.27452	1.5512	1.49943	3.26508	co_up	NA	NA	NA
Dissostichus_mawsoni_GLEAN_10021616	14.0428	0	0	4.6754	4.81176	co_up	NA	NA	NA
Dissostichus_mawsoni_GLEAN_10001935	13.986	1.98954	0	2.81348	4.80591	co_up	NA	NA	NA
Dissostichus_mawsoni_GLEAN_10008497	19.6196	3.57263	5.58615	2.45724	1.81237	co_up	NA	NA	NA
Dissostichus_mawsoni_GLEAN_10012329	13.965	0	0	4.80374	4.80374	co_up	NA	NA	NA
Dissostichus_mawsoni_GLEAN_10016368	13.9203	1.27318	0	3.45068	4.79912	co_up	NA	NA	NA
Dissostichus_mawsoni_GLEAN_10022013	13.7076	0	0	5.18147	4.7769	co_up	bm	NA	NA
Dissostichus_mawsoni_GLEAN_10007224	13.6171	0	0	4.67348	4.76735	co_up	NA	NA	NA
Dissostichus_mawsoni_GLEAN_10001538	15.3881	2.96039	2.3678	2.37796	2.7002	co_up	NA	NA	NA
Dissostichus_mawsoni_GLEAN_10012854	15.7768	0	2.75033	4.97973	2.52013	co_up	NA	NA	NA
Dissostichus_mawsoni_GLEAN_10003809	13.2505	1.83082	0	2.85548	4.72797	co_up	bm	NA	NA
Dissostichus_mawsoni_GLEAN_10002484	13.112	0	0	4.71282	4.71282	co_up	NA	NA	NA
Dissostichus_mawsoni_GLEAN_10015876	17.8578	0	4.73561	4.59269	1.91493	co_up	NA	NA	NA
Dissostichus_mawsoni_GLEAN_10007407	13.0846	0	0	3.98502	4.7098	co_up	NA	NA	NA
Dissostichus_mawsoni_GLEAN_10005458	16.008	2.35541	3.16413	2.76474	2.33891	co_up	bm	NA	NA
Dissostichus_mawsoni_GLEAN_10000239	15.2769	4.0405	2.58149	1.91875	2.56508	co_up	NA	NA	NA
Dissostichus_mawsoni_GLEAN_10004571	13.0482	5.6917	0	1.19692	4.70578	co_up	NA	NA	NA
Dissostichus_mawsoni_GLEAN_10018550	17.3961	2.75628	4.41407	2.65797	1.97858	co_up	NA	NA	NA
Dissostichus_mawsoni_GLEAN_10010382	13.1403	0	0	4.89842	5.20403	co_up	NA	NA	NA
Dissostichus_mawsoni_GLEAN_10005381	12.9733	3.18557	0	2.02592	4.69747	co_up	NA	NA	NA
Dissostichus_mawsoni_GLEAN_10013843	17.6003	4.78935	4.62342	1.8777	1.92857	co_up	bm	NA	NA
Dissostichus_mawsoni_GLEAN_10013682	12.9441	1.13873	0	3.5068	4.69422	co_up	NA	NA	NA
Dissostichus_mawsoni_GLEAN_10001937	14.4518	0	2.01992	4.85318	2.83888	co_up	NA	NA	NA
Dissostichus_mawsoni_GLEAN_10011467	12.8538	0	0	4.68412	4.68412	co_up	bm	NA	NA
Dissostichus_mawsoni_GLEAN_10009926	12.7567	2.98972	0	2.09317	4.67318	co_up	NA	NA	NA
Dissostichus_mawsoni_GLEAN_10002349	12.738	0	0	4.67107	4.67107	co_up	bm	NA	NA
Dissostichus_mawsoni_GLEAN_10007657	12.3975	4.0554	0	1.61213	4.63198	co_up	NA	NA	NA
Dissostichus_mawsoni_GLEAN_10005944	12.9225	0	1.27468	4.69181	3.34168	co_up	NA	NA	NA
Dissostichus_mawsoni_GLEAN_10005871	12.4035	0	1.0409	5.26596	3.57484	co_up	NA	NA	NA
Dissostichus_mawsoni_GLEAN_10022250	11.9292	0	0	4.57643	4.57643	co_up	NA	NA	NA
Dissostichus_mawsoni_GLEAN_10003101	11.8633	0	0	4.56843	4.56843	co_up	NA	NA	NA
Dissostichus_mawsoni_GLEAN_10011808	11.8202	1.66859	0	2.82455	4.56318	co_up	NA	NA	NA
Dissostichus_mawsoni_GLEAN_10002040	12.1432	1.27801	1.02447	3.24818	3.5672	co_up	NA	NA	NA
Dissostichus_mawsoni_GLEAN_10018300	11.7874	2.51652	0	2.22774	4.99305	co_up	bm	NA	NA
Dissostichus_mawsoni_GLEAN_10000820	13.7044	4.33836	2.31417	1.65942	2.56607	co_up	NA	NA	NA
Dissostichus_mawsoni_GLEAN_10011386	12.0236	2.3864	0	2.33296	3.64108	co_up	NA	NA	NA
Dissostichus_mawsoni_GLEAN_10006598	11.679	3.94778	0	1.5648	4.54584	co_up	NA	NA	NA
Dissostichus_mawsoni_GLEAN_10003979	11.652	0	0	3.83391	4.54251	co_up	NA	NA	NA
Dissostichus_mawsoni_GLEAN_10000898	11.5818	4.86259	0	1.25206	4.53379	co_up	NA	NA	NA
Dissostichus_mawsoni_GLEAN_10013551	11.5765	4.54927	0	1.34749	4.53313	co_up	NA	NA	NA
Dissostichus_mawsoni_GLEAN_10000150	11.4224	0	0	4.51379	4.51379	co_up	NA	NA	NA
Dissostichus_mawsoni_GLEAN_10004966	11.3992	2.29216	0	2.31415	4.51086	co_up	*	NA	NA
Dissostichus_mawsoni_GLEAN_10000537	11.374	0	0	4.50767	4.50767	co_up	NA	NA	NA
Dissostichus_mawsoni_GLEAN_10017535	18.3241	1.40318	6.77453	3.70697	1.43555	co_up	NA	NA	NA
Dissostichus_mawsoni_GLEAN_10005947	11.3368	2.34703	0	2.27211	4.50294	co_up	NA	NA	NA
Dissostichus_mawsoni_GLEAN_10005349	12.872	1.86287	1.99187	2.78864	2.69204	co_up	*	NA	NA
Dissostichus_mawsoni_GLEAN_10007467	11.1206	2.1004	0	2.4045	4.29923	co_up	NA	NA	NA
Dissostichus_mawsoni_GLEAN_10017319	11.6349	3.5546	1.12571	1.7107	3.36955	co_up	bm	NA	NA
Dissostichus_mawsoni_GLEAN_10019192	11.9779	4.52332	1.4564	1.40492	3.0399	co_up	NA	NA	NA
Dissostichus_mawsoni_GLEAN_10016529	10.9694	0	0	4.45541	4.45541	co_up	bm	NA	NA
Dissostichus_mawsoni_GLEAN_10019267	10.8911	0	0	4.44508	4.44508	co_up	NA	NA	NA
Dissostichus_mawsoni_GLEAN_10015914	11.6185	0	1.29078	4.53835	3.17011	co_up	bm	NA	NA
Dissostichus_mawsoni_GLEAN_10012025	12.6213	4.98466	2.1207	1.34029	2.57325	co_up	bm	NA	NA
Dissostichus_mawsoni_GLEAN_10002749	10.6768	3.32923	0	1.68122	4.41641	co_up	NA	NA	NA
Dissostichus_mawsoni_GLEAN_10003440	10.584	0	0	3.91371	4.40381	co_up	NA	NA	NA
Dissostichus_mawsoni_GLEAN_10006254	12.2317	3.29988	2.00309	1.89014	2.61033	co_up	bm	NA	NA
Dissostichus_mawsoni_GLEAN_10016967	10.5419	0	0	4.39806	4.39806	co_up	NA	NA	NA
Dissostichus_mawsoni_GLEAN_10011806	10.6412	1.71929	0	2.62978	3.93521	co_up	NA	NA	NA
Dissostichus_mawsoni_GLEAN_10011089	16.7425	1.96157	6.11124	3.09343	1.45398	co_up	NA	NA	NA
Dissostichus_mawsoni_GLEAN_10004080	10.5669	2.33318	0	2.17918	5.18391	co_up	NA	NA	NA
Dissostichus_mawsoni_GLEAN_10012658	10.4066	3.99439	0	1.38145	4.37943	co_up	NA	NA	NA
Dissostichus_mawsoni_GLEAN_10009028	10.4036	0	0	4.37901	4.37901	co_up	NA	NA	NA
Dissostichus_mawsoni_GLEAN_10005473	18.7043	0	8.25034	5.2253	1.18084	co_up	NA	NA	NA
Dissostichus_mawsoni_GLEAN_10017098	11.7337	1.10188	1.77001	3.41262	2.72883	co_up	NA	NA	NA
Dissostichus_mawsoni_GLEAN_10004031	10.5548	2.76384	0	1.93315	3.69919	co_up	NA	NA	NA
Dissostichus_mawsoni_GLEAN_10005202	10.2964	3.1289	0	1.71841	4.36407	co_up	bm	NA	NA
Dissostichus_mawsoni_GLEAN_10022027	15.8284	1.3653	5.46697	3.53523	1.5337	co_up	NA	NA	NA
Dissostichus_mawsoni_GLEAN_10000216	10.2086	0	0	4.35171	4.35171	co_up	NA	NA	NA
Dissostichus_mawsoni_GLEAN_10011293	10.8931	1.25343	1.21616	3.11946	3.16301	co_up	NA	NA	NA
Dissostichus_mawsoni_GLEAN_10012929	11.9582	3.92529	2.09701	1.60713	2.51159	co_up	NA	NA	NA
Dissostichus_mawsoni_GLEAN_10003859	10.088	0	0	4.33457	4.33457	co_up	NA	NA	NA
Dissostichus_mawsoni_GLEAN_10009745	10.0678	2.28983	0	2.13644	4.33168	co_up	NA	NA	NA
Dissostichus_mawsoni_GLEAN_10018748	10.056	2.73603	0	1.8779	4.32998	co_up	NA	NA	NA
Dissostichus_mawsoni_GLEAN_10016460	10.0328	0	0	4.32665	4.32665	co_up	NA	NA	NA
Dissostichus_mawsoni_GLEAN_10012890	10.5063	4.07137	1.0404	1.36767	3.33604	co_up	NA	NA	NA
Dissostichus_mawsoni_GLEAN_10003102	9.97126	0	0	4.31778	4.31778	co_up	NA	NA	NA
Dissostichus_mawsoni_GLEAN_10005607	11.2011	0	1.67471	4.43481	2.74166	co_up	NA	NA	NA
Dissostichus_mawsoni_GLEAN_10003886	9.87321	0	0	4.30352	4.30352	co_up	NA	NA	NA
Dissostichus_mawsoni_GLEAN_10013330	10.0341	0	0	5.16386	5.46688	co_up	NA	NA	NA
Dissostichus_mawsoni_GLEAN_10019656	11.686	4.66275	2.13457	1.32553	2.45276	co_up	NA	NA	NA
Dissostichus_mawsoni_GLEAN_10019484	9.78761	4.56347	0	1.10083	4.29096	co_up	bm	NA	NA
Dissostichus_mawsoni_GLEAN_10009294	9.75055	0	0	4.28548	4.28548	co_up	NA	NA	NA
Dissostichus_mawsoni_GLEAN_10005581	9.73129	0	0	3.63325	4.28263	co_up	NA	NA	NA
Dissostichus_mawsoni_GLEAN_10018229	12.1256	1.64031	2.61931	2.88602	2.2108	co_up	NA	NA	NA
Dissostichus_mawsoni_GLEAN_10003693	10.5599	3.38154	1.34919	1.64284	2.96843	co_up	NA	NA	NA
Dissostichus_mawsoni_GLEAN_10005800	12.223	0	2.70845	4.61153	2.17406	co_up	NA	NA	NA
Dissostichus_mawsoni_GLEAN_10019930	9.54215	3.17941	0	1.58556	4.25431	co_up	NA	NA	NA
Dissostichus_mawsoni_GLEAN_10011267	12.7022	1.33221	3.20185	3.25318	1.9881	co_up	NA	NA	NA
Dissostichus_mawsoni_GLEAN_10004870	10.7764	1.23373	1.59621	3.12678	2.75515	co_up	bm	NA	NA
Dissostichus_mawsoni_GLEAN_10000833	10.9938	1.66534	1.78326	2.7228	2.6241	co_up	NA	NA	NA
Dissostichus_mawsoni_GLEAN_10004045	10.0763	1.77301	1.07588	2.50669	3.22738	co_up	NA	NA	NA
Dissostichus_mawsoni_GLEAN_10022219	10.4212	0	1.35693	4.63585	2.9411	co_up	NA	NA	NA
Dissostichus_mawsoni_GLEAN_10003883	9.34125	1.87199	0	2.31904	4.79418	co_up	NA	NA	NA
Dissostichus_mawsoni_GLEAN_10018783	9.62062	0	0	4.26613	3.46715	co_up	NA	NA	NA
Dissostichus_mawsoni_GLEAN_10006589	9.22421	1.09913	0	3.06906	4.20543	co_up	NA	NA	NA
Dissostichus_mawsoni_GLEAN_10010690	9.21636	0	0	4.2042	4.2042	co_up	NA	NA	NA
Dissostichus_mawsoni_GLEAN_10003904	9.20385	0	0	4.20224	4.20224	co_up	NA	NA	NA
Dissostichus_mawsoni_GLEAN_10010653	9.19364	0	0	4.20064	4.20064	co_up	NA	NA	NA
Dissostichus_mawsoni_GLEAN_10004672	9.31275	0	0	4.39313	3.70589	co_up	*	NA	NA
Dissostichus_mawsoni_GLEAN_10000718	9.1073	2.90179	0	1.65008	4.18702	co_up	NA	NA	NA
Dissostichus_mawsoni_GLEAN_10002926	8.99952	0	0	3.9404	4.16985	co_up	NA	NA	NA
Dissostichus_mawsoni_GLEAN_10011314	8.92377	0	0	4.15765	4.15765	co_up	NA	NA	NA
Dissostichus_mawsoni_GLEAN_10004090	17.0005	7.66806	8.19578	1.14864	1.05262	co_up	NA	NA	NA
Dissostichus_mawsoni_GLEAN_10011919	8.97348	1.39275	0	2.68773	3.8	co_up	bm	NA	NA
Dissostichus_mawsoni_GLEAN_10020832	9.3064	2.63907	0	1.81819	3.23872	co_up	NA	NA	NA
Dissostichus_mawsoni_GLEAN_10003105	8.75842	0	0	4.13067	4.13067	co_up	NA	NA	NA
Dissostichus_mawsoni_GLEAN_10006533	8.89268	1.67814	0	2.40576	3.71776	co_up	NA	NA	NA
Dissostichus_mawsoni_GLEAN_10015320	8.69309	0	0	4.11987	4.11987	co_up	NA	NA	NA
Dissostichus_mawsoni_GLEAN_10016703	8.67484	0	0	4.11684	4.11684	co_up	NA	NA	NA
Dissostichus_mawsoni_GLEAN_10019086	8.63276	0	0	3.8215	4.10982	co_up	*	NA	NA
Dissostichus_mawsoni_GLEAN_10016215	12.8953	2.93579	4.22826	2.13502	1.60871	co_up	bm	NA	NA
Dissostichus_mawsoni_GLEAN_10017864	8.7178	0	0	4.12396	3.53073	co_up	NA	NA	NA
Dissostichus_mawsoni_GLEAN_10009436	8.45248	3.73824	0	1.17702	4.07937	co_up	NA	NA	NA
Dissostichus_mawsoni_GLEAN_10013948	8.82263	1.15091	0	2.93843	3.25543	co_up	*	NA	NA
Dissostichus_mawsoni_GLEAN_10002291	8.36791	0	0	4.06487	4.06487	co_up	NA	NA	NA
Dissostichus_mawsoni_GLEAN_10009353	8.26761	0	0	5.23861	4.54417	co_up	NA	NA	NA
Dissostichus_mawsoni_GLEAN_10004251	8.25195	0	0	4.04474	4.04474	co_up	NA	NA	NA
Dissostichus_mawsoni_GLEAN_10000057	8.21959	0	0	4.03907	4.03907	co_up	NA	NA	NA
Dissostichus_mawsoni_GLEAN_10009613	8.20707	1.41109	0	2.54006	4.03687	co_up	NA	NA	NA
Dissostichus_mawsoni_GLEAN_10010449	8.19517	0	0	4.03477	4.03477	co_up	*	NA	NA
Dissostichus_mawsoni_GLEAN_10001229	8.24993	0	0	4.53785	3.84779	co_up	NA	NA	NA
Dissostichus_mawsoni_GLEAN_10013868	8.17733	1.02484	0	2.99623	4.03163	co_up	bm	NA	NA
Dissostichus_mawsoni_GLEAN_10007259	8.1571	0	0	4.02806	4.02806	co_up	NA	NA	NA
Dissostichus_mawsoni_GLEAN_10000817	8.28662	0	0	4.05078	3.67993	co_up	NA	NA	NA
Dissostichus_mawsoni_GLEAN_10004336	12.4866	5.37773	4.30771	1.21531	1.53539	co_up	NA	NA	NA
Dissostichus_mawsoni_GLEAN_10009310	8.03021	0	0	4.00544	4.00544	co_up	NA	NA	NA
Dissostichus_mawsoni_GLEAN_10003200	10.0926	1.44235	2.33476	2.8068	2.11195	co_up	NA	NA	NA
Dissostichus_mawsoni_GLEAN_10006378	7.87623	0	0	3.97751	3.97751	co_up	NA	NA	NA
Dissostichus_mawsoni_GLEAN_10017634	7.83888	0	0	3.97065	3.97065	co_up	bm	NA	NA
Dissostichus_mawsoni_GLEAN_10000421	7.87114	0	0	3.52042	3.82997	co_up	NA	NA	NA
Dissostichus_mawsoni_GLEAN_10006093	10.2146	0	2.52676	3.69142	2.01527	co_up	NA	NA	NA
Dissostichus_mawsoni_GLEAN_10001774	7.79616	0	0	3.60467	3.96276	co_up	NA	NA	NA
Dissostichus_mawsoni_GLEAN_10011482	9.78233	0	2.16036	3.85876	2.17891	co_up	NA	NA	NA
Dissostichus_mawsoni_GLEAN_10012827	7.75461	0	0	3.95505	3.95505	co_up	NA	NA	NA
Dissostichus_mawsoni_GLEAN_10016546	12.0429	0	4.30764	3.74083	1.48321	co_up	NA	NA	NA
Dissostichus_mawsoni_GLEAN_10014737	9.07995	0	1.64618	4.18268	2.46356	co_up	*	NA	NA
Dissostichus_mawsoni_GLEAN_10002494	7.62823	0	0	3.93135	3.93135	co_up	NA	NA	NA
Dissostichus_mawsoni_GLEAN_10012317	7.59634	0	0	3.9253	3.9253	co_up	NA	NA	NA
Dissostichus_mawsoni_GLEAN_10007536	7.5885	0	0	3.92381	3.92381	co_up	NA	NA	NA
Dissostichus_mawsoni_GLEAN_10002526	7.5859	0	0	3.57361	3.92332	co_up	NA	NA	NA
Dissostichus_mawsoni_GLEAN_10001575	7.55193	1.09639	0	2.78408	3.91685	co_up	NA	NA	NA
Dissostichus_mawsoni_GLEAN_10011763	7.53916	0	0	3.9144	3.9144	co_up	NA	NA	NA
Dissostichus_mawsoni_GLEAN_10008317	7.51292	0	0	3.98073	3.90937	co_up	NA	NA	NA
Dissostichus_mawsoni_GLEAN_10007605	7.90067	1.63237	0	2.27501	3.17596	co_up	NA	NA	NA
Dissostichus_mawsoni_GLEAN_10005973	7.45164	1.24491	0	2.58152	3.89756	co_up	NA	NA	NA
Dissostichus_mawsoni_GLEAN_10017297	7.44878	0	0	3.897	3.897	co_up	NA	NA	NA
Dissostichus_mawsoni_GLEAN_10002418	7.40013	0	0	3.88755	3.88755	co_up	NA	NA	NA
Dissostichus_mawsoni_GLEAN_10001180	7.38126	0	0	3.35641	3.88387	co_up	NA	NA	NA
Dissostichus_mawsoni_GLEAN_10003345	8.48973	0	1.42209	3.76059	2.57771	co_up	NA	NA	NA
Dissostichus_mawsoni_GLEAN_10006048	7.38057	0	0	5.0326	3.88373	co_up	NA	NA	NA
Dissostichus_mawsoni_GLEAN_10019988	14.0315	4.24108	1.09931	1.72617	3.674	co_up	bm	nkain2	Na+/K+ transporting ATPase interacting 2
Dissostichus_mawsoni_GLEAN_10018359	57.2924	10.5049	0	2.44728	6.84027	co_up	*	nrap	nebulin-related anchoring protein
Dissostichus_mawsoni_GLEAN_10004969	8.90666	0	0	3.76823	4.15488	co_up	bm	n4bp1	nedd4 binding protein 1
Dissostichus_mawsoni_GLEAN_10005471	58.3519	17.7598	7.04492	1.71616	3.05012	co_up	*	ndfip2	Nedd4 family interacting protein 2
Dissostichus_mawsoni_GLEAN_10005151	39.6163	15.3766	7.20836	1.36536	2.45835	co_up	bm	napba	N-ethylmaleimide-sensitive factor attachment protein, beta a
Dissostichus_mawsoni_GLEAN_10011142	9.78012	0	0	4.28985	4.28985	co_up	*	nrsn1	neurensin 1
Dissostichus_mawsoni_GLEAN_10015565	30.3766	0	0	5.92489	5.92489	co_up	*	npb	neuropeptide B
Dissostichus_mawsoni_GLEAN_10013954	14.8441	1.12163	0	3.72622	4.89182	co_up	bm	nceh1a	neutral cholesterol ester hydrolase 1a
Dissostichus_mawsoni_GLEAN_10016468	7.5118	0	0	3.90916	3.90916	co_up	*	nkiras1	NFKB inhibitor interacting Ras-like 1
Dissostichus_mawsoni_GLEAN_10007088	11.2301	5.42751	2.17349	1.04901	2.36929	co_up	*	nfs1	NFS1 cysteine desulfurase
Dissostichus_mawsoni_GLEAN_10016977	17.7597	6.41674	6.29204	1.46869	1.49701	co_up	bm	nid1b	nidogen 1b
Dissostichus_mawsoni_GLEAN_10002381	14.7283	1.13072	0	3.70328	6.17576	co_up	bm	nfkb2	nuclear factor of kappa light polypeptide gene enhancer in B-cells 2 (p49/p100)
Dissostichus_mawsoni_GLEAN_10013547	169.905	22.9135	51.4635	2.89046	1.72311	co_up	*	nfkbiaa	nuclear factor of kappa light polypeptide gene enhancer in B-cells inhibitor, alpha a
Dissostichus_mawsoni_GLEAN_10008980	125.508	47.0995	31.9973	1.414	1.97176	co_up	*	nfkbiab	nuclear factor of kappa light polypeptide gene enhancer in B-cells inhibitor, alpha b
Dissostichus_mawsoni_GLEAN_10014204	55.5936	7.60579	4.86446	2.86975	3.51457	co_up	bm	nfkbie	nuclear factor of kappa light polypeptide gene enhancer in B-cells inhibitor, epsilon
Dissostichus_mawsoni_GLEAN_10013230	18.6502	0	0	5.10979	5.22112	co_up	*	nfe2	nuclear factor, erythroid 2
Dissostichus_mawsoni_GLEAN_10005114	28.4622	1.58355	0	4.16781	5.83098	co_up	*	nfe2l1a	nuclear factor, erythroid 2-like 1a
Dissostichus_mawsoni_GLEAN_10013008	42.0644	1.71747	0	4.61424	5.92656	co_up	bm	NFIL3	nuclear factor, interleukin 3 regulated
Dissostichus_mawsoni_GLEAN_10010137	11.7135	0	0	3.64636	4.5501	co_up	*	nfil3-5	nuclear factor, interleukin 3 regulated, member 5
Dissostichus_mawsoni_GLEAN_10020114	8.89758	1.66144	0	2.42098	4.30741	co_up	*	ncor2	nuclear receptor corepressor 2
Dissostichus_mawsoni_GLEAN_10001584	23.6965	0	0	4.63669	5.26326	co_up	*	nrip1b	nuclear receptor interacting protein 1b
Dissostichus_mawsoni_GLEAN_10017156	16.0543	5.75453	3.69553	1.48019	2.11911	co_up	*	nr1h3	nuclear receptor subfamily 1, group H, member 3
Dissostichus_mawsoni_GLEAN_10002276	10.39	2.76519	0	1.90975	4.37712	co_up	bm	nr4a1	nuclear receptor subfamily 4, group A, member 1
Dissostichus_mawsoni_GLEAN_10011999	29.1591	0	0	5.47374	5.86587	co_up	*	nucb2b	nucleobindin 2b
Dissostichus_mawsoni_GLEAN_10005154	11.2828	1.98355	2.66827	2.50797	2.08015	co_up	*	nup88	nucleoporin 88
Dissostichus_mawsoni_GLEAN_10020811	43.6855	6.65935	6.30925	2.7137	2.79161	co_up	*	nudt5	nudix (nucleoside diphosphate linked moiety X)-type motif 5
Dissostichus_mawsoni_GLEAN_10014872	12.4987	2.70417	2.18551	2.20852	2.51574	co_up	*	olfml2ba	olfactomedin-like 2Ba
Dissostichus_mawsoni_GLEAN_10018941	18.8147	8.39641	2.86041	1.16402	2.71757	co_up	*	ogt.2	O-linked N-acetylglucosamine (GlcNAc) transferase, tandem duplicate 2
Dissostichus_mawsoni_GLEAN_10020808	84.1542	12.3268	11.5603	2.77124	2.86386	co_up	*	optn	optineurin
Dissostichus_mawsoni_GLEAN_10022071	89.667	12.4839	6.97645	2.84451	3.68401	co_up	*	odc1	ornithine decarboxylase 1
Dissostichus_mawsoni_GLEAN_10019544	13.5906	1.88542	5.47266	2.84965	1.3123	co_up	bm	os9	osteosarcoma amplified 9, endoplasmic reticulum lectin
Dissostichus_mawsoni_GLEAN_10012904	142.24	30.815	6.58048	2.20662	4.43399	co_up	*	OTUD1	OTU deubiquitinase 1
Dissostichus_mawsoni_GLEAN_10020099	11.5297	4.89831	3.25891	1.235	1.82289	co_up	bm	osbpl3a	oxysterol binding protein-like 3a
Dissostichus_mawsoni_GLEAN_10005790	13.4493	0	1.74982	4.21707	2.94225	co_up	*	osbpl9	oxysterol binding protein-like 9
Dissostichus_mawsoni_GLEAN_10011657	16.0455	0	0	5.0041	5.0041	co_up	bm	pitx2	paired-like homeodomain 2
Dissostichus_mawsoni_GLEAN_10002387	11.4926	2.73603	0	2.07055	4.52263	co_up	bm	pitx3	paired-like homeodomain 3
Dissostichus_mawsoni_GLEAN_10001705	280.13	42.5578	14.8899	2.7186	4.23369	co_up	*	ppdpfa	pancreatic progenitor cell differentiation and proliferation factor a
Dissostichus_mawsoni_GLEAN_10013937	22.4552	6.2644	7.31545	1.8418	1.61803	co_up	*	pank2	pantothenate kinase 2
Dissostichus_mawsoni_GLEAN_10015958	116.067	1.43681	0	6.33594	7.85881	co_up	bm	PNPLA2	patatin like phospholipase domain containing 2
Dissostichus_mawsoni_GLEAN_10001841	9.34897	3.83878	1.97855	1.28416	2.24036	co_up	*	pcf11	PCF11 cleavage and polyadenylation factor subunit
Dissostichus_mawsoni_GLEAN_10007942	18.4628	6.27951	3.32587	1.5559	2.47282	co_up	*	pdlim1	PDZ and LIM domain 1 (elfin)
Dissostichus_mawsoni_GLEAN_10021455	20.2708	4.63151	3.75442	2.12985	2.43274	co_up	bm	PELI3	pellino E3 ubiquitin protein ligase family member 3
Dissostichus_mawsoni_GLEAN_10007322	558.354	7.42261	4.58388	6.23311	6.92847	co_up	*	plin2	perilipin 2
Dissostichus_mawsoni_GLEAN_10014836	81.4624	2.94667	6.62115	4.78898	3.62098	co_up	*	zgc:77486	perilipin 5
Dissostichus_mawsoni_GLEAN_10008120	91.5436	24.9606	3.61682	1.87481	4.66167	co_up	bm	postnb	periostin, osteoblast specific factor b
Dissostichus_mawsoni_GLEAN_10011741	12.5692	1.52932	1.23292	3.03893	3.34974	co_up	*	pex5	peroxisomal biogenesis factor 5
Dissostichus_mawsoni_GLEAN_10002404	10.4636	0	0	4.38731	4.38731	co_up	*	phf13	PHD finger protein 13
Dissostichus_mawsoni_GLEAN_10013178	11.7271	5.35388	3.83002	1.13119	1.61442	co_up	bm	phf8	PHD finger protein 8
Dissostichus_mawsoni_GLEAN_10018372	13.7256	3.20069	0	2.10041	4.7788	co_up	bm	PHOSPHO1	phosphatase, orphan 1
Dissostichus_mawsoni_GLEAN_10021182	12.7386	2.08025	1.11037	2.61438	3.52009	co_up	*	pcyt1ab	phosphate cytidylyltransferase 1, choline, alpha b
Dissostichus_mawsoni_GLEAN_10013802	11.3114	1.76544	1.40762	2.67968	3.00645	co_up	*	pigk	phosphatidylinositol glycan anchor biosynthesis, class K
Dissostichus_mawsoni_GLEAN_10020244	77.3473	1.71078	4.82239	5.49862	4.00353	co_up	*	pgm5	phosphoglucomutase 5
Dissostichus_mawsoni_GLEAN_10021903	38.3198	1.47548	0	4.69883	5.32877	co_up	bm	PIK3R6	phosphoinositide-3-kinase regulatory subunit 6
Dissostichus_mawsoni_GLEAN_10005408	44.2985	6.58132	6.32815	2.75081	2.8074	co_up	*	pla2g15	phospholipase A2, group XV
Dissostichus_mawsoni_GLEAN_10011363	24.0079	0	3.64842	5.72701	2.71817	co_up	*	plbd1	phospholipase B domain containing 1
Dissostichus_mawsoni_GLEAN_10014679	41.8382	6.87956	1.44952	2.60443	4.85117	co_up	bm	plcd3b	phospholipase C, delta 3b
Dissostichus_mawsoni_GLEAN_10007494	26.7569	5.78394	10.7413	2.20979	1.31674	co_up	*	PLPP1	phospholipid phosphatase 1
Dissostichus_mawsoni_GLEAN_10006845	29.4151	3.7253	11.8683	2.98113	1.30944	co_up	*	PLPP2	phospholipid phosphatase 2
Dissostichus_mawsoni_GLEAN_10011361	12.5818	2.1338	0	2.55984	4.65327	co_up	bm	PMM1	phosphomannomutase 1
Dissostichus_mawsoni_GLEAN_10016333	16.784	5.09901	6.36844	1.7188	1.39807	co_up	*	ppat	phosphoribosyl pyrophosphate amidotransferase
Dissostichus_mawsoni_GLEAN_10006036	31.9925	7.21837	0	2.14799	5.99966	co_up	*	PHKA1	phosphorylase kinase, alpha 1 (muscle)
Dissostichus_mawsoni_GLEAN_10006457	10.6256	0	0	4.49649	3.81014	co_up	*	phkb	phosphorylase kinase, beta
Dissostichus_mawsoni_GLEAN_10008229	27.6059	9.75247	1.35094	1.50114	4.35294	co_up	bm	pygmb	phosphorylase, glycogen, muscle b
Dissostichus_mawsoni_GLEAN_10005377	55.1735	23.8055	3.80359	1.21268	3.85854	co_up	bm	pim1	Pim-1 proto-oncogene, serine/threonine kinase
Dissostichus_mawsoni_GLEAN_10020718	20.5047	0	0	4.61126	5.35788	co_up	bm	pim3	Pim-3 proto-oncogene, serine/threonine kinase
Dissostichus_mawsoni_GLEAN_10009069	47.1328	16.0599	9.78794	1.55327	2.26765	co_up	*	pnn	pinin, desmosome associated protein
Dissostichus_mawsoni_GLEAN_10020578	42.3975	17.2528	2.47441	1.29715	4.09882	co_up	bm	plaua	plasminogen activator, urokinase a
Dissostichus_mawsoni_GLEAN_10021312	10.5953	0	2.09088	4.0218	2.34124	co_up	*	ptafr	platelet-activating factor receptor
Dissostichus_mawsoni_GLEAN_10016604	8.96584	2.16818	1.75442	2.04795	2.35344	co_up	*	plekhm1	pleckstrin homology domain containing, family M (with RUN domain) member 1
Dissostichus_mawsoni_GLEAN_10012453	7.51803	0	0	4.60371	3.91035	co_up	*	si:ch211-18i17.2	pleckstrin homology, MyTH4 and FERM domain containing H3
Dissostichus_mawsoni_GLEAN_10009063	19.367	4.63835	1.63791	2.06192	3.56367	co_up	bm	plecb	plectin b
Dissostichus_mawsoni_GLEAN_10012876	10.4336	0	1.73987	4.26828	2.58419	co_up	bm	plxdc2	plexin domain containing 2
Dissostichus_mawsoni_GLEAN_10020623	7.52238	0	0	3.91119	3.91119	co_up	*	podxl	podocalyxin-like
Dissostichus_mawsoni_GLEAN_10021059	41.0532	1.10288	1.18589	5.21815	5.11345	co_up	*	plk3	polo-like kinase 3 (Drosophila)
Dissostichus_mawsoni_GLEAN_10012755	12.303	1.79609	1.73848	2.77608	2.82311	co_up	bm	pargl	poly (ADP-ribose) glycohydrolase, like
Dissostichus_mawsoni_GLEAN_10020482	10.0991	2.84448	1.30969	1.82799	2.94693	co_up	bm	PARG	poly(ADP-ribose) glycohydrolase
Dissostichus_mawsoni_GLEAN_10005353	12.4197	1.63606	2.65308	2.92433	2.22689	co_up	*	si:ch211-219a4.3	poly(ADP-ribose) polymerase family member 14
Dissostichus_mawsoni_GLEAN_10005352	12.762	0	0	4.36917	4.67762	co_up	*	si:ch211-219a4.6	poly(ADP-ribose) polymerase family member 9
Dissostichus_mawsoni_GLEAN_10012977	29.0113	2.52098	3.24303	3.52456	3.1612	co_up	*	poldip3	polymerase (DNA-directed), delta interacting protein 3
Dissostichus_mawsoni_GLEAN_10007529	27.0074	7.49383	6.00909	1.84958	2.16814	co_up	bm	kcmf1	potassium channel modulatory factor 1
Dissostichus_mawsoni_GLEAN_10016835	17.6055	7.69725	5.45856	1.19361	1.68943	co_up	*	kctd10	potassium channel tetramerization domain containing 10
Dissostichus_mawsoni_GLEAN_10014214	17.6988	1.27062	0	3.80005	5.14558	co_up	*	kcnk3a	potassium channel, subfamily K, member 3a
Dissostichus_mawsoni_GLEAN_10016499	7.98968	0	0	3.76484	3.99814	co_up	bm	kcnj2a	potassium inwardly-rectifying channel, subfamily J, member 2a
Dissostichus_mawsoni_GLEAN_10009509	12.3102	5.15154	0	1.25678	4.62178	co_up	*	pqlc2	PQ loop repeat containing 2
Dissostichus_mawsoni_GLEAN_10012880	22.5355	1.82057	2.9307	3.62974	2.94288	co_up	*	PRAMEF9	PRAME family member 9
Dissostichus_mawsoni_GLEAN_10008894	23.378	7.83175	7.68438	1.57774	1.60515	co_up	*	pbxip1a	pre-B-cell leukemia homeobox interacting protein 1a
Dissostichus_mawsoni_GLEAN_10010819	37.4148	6.46276	2.53559	2.53339	3.88322	co_up	bm	prelid3b	PRELI domain containing 3
Dissostichus_mawsoni_GLEAN_10019662	14.7516	6.25434	1.71751	1.23794	3.10248	co_up	*	prpf8	pre-mRNA processing factor 8
Dissostichus_mawsoni_GLEAN_10004667	25.1697	0	1.18783	5.65362	4.40529	co_up	*	prnpb	prion protein b
Dissostichus_mawsoni_GLEAN_10013321	12.2682	4.14184	4.47875	1.56658	1.45376	co_up	*	col5a1	procollagen, type V, alpha 1
Dissostichus_mawsoni_GLEAN_10012920	12.1821	1.33242	0	3.19264	3.82166	co_up	bm	plod2	procollagen-lysine, 2-oxoglutarate 5-dioxygenase 2
Dissostichus_mawsoni_GLEAN_10012298	157.537	74.047	27.4971	1.08918	2.51834	co_up	bm	PFN2	profilin 2
Dissostichus_mawsoni_GLEAN_10010870	13.9837	3.14039	5.88895	2.15473	1.24766	co_up	*	pdcd4b	programmed cell death 4b
Dissostichus_mawsoni_GLEAN_10019981	14.7142	3.83298	5.31014	1.94067	1.47039	co_up	bm	pdcd6ip	programmed cell death 6 interacting protein
Dissostichus_mawsoni_GLEAN_10016361	37.3453	0	0	6.22285	6.22285	co_up	bm	prrg1	proline rich Gla (G-carboxyglutamic acid) 1
Dissostichus_mawsoni_GLEAN_10000974	15.3292	1.75137	2.79324	3.12973	2.45627	co_up	*	pnrc1	proline-rich nuclear receptor coactivator 1
Dissostichus_mawsoni_GLEAN_10011093	437.321	44.7874	29.7915	3.28753	3.87572	co_up	*	pnrc2	proline-rich nuclear receptor coactivator 2
Dissostichus_mawsoni_GLEAN_10016364	14.0635	1.75167	0	3.00515	4.81388	co_up	*	p3h2	prolyl 3-hydroxylase 2
Dissostichus_mawsoni_GLEAN_10011934	15.1659	5.46194	2.75461	1.47335	2.46091	co_up	*	prep	prolyl endopeptidase
Dissostichus_mawsoni_GLEAN_10013015	10.6001	0	1.06095	4.0009	3.32065	co_up	bm	ptger1b	prostaglandin E receptor 1b (subtype EP1)
Dissostichus_mawsoni_GLEAN_10005487	9.54882	0	0	4.25532	4.48757	co_up	*	si:ch211-132g1.7	prostaglandin F2 receptor inhibitor
Dissostichus_mawsoni_GLEAN_10007750	23.7849	0	1.63262	5.54996	3.86479	co_up	bm	PTGIS	prostaglandin I2 (prostacyclin) synthase
Dissostichus_mawsoni_GLEAN_10007509	44.2232	1.19912	1.28846	5.20476	5.10108	co_up	*	ptgs1	prostaglandin-endoperoxide synthase 1
Dissostichus_mawsoni_GLEAN_10017497	51.1062	1.58442	6.38476	5.01147	3.00079	co_up	*	ptgs2b	prostaglandin-endoperoxide synthase 2b
Dissostichus_mawsoni_GLEAN_10017032	43.2687	7.92129	5.28906	2.44952	3.03224	co_up	*	PRSS23	protease, serine 23
Dissostichus_mawsoni_GLEAN_10012586	18.0896	2.73061	1.09339	2.72787	4.04828	co_up	bm	prss23	protease, serine, 23
Dissostichus_mawsoni_GLEAN_10002261	349.113	169.442	31.4552	1.0429	3.47232	co_up	*	psmc6	proteasome 26S subunit, ATPase 6
Dissostichus_mawsoni_GLEAN_10016901	36.2504	10.5286	2.00873	1.78368	4.17364	co_up	bm	psme4a	proteasome activator subunit 4a
Dissostichus_mawsoni_GLEAN_10006220	146.662	68.8402	20.9079	1.09117	2.81038	co_up	bm	psmf1	proteasome inhibitor subunit 1
Dissostichus_mawsoni_GLEAN_10002466	42.1764	16.5908	17.5021	1.34605	1.26891	co_up	*	pdia6	protein disulfide isomerase family A, member 6
Dissostichus_mawsoni_GLEAN_10017839	13.1935	1.74202	2.24873	2.92099	2.55264	co_up	bm	prkcdb	protein kinase C, delta b
Dissostichus_mawsoni_GLEAN_10007348	25.648	6.26853	0	2.03265	5.68077	co_up	*	ppp1r14ba	protein phosphatase 1, regulatory (inhibitor) subunit 14Ba
Dissostichus_mawsoni_GLEAN_10021041	32.9027	12.797	12.0383	1.3624	1.45057	co_up	*	ppp1r7	protein phosphatase 1, regulatory (inhibitor) subunit 7
Dissostichus_mawsoni_GLEAN_10002017	7.57964	2.3357	0	1.69827	3.92213	co_up	bm	ppp1r10	protein phosphatase 1, regulatory subunit 10
Dissostichus_mawsoni_GLEAN_10011996	102.877	23.2345	5.03585	2.14658	4.35254	co_up	*	ppp1r15b	protein phosphatase 1, regulatory subunit 15B
Dissostichus_mawsoni_GLEAN_10008400	474.475	131.133	0	1.8553	9.89019	co_up	*	ppp1r27a	protein phosphatase 1, regulatory subunit 27a
Dissostichus_mawsoni_GLEAN_10019625	41.5781	16.7016	6.26177	1.31584	2.73118	co_up	*	ppp2r1b	protein phosphatase 2, regulatory subunit A, beta
Dissostichus_mawsoni_GLEAN_10013591	12.5112	4.63526	2.67226	1.4325	2.22709	co_up	*	ppp2r2ab	protein phosphatase 2, regulatory subunit B, alpha b
Dissostichus_mawsoni_GLEAN_10020422	14.0559	5.87759	2.83015	1.25788	2.31223	co_up	*	ppp2r2d	protein phosphatase 2, regulatory subunit B, delta
Dissostichus_mawsoni_GLEAN_10007330	16.41	4.1133	2.20707	1.99621	2.89437	co_up	bm	PPP3CA	protein phosphatase 3, catalytic subunit, alpha isozyme
Dissostichus_mawsoni_GLEAN_10006143	29.0384	13.8546	3.08196	1.0676	3.23604	co_up	bm	ppp3r1a	protein phosphatase 3, regulatory subunit B, alpha a
Dissostichus_mawsoni_GLEAN_10001544	39.2752	12.779	2.7189	1.61984	3.85252	co_up	*	ppp4ca	protein phosphatase 4, catalytic subunit a
Dissostichus_mawsoni_GLEAN_10020613	14.1283	5.11277	0	1.46641	5.02151	co_up	*	ppp6r2a	protein phosphatase 6, regulatory subunit 2a
Dissostichus_mawsoni_GLEAN_10012134	21.3413	6.48024	3.20667	1.71953	2.7345	co_up	bm	PPM1B	protein phosphatase, Mg2+/Mn2+ dependent 1B
Dissostichus_mawsoni_GLEAN_10009966	21.6044	1.60466	5.17246	3.75099	2.0624	co_up	bm	pros1	protein S (alpha)
Dissostichus_mawsoni_GLEAN_10007316	10.8265	0	1.36471	3.68552	2.9879	co_up	bm	ptpn23b	protein tyrosine phosphatase, non-receptor type 23, b
Dissostichus_mawsoni_GLEAN_10006297	9.64276	0	0	3.40493	4.26945	co_up	*	ptpn4b	protein tyrosine phosphatase, non-receptor type 4b
Dissostichus_mawsoni_GLEAN_10020419	11.1755	1.46074	0	2.93557	4.48227	co_up	bm	ptpreb	protein tyrosine phosphatase, receptor type, E, b
Dissostichus_mawsoni_GLEAN_10020954	12.0924	4.29598	2.29192	1.49304	2.39947	co_up	*	pcmtd1	protein-L-isoaspartate (D-aspartate) O-methyltransferase domain containing 1
Dissostichus_mawsoni_GLEAN_10017500	355.739	0	0	9.47468	9.47468	co_up	bm	prg4b	proteoglycan 4b
Dissostichus_mawsoni_GLEAN_10009493	13.3695	2.70576	2.72937	2.30484	2.29231	co_up	*	prpf3	PRP3 pre-mRNA processing factor 3 homolog (yeast)
Dissostichus_mawsoni_GLEAN_10015864	10.6963	1.64419	1.51987	2.70166	2.81509	co_up	*	prpf6	PRP6 pre-mRNA processing factor 6 homolog (S. cerevisiae)
Dissostichus_mawsoni_GLEAN_10008706	19.5881	3.48542	0	2.49057	4.49816	co_up	*	ppfibp1a	PTPRF interacting protein, binding protein 1a (liprin beta 1)
Dissostichus_mawsoni_GLEAN_10022373	25.9702	9.12252	5.16585	1.50935	2.32978	co_up	*	ppfibp2a	PTPRF interacting protein, binding protein 2a (liprin beta 2)
Dissostichus_mawsoni_GLEAN_10005096	38.0686	0	1.78765	6.25053	4.41247	co_up	*	pnp6	purine nucleoside phosphorylase 6
Dissostichus_mawsoni_GLEAN_10001455	61.3067	30.4594	14.4592	1.00916	2.08406	co_up	bm	purba	purine-rich element binding protein Ba
Dissostichus_mawsoni_GLEAN_10018904	19.0487	1.22093	7.73031	3.96364	1.30109	co_up	*	pxdc1b	PX domain containing 1b
Dissostichus_mawsoni_GLEAN_10019698	11.2546	0	0	4.49244	4.49244	co_up	bm	P2RY6	pyrimidinergic receptor P2Y, G-protein coupled, 6
Dissostichus_mawsoni_GLEAN_10003150	33.6595	0	1.95378	5.78862	4.10667	co_up	bm	pdk2b	pyruvate dehydrogenase kinase, isozyme 2b
Dissostichus_mawsoni_GLEAN_10016571	614.267	2.46988	5.94251	7.95828	6.69165	co_up	bm	pdk4	pyruvate dehydrogenase kinase, isozyme 4
Dissostichus_mawsoni_GLEAN_10016656	16.7129	8.22412	7.17468	1.02303	1.21998	co_up	bm	qki2	QKI, KH domain containing, RNA binding 2
Dissostichus_mawsoni_GLEAN_10008193	8.73962	0	0	3.19906	3.51287	co_up	*	rabgef1l	RAB guanine nucleotide exchange factor (GEF) 1, like
Dissostichus_mawsoni_GLEAN_10013824	49.5727	2.32564	1.84293	4.41385	4.74947	co_up	*	rab12	RAB12, member RAS oncogene family
Dissostichus_mawsoni_GLEAN_10017946	24.2159	10.8522	2.14086	1.15797	3.49969	co_up	bm	rab14	RAB14, member RAS oncogene family
Dissostichus_mawsoni_GLEAN_10004147	30.8263	6.33986	11.7498	2.28164	1.39153	co_up	*	rab20	RAB20, member RAS oncogene family
Dissostichus_mawsoni_GLEAN_10022119	43.2213	8.7317	0	2.30741	6.43367	co_up	*	rab24	RAB24, member RAS oncogene family
Dissostichus_mawsoni_GLEAN_10003607	20.5866	4.72626	7.4875	2.12293	1.45915	co_up	*	rab33ba	RAB33B, member RAS oncogene family a
Dissostichus_mawsoni_GLEAN_10012692	67.8234	11.1745	1.96443	2.60157	5.1096	co_up	bm	rab41	RAB41, member RAS oncogene family
Dissostichus_mawsoni_GLEAN_10015386	75.1229	6.74101	23.4093	3.47822	1.68217	co_up	bm	RAB5A	RAB5A, member RAS oncogene family
Dissostichus_mawsoni_GLEAN_10017833	189.742	31.3929	13.4914	2.59553	3.81393	co_up	bm	rab7	RAB7, member RAS oncogene family
Dissostichus_mawsoni_GLEAN_10015516	17.5693	7.37403	6.9647	1.25253	1.33492	co_up	bm	rab9a	RAB9A, member RAS oncogene family
Dissostichus_mawsoni_GLEAN_10008365	77.2354	2.76162	0	4.80568	6.44385	co_up	*	rad23ab	RAD23 homolog A, nucleotide excision repair protein b
Dissostichus_mawsoni_GLEAN_10014217	39.0228	3.03941	4.91478	3.68245	2.98912	co_up	bm	rsph3	radial spoke 3 homolog (Chlamydomonas)
Dissostichus_mawsoni_GLEAN_10017350	46.1459	2.9765	2.05486	3.95451	4.48909	co_up	bm	RDX	radixin
Dissostichus_mawsoni_GLEAN_10014833	20.4371	1.82193	0	3.48765	5.35312	co_up	*	rgl1	ral guanine nucleotide dissociation stimulator-like 1
Dissostichus_mawsoni_GLEAN_10015368	9.07422	0	0	3.83188	4.14065	co_up	*	rgl2	ral guanine nucleotide dissociation stimulator-like 2
Dissostichus_mawsoni_GLEAN_10015353	13.9136	3.47303	0	2.00223	4.79842	co_up	bm	rpz3	rapunzel 3
Dissostichus_mawsoni_GLEAN_10015351	24.7533	2.60138	10.4239	3.25027	1.24773	co_up	bm	rpz4	rapunzel 4
Dissostichus_mawsoni_GLEAN_10019209	16.0131	1.65282	0	3.27625	4.17742	co_up	*	RASSF8	Ras association (RalGDS/AF-6) domain family (N-terminal) member 8
Dissostichus_mawsoni_GLEAN_10004856	66.9307	19.4771	27.8457	1.78089	1.26521	co_up	bm	RASSF1	Ras association (RalGDS/AF-6) domain family member 1
Dissostichus_mawsoni_GLEAN_10014330	37.6356	3.26405	2.86213	3.52736	3.71694	co_up	bm	rce1b	Ras converting CAAX endopeptidase 1b
Dissostichus_mawsoni_GLEAN_10002462	25.505	9.2199	9.66269	1.46796	1.40028	co_up	*	RHOB	ras homolog family member B
Dissostichus_mawsoni_GLEAN_10010775	107.86	36.0998	17.2595	1.5791	2.6437	co_up	bm	rhoab	ras homolog gene family, member Ab
Dissostichus_mawsoni_GLEAN_10015429	11.9204	0	3.8822	3.63418	1.61849	co_up	*	rasip1	Ras interacting protein 1
Dissostichus_mawsoni_GLEAN_10010669	60.8231	1.97696	0	4.94326	6.92655	co_up	bm	rasgef1bb	RasGEF domain family, member 1Bb
Dissostichus_mawsoni_GLEAN_10016349	12.1651	0	0	4.60468	4.60468	co_up	bm	rasl11b	RAS-like, family 11, member B
Dissostichus_mawsoni_GLEAN_10009944	80.3523	10.3031	5.47947	2.96326	3.87423	co_up	*	rrad	Ras-related associated with diabetes
Dissostichus_mawsoni_GLEAN_10018148	36.4229	14.2276	17.3794	1.35615	1.06747	co_up	bm	rac3b	ras-related C3 botulinum toxin substrate 3b (rho family, small GTP binding protein Rac3)
Dissostichus_mawsoni_GLEAN_10011095	9.68552	2.00439	2.14096	2.27267	2.17757	co_up	bm	rragca	Ras-related GTP binding Ca
Dissostichus_mawsoni_GLEAN_10007122	8.09434	0	0	3.40637	5.70795	co_up	bm	ryk	receptor-like tyrosine kinase
Dissostichus_mawsoni_GLEAN_10003022	17.6307	3.97992	0	2.14728	5.14002	co_up	*	rgcc	regulator of cell cycle
Dissostichus_mawsoni_GLEAN_10007193	16.0377	5.53891	0	1.53379	5.0034	co_up	bm	rgs2	regulator of G-protein signaling 2
Dissostichus_mawsoni_GLEAN_10010994	53.4196	1.69021	18.5379	4.98209	1.52689	co_up	bm	rgs5a	regulator of G-protein signaling 5a
Dissostichus_mawsoni_GLEAN_10019695	8.19806	0	0	4.03528	4.03528	co_up	bm	relt	RELT tumor necrosis factor receptor
Dissostichus_mawsoni_GLEAN_10019398	78.964	21.3567	12.7691	1.88651	2.62854	co_up	*	rtfdc1	replication termination factor 2 domain containing 1
Dissostichus_mawsoni_GLEAN_10012137	18.8184	0	1.32913	4.49841	3.82359	co_up	*	rcn3	reticulocalbin 3, EF-hand calcium binding domain
Dissostichus_mawsoni_GLEAN_10018040	8.1377	2.36146	0	1.78494	4.41298	co_up	*	rai14	retinoic acid induced 14
Dissostichus_mawsoni_GLEAN_10009194	70.1996	16.155	12.9679	2.11948	2.43652	co_up	bm	rxrbb	retinoid x receptor, beta b
Dissostichus_mawsoni_GLEAN_10002153	70.2971	23.134	0	1.60345	7.13539	co_up	*	rnd3b	Rho family GTPase 3b
Dissostichus_mawsoni_GLEAN_10005200	9.98671	0	0	4.15426	5.77831	co_up	*	arhgap32b	Rho GTPase activating protein 32b
Dissostichus_mawsoni_GLEAN_10002469	44.5972	6.00456	1.49708	2.89282	4.89673	co_up	*	si:dkey-65b13.9	rho-associated, coiled-coil containing protein kinase 2b
Dissostichus_mawsoni_GLEAN_10022354	39.7899	5.99158	3.10875	2.73139	3.678	co_up	*	rnaset2	ribonuclease T2
Dissostichus_mawsoni_GLEAN_10008560	24.1621	8.74795	11.6525	1.46573	1.05211	co_up	*	rpn2	ribophorin II
Dissostichus_mawsoni_GLEAN_10018735	20.1936	2.66074	1.61058	2.924	3.64825	co_up	*	rnf6	ring finger protein (C3H2C3 type) 6
Dissostichus_mawsoni_GLEAN_10006206	22.0344	4.80837	3.88641	2.19614	2.50325	co_up	*	rnf10	ring finger protein 10
Dissostichus_mawsoni_GLEAN_10009487	112.558	5.0336	5.35634	4.48293	4.39328	co_up	bm	rnf115	ring finger protein 115
Dissostichus_mawsoni_GLEAN_10021945	32.4981	4.67309	0	2.79791	6.02228	co_up	bm	rnf11a	ring finger protein 11a
Dissostichus_mawsoni_GLEAN_10011972	18.8103	8.99612	4.06279	1.06415	2.21098	co_up	*	rnf141	ring finger protein 141
Dissostichus_mawsoni_GLEAN_10015192	18.8187	4.17366	2.22766	2.17278	3.07857	co_up	*	RNF146	ring finger protein 146
Dissostichus_mawsoni_GLEAN_10011183	11.8945	5.34505	2.14096	1.15402	2.47396	co_up	*	rnf146	ring finger protein 146
Dissostichus_mawsoni_GLEAN_10022125	8.34064	1.26696	1.01574	2.71879	3.03763	co_up	*	rnf167	ring finger protein 167
Dissostichus_mawsoni_GLEAN_10018922	10.9311	1.99254	0	2.45576	4.45037	co_up	*	rlim	ring finger protein, LIM domain interacting
Dissostichus_mawsoni_GLEAN_10009235	66.6411	32.6031	0	1.0314	7.05834	co_up	bm	RBM24	RNA binding motif protein 24
Dissostichus_mawsoni_GLEAN_10019936	33.3006	1.22775	0	4.76146	6.05748	co_up	bm	rbm24a	RNA binding motif protein 24a
Dissostichus_mawsoni_GLEAN_10014200	16.5275	4.91588	2.64852	1.74935	2.64161	co_up	*	rbm25b	RNA binding motif protein 25b
Dissostichus_mawsoni_GLEAN_10020000	11.0829	2.81733	0	1.97593	4.47026	co_up	*	rbm48	RNA binding motif protein 48
Dissostichus_mawsoni_GLEAN_10015468	119.999	9.84084	0	3.6081	7.90688	co_up	bm	rbfox1l	RNA binding protein, fox-1 homolog (C. elegans) 1-like
Dissostichus_mawsoni_GLEAN_10009597	17.9037	5.64658	2.42816	1.66481	2.88232	co_up	*	rtf1	RTF1 homolog, Paf1/RNA polymerase II complex component
Dissostichus_mawsoni_GLEAN_10011135	24.5349	10.4802	0	1.22717	4.86096	co_up	bm	ryr1b	ryanodine receptor 1b (skeletal)
Dissostichus_mawsoni_GLEAN_10014147	34.942	8.68494	0	2.00837	6.12689	co_up	bm	ryr3	ryanodine receptor 3
Dissostichus_mawsoni_GLEAN_10015602	16.1189	1.02353	2.31961	3.97713	2.7968	co_up	*	sun1	Sad1 and UNC84 domain containing 1
Dissostichus_mawsoni_GLEAN_10022443	9.92861	3.09031	2.14316	1.68384	2.21185	co_up	*	sltm	SAFB-like, transcription modulator
Dissostichus_mawsoni_GLEAN_10004152	25.785	1.4637	0	4.13884	4.76871	co_up	*	sik1	salt-inducible kinase 1
Dissostichus_mawsoni_GLEAN_10015005	10.3997	1.91459	0	2.44143	4.33004	co_up	bm	sash1a	SAM and SH3 domain containing 1a
Dissostichus_mawsoni_GLEAN_10010853	112.614	40.156	2.48294	1.4877	5.50319	co_up	bm	SRL	sarcalumenin
Dissostichus_mawsoni_GLEAN_10015834	33.1105	12.5253	6.02597	1.40244	2.45802	co_up	*	slmapb	sarcolemma associated protein b
Dissostichus_mawsoni_GLEAN_10018039	13.9311	2.72737	0	2.35273	3.99069	co_up	*	wu:fi18e02	scavenger receptor class B member 2
Dissostichus_mawsoni_GLEAN_10003723	7.70101	0	0	4.05353	3.94505	co_up	*	scarb2	scavenger receptor class B, member 2
Dissostichus_mawsoni_GLEAN_10020858	12.7317	3.24171	0	1.9736	4.67035	co_up	*	sfmbt2	Scm-like with four mbt domains 2
Dissostichus_mawsoni_GLEAN_10012611	15.9264	1.88828	0	3.07628	5.19083	co_up	*	scyl1	SCY1-like, kinase-like 1
Dissostichus_mawsoni_GLEAN_10004238	7.61265	1.67461	0	2.18457	3.9284	co_up	*	sec24c	SEC24 homolog C, COPII coat complex component
Dissostichus_mawsoni_GLEAN_10015161	8.55171	3.79034	0	1.17389	4.09621	co_up	*	sec63	SEC63 homolog, protein translocation regulator
Dissostichus_mawsoni_GLEAN_10002906	51.0166	2.64815	15.4838	4.26791	1.72021	co_up	*	sfrp1a	secreted frizzled-related protein 1a
Dissostichus_mawsoni_GLEAN_10007371	50.2967	0	6.42288	6.23419	2.96917	co_up	*	spp1	secreted phosphoprotein 1
Dissostichus_mawsoni_GLEAN_10012020	12.3273	0	3.40513	4.62378	1.85608	co_up	bm	scamp2	secretory carrier membrane protein 2
Dissostichus_mawsoni_GLEAN_10008598	13.468	4.00688	5.8684	1.74898	1.1985	co_up	bm	sps2	selenophosphate synthetase 2
Dissostichus_mawsoni_GLEAN_10021351	18.9774	3.5078	7.50745	2.43564	1.33789	co_up	bm	sepn1	selenoprotein N, 1
Dissostichus_mawsoni_GLEAN_10020253	1942.52	553.244	357.519	1.81194	2.44184	co_up	*	sepp1a	selenoprotein P, plasma, 1a
Dissostichus_mawsoni_GLEAN_10016006	10.9496	0	0	4.45281	4.27688	co_up	*	sema7a	semaphorin 7A
Dissostichus_mawsoni_GLEAN_10018503	22.7714	5.76963	6.48393	1.98067	1.81228	co_up	*	2017-09-10	septin 10
Dissostichus_mawsoni_GLEAN_10022235	25.3187	9.37464	0	1.43337	5.66213	co_up	*	srsf1b	serine/arginine-rich splicing factor 1b
Dissostichus_mawsoni_GLEAN_10009615	49.2055	4.04461	8.51248	3.60475	2.53117	co_up	bm	srsf5a	serine/arginine-rich splicing factor 5a
Dissostichus_mawsoni_GLEAN_10015213	16.7157	3.99612	0	2.06453	5.06313	co_up	*	srsf9	serine/arginine-rich splicing factor 9
Dissostichus_mawsoni_GLEAN_10017239	10.3228	1.46554	0	2.81633	4.36776	co_up	bm	stk24b	serine/threonine kinase 24b (STE20 homolog, yeast)
Dissostichus_mawsoni_GLEAN_10010929	97.6413	2.62467	6.30954	5.21728	3.95188	co_up	bm	serpine1	serpin peptidase inhibitor, clade E (nexin, plasminogen activator inhibitor type 1), member 1
Dissostichus_mawsoni_GLEAN_10009696	9.13996	3.01951	0	1.59787	3.2377	co_up	bm	serbp1b	SERPINE1 mRNA binding protein 1b
Dissostichus_mawsoni_GLEAN_10004928	17.8216	3.20347	1.93617	2.47592	3.20235	co_up	*	srfbp1	serum response factor binding protein 1
Dissostichus_mawsoni_GLEAN_10015043	81.6981	24.6687	5.28389	1.72762	3.95063	co_up	bm	sesn1	sestrin 1
Dissostichus_mawsoni_GLEAN_10019992	13.5226	6.13085	2.82087	1.14121	2.26116	co_up	*	sesn2	sestrin 2
Dissostichus_mawsoni_GLEAN_10010824	72.0736	21.418	0	1.75065	7.1714	co_up	bm	stac3	SH3 and cysteine rich domain 3
Dissostichus_mawsoni_GLEAN_10011900	11.8652	1.56663	0	2.921	4.56866	co_up	*	sh3pxd2b	SH3 and PX domains 2B
Dissostichus_mawsoni_GLEAN_10004817	13.8459	3.44371	0	2.00742	4.79139	co_up	bm	sh3bp5la	SH3-binding domain protein 5-like, a
Dissostichus_mawsoni_GLEAN_10009461	12.5501	1.61943	1.30491	2.95414	3.26568	co_up	*	shc1	SHC (Src homology 2 domain containing) transforming protein 1
Dissostichus_mawsoni_GLEAN_10011509	48.1624	6.74793	6.13791	2.83539	2.97209	co_up	bm	si:dkey-42i9.6	shisa family member 4
Dissostichus_mawsoni_GLEAN_10012971	18.9421	3.48951	2.50033	2.4405	2.92141	co_up	bm	si:ch1073-322p19.1	si:ch1073-322p19.1
Dissostichus_mawsoni_GLEAN_10018886	2622.39	70.5423	410.817	5.21625	2.67431	co_up	bm	si:ch1073-406l10.2	si:ch1073-406l10.2
Dissostichus_mawsoni_GLEAN_10021894	14.9587	4.09591	2.18679	1.86873	2.7741	co_up	bm	si:ch211-106h11.3	si:ch211-106h11.3
Dissostichus_mawsoni_GLEAN_10019745	24.733	1.12932	0	4.45291	5.62837	co_up	bm	si:ch211-11n16.2	si:ch211-11n16.2
Dissostichus_mawsoni_GLEAN_10018287	13.8771	0	3.01616	5.35739	2.20192	co_up	*	si:ch211-136m16.8	si:ch211-136m16.8
Dissostichus_mawsoni_GLEAN_10002454	31.5951	4.03099	12.544	2.97049	1.3327	co_up	*	si:ch211-147a11.3	si:ch211-147a11.3
Dissostichus_mawsoni_GLEAN_10006991	33.707	0	7.85805	5.78264	2.1008	co_up	bm	si:ch211-195b13.1	si:ch211-195b13.1
Dissostichus_mawsoni_GLEAN_10005628	466.626	2.09217	13	7.80112	5.16568	co_up	*	si:ch211-196h16.12	si:ch211-196h16.12
Dissostichus_mawsoni_GLEAN_10016715	16.5438	2.886	2.76513	2.51915	2.58087	co_up	bm	si:ch211-214j8.12	si:ch211-214j8.12
Dissostichus_mawsoni_GLEAN_10017627	14.4233	3.16993	5.03565	2.18588	1.51815	co_up	bm	si:ch211-218d20.15	si:ch211-218d20.15
Dissostichus_mawsoni_GLEAN_10019646	11.0909	0	0	4.4713	4.4713	co_up	*	si:ch211-235m3.5	si:ch211-235m3.5
Dissostichus_mawsoni_GLEAN_10016150	15.5153	1.01466	3.27525	3.93462	2.24401	co_up	bm	si:ch211-244b2.4	si:ch211-244b2.4
Dissostichus_mawsoni_GLEAN_10015214	28.3746	11.503	4.11761	1.30259	2.78472	co_up	*	si:ch73-209e20.3	si:ch73-209e20.3
Dissostichus_mawsoni_GLEAN_10012816	22.7374	1.74925	0	3.70026	4.60246	co_up	bm	si:dkey-163m14.2	si:dkey-163m14.2
Dissostichus_mawsoni_GLEAN_10020681	38.117	11.7901	1.34412	1.69286	4.8257	co_up	*	si:dkey-180p18.9	si:dkey-180p18.9
Dissostichus_mawsoni_GLEAN_10020003	63.8384	22.1136	0	1.52949	6.99635	co_up	bm	si:dkey-184p18.2	si:dkey-184p18.2
Dissostichus_mawsoni_GLEAN_10021219	94.5249	0	0	7.56262	7.56262	co_up	*	si:dkey-208k22.3	si:dkey-208k22.3
Dissostichus_mawsoni_GLEAN_10021996	14.5895	5.56768	0	1.38978	4.18413	co_up	*	si:dkey-245p14.7	si:dkey-245p14.7
Dissostichus_mawsoni_GLEAN_10014754	7.80789	0	0	3.96493	3.96493	co_up	*	si:dkey-246g23.2	si:dkey-246g23.2
Dissostichus_mawsoni_GLEAN_10001043	46.2629	11.294	8.31477	2.0343	2.47611	co_up	bm	si:dkey-29d8.3	si:dkey-29d8.3
Dissostichus_mawsoni_GLEAN_10011582	75.2298	0	7.1497	7.23323	3.39535	co_up	*	si:dkey-57k2.6	si:dkey-57k2.6
Dissostichus_mawsoni_GLEAN_10014676	74.5832	33.7798	0	1.14269	6.71891	co_up	bm	si:dkeyp-57f11.2	si:dkeyp-57f11.2
Dissostichus_mawsoni_GLEAN_10021143	13.4397	5.33449	0	1.33308	4.74843	co_up	*	si:dkeyp-68b7.10	si:dkeyp-68b7.10
Dissostichus_mawsoni_GLEAN_10019967	21.2601	3.13975	4.98881	2.75943	2.09138	co_up	*	si:rp71-1p14.7	si:rp71-1p14.7
Dissostichus_mawsoni_GLEAN_10020496	10.169	1.63422	0	2.6375	4.34611	co_up	bm	sfxn3	sideroflexin 3
Dissostichus_mawsoni_GLEAN_10021866	15.5992	4.97894	1.23505	1.64756	3.65883	co_up	*	srp68	signal recognition particle 68
Dissostichus_mawsoni_GLEAN_10007401	30.4462	8.85265	2.37968	1.78208	3.67742	co_up	bm	srpr	signal recognition particle receptor (docking protein)
Dissostichus_mawsoni_GLEAN_10018834	116.539	22.7061	13.0276	2.35966	3.16117	co_up	bm	ssr1	signal sequence receptor, alpha
Dissostichus_mawsoni_GLEAN_10012470	59.6165	5.62992	2.72938	3.40453	4.44907	co_up	*	stat3	signal transducer and activator of transcription 3 (acute-phase response factor)
Dissostichus_mawsoni_GLEAN_10012473	17.5885	1.62607	0	3.43517	5.13656	co_up	bm	stat5a	signal transducer and activator of transcription 5a
Dissostichus_mawsoni_GLEAN_10013160	11.2752	1.96875	0	2.5178	4.49508	co_up	*	stat6	signal transducer and activator of transcription 6, interleukin-4 induced
Dissostichus_mawsoni_GLEAN_10008669	25.6962	9.34618	0	1.45911	5.68348	co_up	*	ssbp1	single-stranded DNA binding protein 1
Dissostichus_mawsoni_GLEAN_10013141	12.0811	2.17634	2.32168	2.47278	2.37951	co_up	*	sirt2	sirtuin 2 (silent mating type information regulation 2, homolog) 2 (S. cerevisiae)
Dissostichus_mawsoni_GLEAN_10021713	18.0417	0	2.54178	5.09694	2.82742	co_up	*	smad1	SMAD family member 1
Dissostichus_mawsoni_GLEAN_10018015	26.9677	6.61634	10.585	2.02713	1.34921	co_up	*	smad7	SMAD family member 7
Dissostichus_mawsoni_GLEAN_10011103	27.3063	3.43436	6.84934	2.99112	1.9952	co_up	*	snip1	Smad nuclear interacting protein
Dissostichus_mawsoni_GLEAN_10000143	99.401	25.6347	6.1645	1.95516	4.0112	co_up	bm	sgta	small glutamine-rich tetratricopeptide repeat (TPR)-containing, alpha
Dissostichus_mawsoni_GLEAN_10001513	287.94	21.2228	0	3.76208	9.16962	co_up	*	smpx	small muscle protein, X-linked
Dissostichus_mawsoni_GLEAN_10021815	25.262	2.27432	0	3.47346	4.95004	co_up	*	smcr8b	Smith-Magenis syndrome chromosome region, candidate 8b
Dissostichus_mawsoni_GLEAN_10017795	10.4098	1.07735	0	3.27238	4.37987	co_up	bm	snai1a	snail family zinc finger 1a
Dissostichus_mawsoni_GLEAN_10000318	31.2726	5.43437	0	2.52471	5.96683	co_up	bm	scn4ab	sodium channel, voltage-gated, type IV, alpha, b
Dissostichus_mawsoni_GLEAN_10019601	14.7891	1.08302	0	3.7714	5.39881	co_up	*	slc1a5	solute carrier family 1 (neutral amino acid transporter), member 5
Dissostichus_mawsoni_GLEAN_10015296	24.3245	2.3733	1.04751	3.35744	4.53737	co_up	bm	slc12a4	solute carrier family 12 (potassium/chloride transporter), member 4
Dissostichus_mawsoni_GLEAN_10020124	13.6976	1.25382	3.36672	3.44952	2.02451	co_up	*	slc15a4	solute carrier family 15 (oligopeptide transporter), member 4
Dissostichus_mawsoni_GLEAN_10000717	33.5379	6.22717	0	2.42914	5.06957	co_up	bm	slc16a10	solute carrier family 16 (aromatic amino acid transporter), member 10
Dissostichus_mawsoni_GLEAN_10005932	19.622	0	0	5.2944	5.2944	co_up	bm	SLC16A3	solute carrier family 16 (monocarboxylate transporter), member 3
Dissostichus_mawsoni_GLEAN_10016536	21.7468	0	0	4.57834	5.44273	co_up	bm	slc16a5a	solute carrier family 16 (monocarboxylate transporter), member 5a
Dissostichus_mawsoni_GLEAN_10010418	7.64236	0	0	3.92527	3.93402	co_up	*	slc17a5	solute carrier family 17 (acidic sugar transporter), member 5
Dissostichus_mawsoni_GLEAN_10017298	13.557	2.87361	1.54114	2.2381	3.13697	co_up	*	im:7144090	solute carrier family 19 (folate transporter), member 1
Dissostichus_mawsoni_GLEAN_10015426	22.4115	1.1302	0	4.30959	5.48617	co_up	bm	slc2a3b	solute carrier family 2 (facilitated glucose transporter), member 3b
Dissostichus_mawsoni_GLEAN_10009363	17.2446	4.3675	0	1.98127	5.10807	co_up	*	SLC2A4	solute carrier family 2 (facilitated glucose transporter), member 4
Dissostichus_mawsoni_GLEAN_10018027	15.5574	1.70421	1.10015	3.19043	3.82183	co_up	bm	slc20a1b	solute carrier family 20 (phosphate transporter), member 1b
Dissostichus_mawsoni_GLEAN_10019354	38.8657	1.57566	2.51787	4.62447	3.94822	co_up	bm	slc25a22	solute carrier family 25 (mitochondrial carrier: glutamate), member 22
Dissostichus_mawsoni_GLEAN_10022223	7.75032	3.60345	0	1.10488	3.95426	co_up	*	slc25a1a	solute carrier family 25 (mitochondrial carrier; citrate transporter), member 1a
Dissostichus_mawsoni_GLEAN_10005627	70.4099	18.6125	2.42677	1.91951	4.85867	co_up	*	slc25a23a	solute carrier family 25 (mitochondrial carrier; phosphate carrier), member 23a
Dissostichus_mawsoni_GLEAN_10007155	30.2889	5.27164	0	2.52247	5.92072	co_up	bm	slc25a25a	solute carrier family 25 (mitochondrial carrier; phosphate carrier), member 25a
Dissostichus_mawsoni_GLEAN_10003397	14.0861	5.75104	4.09789	1.29238	1.78132	co_up	bm	SLC25A28	solute carrier family 25 (mitochondrial iron transporter), member 28
Dissostichus_mawsoni_GLEAN_10007593	75.6594	14.5922	0	2.37432	7.24145	co_up	*	SLC25A30	solute carrier family 25 member 30
Dissostichus_mawsoni_GLEAN_10018066	11.2056	0	1.05316	3.51745	3.41142	co_up	*	slc27a4	solute carrier family 27 (fatty acid transporter), member 4
Dissostichus_mawsoni_GLEAN_10020352	27.4967	13.5119	0	1.02503	5.78119	co_up	*	slc29a1a	solute carrier family 29 (equilibrative nucleoside transporter), member 1a
Dissostichus_mawsoni_GLEAN_10010942	13.1581	1.92479	1.73064	2.77318	2.92657	co_up	bm	SLC29A2	solute carrier family 29 (equilibrative nucleoside transporter), member 2
Dissostichus_mawsoni_GLEAN_10004662	154.752	65.7786	4.51443	1.23427	5.09927	co_up	*	slc35e4	solute carrier family 35, member E4
Dissostichus_mawsoni_GLEAN_10014213	13.3796	0	1.06728	4.32814	3.64802	co_up	*	slc35f6	solute carrier family 35, member F6
Dissostichus_mawsoni_GLEAN_10007210	8.81968	1.55906	0	2.50005	4.14073	co_up	bm	slc38a5b	solute carrier family 38, member 5b
Dissostichus_mawsoni_GLEAN_10020631	12.7908	1.27801	2.04894	3.32314	2.64216	co_up	*	slc41a2b	solute carrier family 41 (magnesium transporter), member 2b
Dissostichus_mawsoni_GLEAN_10013010	31.6103	4.61703	10.8869	2.77536	1.5378	co_up	bm	zgc:63569	solute carrier family 44 (choline transporter), member 2
Dissostichus_mawsoni_GLEAN_10009846	17.6277	1.73099	2.78788	3.34817	2.6606	co_up	bm	slc6a6a	solute carrier family 6 (neurotransmitter transporter), member 6a
Dissostichus_mawsoni_GLEAN_10005883	37.9545	11.6684	0	1.70166	6.2462	co_up	*	slc7a8a	solute carrier family 7 (amino acid transporter light chain, L system), member 8a
Dissostichus_mawsoni_GLEAN_10001867	35.2581	11.7248	4.7279	1.58839	2.89868	co_up	*	slc7a6os	solute carrier family 7, member 6 opposite strand
Dissostichus_mawsoni_GLEAN_10008408	33.5541	1.39122	1.11383	4.59207	4.91289	co_up	bm	SLC9A3R1	solute carrier family 9, subfamily A (NHE3, cation proton antiporter 3), member 3 regulator 1
Dissostichus_mawsoni_GLEAN_10004917	14.5085	1.24436	0	3.54342	4.44023	co_up	bm	slco2b1	solute carrier organic anion transporter family, member 2B1
Dissostichus_mawsoni_GLEAN_10007943	13.5998	0	0	5.46789	4.76551	co_up	*	sorbs1	sorbin and SH3 domain containing 1
Dissostichus_mawsoni_GLEAN_10009223	83.0388	0	27.1221	7.37571	1.61432	co_up	bm	snx10b	sorting nexin 10b
Dissostichus_mawsoni_GLEAN_10010715	13.4465	2.42915	0	2.46871	4.3652	co_up	bm	snx18a	sorting nexin 18a
Dissostichus_mawsoni_GLEAN_10006633	11.9297	0	2.36263	3.60681	2.33609	co_up	bm	SNX2	sorting nexin 2
Dissostichus_mawsoni_GLEAN_10004655	19.5846	7.14932	9.22703	1.45384	1.08578	co_up	bm	snx24	sorting nexin 24
Dissostichus_mawsoni_GLEAN_10009582	12.9701	0	0	4.6414	4.69712	co_up	*	smoc1	SPARC related modular calcium binding 1
Dissostichus_mawsoni_GLEAN_10008119	19.9993	1.17981	0	4.08332	5.32188	co_up	*	spg20b	spastic paraplegia 20b (Troyer syndrome)
Dissostichus_mawsoni_GLEAN_10003641	8.23885	0	0	3.27882	3.31977	co_up	bm	SPAG9	sperm associated antigen 9
Dissostichus_mawsoni_GLEAN_10014451	10.5552	1.09773	1.27062	3.26536	3.05435	co_up	bm	sms	spermine synthase
Dissostichus_mawsoni_GLEAN_10016036	51.4258	2.10779	1.05085	4.60869	5.61286	co_up	*	scaper	S-phase cyclin A-associated protein in the ER
Dissostichus_mawsoni_GLEAN_10020441	15.588	0	0	4.96236	3.96421	co_up	*	zgc:91976	sphingomyelin synthase 1
Dissostichus_mawsoni_GLEAN_10013041	31.4378	0	0	5.63305	5.97443	co_up	bm	s1pr5a	sphingosine-1-phosphate receptor 5a
Dissostichus_mawsoni_GLEAN_10005181	13.7017	1.22093	1.93258	3.4883	2.82575	co_up	*	ska2	spindle and kinetochore associated complex subunit 2
Dissostichus_mawsoni_GLEAN_10008228	23.1121	4.66984	6.37443	2.3072	1.85828	co_up	bm	sf1	splicing factor 1
Dissostichus_mawsoni_GLEAN_10005847	30.8712	14.5594	9.40919	1.08431	1.71412	co_up	*	sf3b2	splicing factor 3b, subunit 2
Dissostichus_mawsoni_GLEAN_10017676	33.1891	6.50626	1.65787	2.35081	4.32331	co_up	bm	spryd7b	SPRY domain containing 7b
Dissostichus_mawsoni_GLEAN_10009455	26.4318	0	4.0264	5.7242	2.71471	co_up	bm	she	Src homology 2 domain containing E
Dissostichus_mawsoni_GLEAN_10011460	19.2987	9.4724	1.27241	1.0267	3.92287	co_up	*	srpk1b	SRSF protein kinase 1b
Dissostichus_mawsoni_GLEAN_10010038	9.8073	0	0	4.01352	4.29386	co_up	*	sox4a	SRY (sex determining region Y)-box 4a
Dissostichus_mawsoni_GLEAN_10008640	58.5055	1.40905	0	5.37578	6.8705	co_up	*	sox4b	SRY (sex determining region Y)-box 4b
Dissostichus_mawsoni_GLEAN_10018866	20.1327	2.60138	4.16957	2.95219	2.27157	co_up	*	SOX17	SRY-box 17
Dissostichus_mawsoni_GLEAN_10014689	18.5416	0	3.67333	4.59751	2.33561	co_up	bm	st8sia6	ST8 alpha-N-acetyl-neuraminide alpha-2,8-sialyltransferase 6
Dissostichus_mawsoni_GLEAN_10009318	26.2634	7.71096	4.06279	1.76807	2.69251	co_up	bm	stard3nl	STARD3 N-terminal like
Dissostichus_mawsoni_GLEAN_10014425	12.1481	1.20553	1.70961	3.33299	2.82899	co_up	*	stard13a	StAR-related lipid transfer (START) domain containing 13a
Dissostichus_mawsoni_GLEAN_10001924	18.502	2.10721	4.9239	3.13428	1.90981	co_up	bm	slka	STE20-like kinase a
Dissostichus_mawsoni_GLEAN_10009390	316.05	1.69967	1.81955	7.53875	7.44043	co_up	bm	steap4	STEAP family member 4
Dissostichus_mawsoni_GLEAN_10019440	15.4353	0	0	4.94816	4.94816	co_up	*	soat2	sterol O-acyltransferase 2
Dissostichus_mawsoni_GLEAN_10015558	22.4842	0	0	5.49084	5.49084	co_up	*	stra13	stimulated by retinoic acid 13 homolog (mouse)
Dissostichus_mawsoni_GLEAN_10018232	25.8634	5.70886	3.02994	2.17964	3.09355	co_up	bm	stub1	STIP1 homology and U-Box containing protein 1
Dissostichus_mawsoni_GLEAN_10016234	29.1956	0	0	7.69365	6.99669	co_up	*	sbno2a	strawberry notch homolog 2a
Dissostichus_mawsoni_GLEAN_10001661	64.159	5.09273	4.78551	3.65514	3.74491	co_up	bm	strn3	striatin, calmodulin binding protein 3
Dissostichus_mawsoni_GLEAN_10007215	57.4104	7.23061	11.5708	2.98912	2.31082	co_up	*	sdf4	stromal cell derived factor 4
Dissostichus_mawsoni_GLEAN_10014395	39.2328	8.61444	6.68218	2.18723	2.55367	co_up	bm	sdf2	stromal cell-derived factor 2
Dissostichus_mawsoni_GLEAN_10002223	9.08807	1.4521	0	2.64583	3.27562	co_up	bm	STT3B	STT3B, subunit of the oligosaccharyltransferase complex (catalytic)
Dissostichus_mawsoni_GLEAN_10006387	78.4409	1.05612	0	6.21476	6.65387	co_up	bm	svila	supervillin a
Dissostichus_mawsoni_GLEAN_10004438	31.0056	1.78669	0	4.11717	5.69747	co_up	bm	svila	supervillin a
Dissostichus_mawsoni_GLEAN_10015549	61.714	29.3723	8.05252	1.07114	2.93809	co_up	*	socs3	suppressor of cytokine signaling 3a (socs3), mRNA
Dissostichus_mawsoni_GLEAN_10004230	33.3616	0	0	6.06012	6.06012	co_up	*	socs3b	suppressor of cytokine signaling 3b
Dissostichus_mawsoni_GLEAN_10014155	26.6314	1.91146	0	3.80038	5.73506	co_up	bm	susd6	sushi domain containing 6
Dissostichus_mawsoni_GLEAN_10015556	50.0525	15.3323	14.1394	1.70687	1.82372	co_up	*	syngr2a	synaptogyrin 2a
Dissostichus_mawsoni_GLEAN_10005652	139.179	18.0329	1.78765	2.94824	6.28273	co_up	*	syngr2b	synaptogyrin 2b
Dissostichus_mawsoni_GLEAN_10020346	24.0221	6.73224	0	1.8352	4.68423	co_up	*	synpo2la	synaptopodin 2-like a
Dissostichus_mawsoni_GLEAN_10004239	324.501	21.6032	2.16698	3.90891	7.22639	co_up	*	synpo2lb	synaptopodin 2-like b
Dissostichus_mawsoni_GLEAN_10021362	40.8169	12.1381	7.23776	1.74962	2.49555	co_up	bm	syncrip	synaptotagmin binding, cytoplasmic RNA interacting protein
Dissostichus_mawsoni_GLEAN_10010060	14.2845	5.11238	0	1.48238	4.83638	co_up	bm	SDC2	syndecan 2
Dissostichus_mawsoni_GLEAN_10004867	108.537	13.8172	3.02147	2.97365	5.16679	co_up	bm	tardbp	TAR DNA binding protein
Dissostichus_mawsoni_GLEAN_10013690	65.9425	20.5078	6.1645	1.68504	3.41915	co_up	bm	tardbpl	TAR DNA binding protein, like
Dissostichus_mawsoni_GLEAN_10005739	19.3594	1.98463	0	3.28609	5.27496	co_up	bm	wu:fj64h06	TATA-box binding protein associated factor, RNA polymerase I, C
Dissostichus_mawsoni_GLEAN_10008340	19.5461	0	0	5.28881	5.28881	co_up	*	TATDN3	TatD DNase domain containing 3
Dissostichus_mawsoni_GLEAN_10009215	161.933	36.5484	13.9773	2.14752	3.53424	co_up	*	tax1bp1b	Tax1 (human T-cell leukemia virus type I) binding protein 1b
Dissostichus_mawsoni_GLEAN_10022026	13.8244	0	1.78521	4.1349	2.95305	co_up	*	tbc1d1	TBC1 (tre-2/USP6, BUB2, cdc16) domain family, member 1
Dissostichus_mawsoni_GLEAN_10020146	9.13247	2.22504	1.43305	2.03717	2.67192	co_up	bm	tbc1d10aa	TBC1 domain family, member 10Aa
Dissostichus_mawsoni_GLEAN_10001109	21.7025	3.10179	1.87525	2.80669	3.53271	co_up	bm	tbc1d15	TBC1 domain family, member 15
Dissostichus_mawsoni_GLEAN_10021057	11.4284	0	0	3.79349	4.09863	co_up	*	tnw	tenascin W
Dissostichus_mawsoni_GLEAN_10008863	72.1086	0	0	7.1721	7.1721	co_up	*	tns2a	tensin 2a
Dissostichus_mawsoni_GLEAN_10013772	30.4899	1.67564	0	4.18555	5.81677	co_up	*	tesk2	testis-specific kinase 2
Dissostichus_mawsoni_GLEAN_10004348	42.5589	5.52841	0	2.94452	6.41139	co_up	*	tspan31	tetraspanin 31
Dissostichus_mawsoni_GLEAN_10000451	13.6923	3.43997	1.51504	1.9929	3.17594	co_up	bm	tab2	TGF-beta activated kinase 1/MAP3K7 binding protein 2
Dissostichus_mawsoni_GLEAN_10001566	660.887	21.7895	24.658	4.9227	4.74428	co_up	bm	txnipa	thioredoxin interacting protein a
Dissostichus_mawsoni_GLEAN_10009634	18.6296	1.86265	2.96709	3.32217	2.65048	co_up	*	tmx1	thioredoxin-related transmembrane protein 1
Dissostichus_mawsoni_GLEAN_10009122	41.6252	12.477	0	1.73819	6.37939	co_up	bm	tarsl2	threonyl-tRNA synthetase-like 2
Dissostichus_mawsoni_GLEAN_10009027	142.105	17.8727	5.03585	2.99113	4.81858	co_up	bm	thbd	thrombomodulin
Dissostichus_mawsoni_GLEAN_10021517	174.297	2.1432	4.33922	6.34564	5.32797	co_up	bm	THBS1	thrombospondin 1
Dissostichus_mawsoni_GLEAN_10014152	19.8585	0	4.38176	5.19778	2.18017	co_up	bm	THBS1	thrombospondin 1
Dissostichus_mawsoni_GLEAN_10021554	26.5811	0	5.38248	4.80525	2.30406	co_up	bm	thbs3a	thrombospondin 3a
Dissostichus_mawsoni_GLEAN_10010275	14.02	2.56909	1.7759	2.44816	2.98086	co_up	*	thrap3b	thyroid hormone receptor associated protein 3b
Dissostichus_mawsoni_GLEAN_10013118	36.6582	17.2095	7.51614	1.09093	2.28607	co_up	bm	trip12	thyroid hormone receptor interactor 12
Dissostichus_mawsoni_GLEAN_10009327	9.77501	2.45628	0	1.99262	4.2891	co_up	*	TRIP6	thyroid hormone receptor interactor 6
Dissostichus_mawsoni_GLEAN_10004227	34.1551	2.78219	13.2967	3.61781	1.36103	co_up	*	timp2a	TIMP metallopeptidase inhibitor 2a
Dissostichus_mawsoni_GLEAN_10015553	657.957	9.26695	29.271	6.14975	4.49045	co_up	*	timp2b	TIMP metallopeptidase inhibitor 2b
Dissostichus_mawsoni_GLEAN_10001507	22.3134	2.20882	0	3.33656	5.47984	co_up	bm	TIMP3	TIMP metallopeptidase inhibitor 3
Dissostichus_mawsoni_GLEAN_10020046	88.2673	11.2693	19.9857	2.96948	2.14291	co_up	*	tfpi2	tissue factor pathway inhibitor 2
Dissostichus_mawsoni_GLEAN_10008860	16.2689	0	0	5.02404	5.02404	co_up	*	tfpia	tissue factor pathway inhibitor a
Dissostichus_mawsoni_GLEAN_10012495	8238.28	709.735	8.18736	3.53699	9.97473	co_up	*	tcap	titin-cap (telethonin)
Dissostichus_mawsoni_GLEAN_10022488	19.0533	6.55915	7.7162	1.53846	1.30408	co_up	bm	tmem9b	TMEM9 domain family, member B
Dissostichus_mawsoni_GLEAN_10018990	98.1013	5.27014	17.6042	4.21836	2.47835	co_up	*	tnip1	TNFAIP3 interacting protein 1
Dissostichus_mawsoni_GLEAN_10021776	101.745	0	2.64194	7.66881	5.26722	co_up	*	tnip2	TNFAIP3 interacting protein 2
Dissostichus_mawsoni_GLEAN_10014118	13.624	0	0	4.76808	4.58987	co_up	bm	TLR5	toll-like receptor 5
Dissostichus_mawsoni_GLEAN_10017792	9.11596	1.93282	1.04395	2.23769	3.12634	co_up	bm	top1l	topoisomerase (DNA) I, like
Dissostichus_mawsoni_GLEAN_10012500	24.4988	5.12057	4.40737	2.25833	2.47472	co_up	bm	tlk2	tousled-like kinase 2
Dissostichus_mawsoni_GLEAN_10015251	242.984	53.8149	39.9958	2.17478	2.60294	co_up	bm	tecrb	trans-2,3-enoyl-CoA reductase b
Dissostichus_mawsoni_GLEAN_10016791	63.6564	2.35734	13.2423	4.75507	2.26515	co_up	*	tcn2	transcobalamin II
Dissostichus_mawsoni_GLEAN_10022327	8.28262	1.10188	0	2.91012	4.05009	co_up	*	tfb2m	transcription factor B2, mitochondrial
Dissostichus_mawsoni_GLEAN_10011483	11.0121	2.12607	0	2.37283	4.00694	co_up	bm	tfeb	transcription factor EB
Dissostichus_mawsoni_GLEAN_10003640	388.657	179.626	6.29467	1.1135	5.94822	co_up	*	tob1b	transducer of ERBB2, 1b
Dissostichus_mawsoni_GLEAN_10021039	197.919	1.28752	37.9376	7.26417	2.38321	co_up	*	tfa	transferrin-a
Dissostichus_mawsoni_GLEAN_10019823	11.2573	0	2.17573	4.49279	2.37129	co_up	*	TGFBR2	transforming growth factor beta receptor II
Dissostichus_mawsoni_GLEAN_10003272	9.79084	1.99229	1.06411	2.297	3.20179	co_up	*	tgfb1a	transforming growth factor, beta 1a
Dissostichus_mawsoni_GLEAN_10011439	16.8189	2.52685	5.42764	2.73467	1.63169	co_up	*	tgfbr2	transforming growth factor, beta receptor II
Dissostichus_mawsoni_GLEAN_10016858	29.9546	2.48676	10.3984	3.59044	1.52642	co_up	*	TACC1	transforming, acidic coiled-coil containing protein 1
Dissostichus_mawsoni_GLEAN_10017917	10.4878	0	1.92489	3.5528	2.44586	co_up	*	tacc1	transforming, acidic coiled-coil containing protein 1
Dissostichus_mawsoni_GLEAN_10007597	35.3238	3.88316	10.133	3.18534	1.80158	co_up	bm	tgm1l1	transglutaminase 1 like 1
Dissostichus_mawsoni_GLEAN_10016759	7.97236	0	0	3.99501	3.99501	co_up	*	si:ch1073-392o20.2	trans-golgi network protein 2
Dissostichus_mawsoni_GLEAN_10003423	26.6681	10.8459	11.5708	1.29797	1.20463	co_up	bm	tomm34	translocase of outer mitochondrial membrane 34
Dissostichus_mawsoni_GLEAN_10011255	19.2879	3.14926	7.07002	2.61461	1.44791	co_up	*	tram1	translocation associated membrane protein 1
Dissostichus_mawsoni_GLEAN_10005594	8.22937	0	0	4.04078	4.04078	co_up	*	tmco4	transmembrane and coiled-coil domains 4
Dissostichus_mawsoni_GLEAN_10000790	60.1355	13.4022	29.9133	2.16575	1.00743	co_up	bm	tmed9	transmembrane p24 trafficking protein 9
Dissostichus_mawsoni_GLEAN_10011590	12.6518	2.28741	4.58122	2.46756	1.46554	co_up	*	tmem131	transmembrane protein 131
Dissostichus_mawsoni_GLEAN_10005560	16.5321	8.05454	1.82413	1.0374	3.17999	co_up	*	tmem199	transmembrane protein 199
Dissostichus_mawsoni_GLEAN_10014116	38.2748	5.6917	0	2.74946	6.25832	co_up	*	tmem214	transmembrane protein 214
Dissostichus_mawsoni_GLEAN_10008673	17.4689	0	0	5.12672	5.12672	co_up	*	tmem243a	transmembrane protein 243, mitochondrial a
Dissostichus_mawsoni_GLEAN_10001121	8.04916	3.35919	0	1.26072	4.00884	co_up	*	tmem259	transmembrane protein 259
Dissostichus_mawsoni_GLEAN_10022485	28.0456	7.97111	0	1.81492	5.8097	co_up	*	tmem41b	transmembrane protein 41B
Dissostichus_mawsoni_GLEAN_10003302	30.9666	12.4035	0	1.31997	5.95264	co_up	*	tmem97	transmembrane protein 97
Dissostichus_mawsoni_GLEAN_10015375	12.1907	0	1.55456	4.24733	2.9712	co_up	bm	tap1	transporter 1, ATP-binding cassette, sub-family B (MDR/TAP)
Dissostichus_mawsoni_GLEAN_10007079	33.1102	7.825	0	2.08111	6.0492	co_up	*	trib3	tribbles pseudokinase 3
Dissostichus_mawsoni_GLEAN_10011343	93.7134	1.894	0	5.62875	7.55018	co_up	*	tnrc18	trinucleotide repeat containing 18
Dissostichus_mawsoni_GLEAN_10001640	12.2692	0	0	6.3742	4.67508	co_up	bm	trioa	trio Rho guanine nucleotide exchange factor a
Dissostichus_mawsoni_GLEAN_10000603	18.0624	1.99229	0	3.18049	5.17492	co_up	bm	TRIM29	tripartite motif containing 29
Dissostichus_mawsoni_GLEAN_10009967	11.2662	2.5438	1.76569	2.14694	2.6737	co_up	*	si:ch73-244f7.4	tripeptidyl peptidase II
Dissostichus_mawsoni_GLEAN_10017665	50.8865	5.9734	0	3.09066	6.66921	co_up	*	tfg	trk-fused gene
Dissostichus_mawsoni_GLEAN_10017070	8.17509	2.04796	0	1.99705	4.03123	co_up	*	tmod2	tropomodulin 2
Dissostichus_mawsoni_GLEAN_10015774	1312.88	10.5773	5.58638	6.95562	7.87661	co_up	bm	tnnc1a	troponin C type 1a (slow)
Dissostichus_mawsoni_GLEAN_10018662	161.884	45.0231	54.4838	1.84622	1.57106	co_up	bm	tnnt2e	troponin T2e, cardiac
Dissostichus_mawsoni_GLEAN_10010104	29.17	0	0	5.86641	5.86641	co_up	bm	try	trypsin
Dissostichus_mawsoni_GLEAN_10012825	176.307	27.8594	17.8586	2.66185	3.3034	co_up	*	tbca	tubulin cofactor a
Dissostichus_mawsoni_GLEAN_10008163	39.6862	12.5912	14.5189	1.65622	1.45071	co_up	*	tbcb	tubulin folding cofactor B
Dissostichus_mawsoni_GLEAN_10019419	9.97425	3.0045	0	1.73108	4.31821	co_up	bm	tubb1	tubulin, beta 1 class VI
Dissostichus_mawsoni_GLEAN_10019966	10.8675	0	0	4.44195	4.44195	co_up	*	tinagl1	tubulointerstitial nephritis antigen-like 1
Dissostichus_mawsoni_GLEAN_10009453	99.7759	25.1596	9.54855	1.98758	3.38534	co_up	bm	tuft1a	tuftelin 1a
Dissostichus_mawsoni_GLEAN_10007424	12.3928	2.34477	0	2.40198	3.71932	co_up	*	tnfrsf19	tumor necrosis factor receptor superfamily, member 19
Dissostichus_mawsoni_GLEAN_10020317	26.8126	0	0	5.74484	5.00262	co_up	*	tnfaip3	tumor necrosis factor, alpha-induced protein 3
Dissostichus_mawsoni_GLEAN_10003364	40.6456	6.69993	4.23106	2.60088	3.26401	co_up	*	tnfaip6	tumor necrosis factor, alpha-induced protein 6
Dissostichus_mawsoni_GLEAN_10001778	70.1793	6.10466	7.73031	3.52306	3.18245	co_up	bm	YWHAE	tyrosine 3-monooxygenase/tryptophan 5-monooxygenase activation protein, epsilon
Dissostichus_mawsoni_GLEAN_10014088	62.8038	19.2587	3.59326	1.70534	4.12749	co_up	bm	YWHAG	tyrosine 3-monooxygenase/tryptophan 5-monooxygenase activation protein, gamma
Dissostichus_mawsoni_GLEAN_10014578	24.681	4.55967	4.1725	2.4364	2.56442	co_up	*	tyk2	tyrosine kinase 2
Dissostichus_mawsoni_GLEAN_10013030	7.56078	0	0	3.91854	3.91854	co_up	*	ubn2b	ubinuclein 2b
Dissostichus_mawsoni_GLEAN_10004832	79.2995	30.6569	5.2272	1.3711	3.9232	co_up	*	ubqln4	ubiquilin 4
Dissostichus_mawsoni_GLEAN_10019964	37.9038	6.76984	1.14967	2.48515	5.04305	co_up	*	ubqln4	ubiquilin 4
Dissostichus_mawsoni_GLEAN_10019933	376.61	9.90388	123.761	5.24893	1.60551	co_up	bm	uqcrb	ubiquinol-cytochrome c reductase binding protein
Dissostichus_mawsoni_GLEAN_10008903	25.1402	5.29064	5.71067	2.24848	2.13826	co_up	*	ubap2l	ubiquitin associated protein 2-like
Dissostichus_mawsoni_GLEAN_10019186	26.7098	6.76083	0	1.9821	5.7393	co_up	*	UBE2H	ubiquitin conjugating enzyme E2H
Dissostichus_mawsoni_GLEAN_10022033	85.4697	29.8972	0	1.5154	7.41734	co_up	*	UBE2K	ubiquitin conjugating enzyme E2K
Dissostichus_mawsoni_GLEAN_10010833	11.0851	2.67291	0	2.05214	3.60578	co_up	*	ubr4	ubiquitin protein ligase E3 component n-recognin 4
Dissostichus_mawsoni_GLEAN_10011588	27.0698	0	0	5.48605	5.79429	co_up	*	UBE3A	ubiquitin protein ligase E3A
Dissostichus_mawsoni_GLEAN_10022452	18.7391	0	1.31291	5.11295	3.83521	co_up	*	usp10	ubiquitin specific peptidase 10
Dissostichus_mawsoni_GLEAN_10016372	69.3265	11.4561	0	2.59729	7.11534	co_up	*	usp13	ubiquitin specific peptidase 13 (isopeptidase T-3)
Dissostichus_mawsoni_GLEAN_10020715	21.6291	2.66634	0	3.02004	5.4349	co_up	bm	USP15	ubiquitin specific peptidase 15
Dissostichus_mawsoni_GLEAN_10001585	95.98	39.7906	5.9394	1.27031	4.01434	co_up	*	usp25	ubiquitin specific peptidase 25
Dissostichus_mawsoni_GLEAN_10018697	261.432	61.2512	3.01413	2.09363	6.43855	co_up	*	usp28	ubiquitin specific peptidase 28
Dissostichus_mawsoni_GLEAN_10021709	21.3109	1.34193	0	3.98921	5.87988	co_up	*	usp38	ubiquitin specific peptidase 38
Dissostichus_mawsoni_GLEAN_10007737	81.2995	12.3696	7.17367	2.71645	3.50246	co_up	bm	usp4	ubiquitin specific peptidase 4 (proto-oncogene)
Dissostichus_mawsoni_GLEAN_10022469	34.8764	5.30178	1.34216	2.7177	4.69962	co_up	*	usp47	ubiquitin specific peptidase 47
Dissostichus_mawsoni_GLEAN_10011737	56.9954	18.7641	4.97854	1.60287	3.51705	co_up	*	usp5	ubiquitin specific peptidase 5 (isopeptidase T)
Dissostichus_mawsoni_GLEAN_10017625	12.2089	1.7224	0	2.82544	3.86368	co_up	bm	usp9	ubiquitin specific peptidase 9
Dissostichus_mawsoni_GLEAN_10014415	27.0931	10.351	7.37219	1.38816	1.87776	co_up	*	uspl1	ubiquitin specific peptidase like 1
Dissostichus_mawsoni_GLEAN_10016097	17.8835	5.26371	0	1.76448	5.16056	co_up	*	ube2h	ubiquitin-conjugating enzyme E2H (UBC8 homolog, yeast)
Dissostichus_mawsoni_GLEAN_10015895	27.3788	7.43987	5.41727	1.87971	2.33742	co_up	bm	ube2q1	ubiquitin-conjugating enzyme E2Q family member 1
Dissostichus_mawsoni_GLEAN_10003154	35.3471	14.6545	3.06464	1.27025	3.5278	co_up	*	ube2z	ubiquitin-conjugating enzyme E2Z
Dissostichus_mawsoni_GLEAN_10013269	80.4874	22.0947	5.66417	1.86506	3.82883	co_up	*	uba1	ubiquitin-like modifier activating enzyme 1
Dissostichus_mawsoni_GLEAN_10009045	16.3125	0	0	4.6097	5.02791	co_up	bm	b4galt6	UDP-Gal:betaGlcNAc beta 1,4- galactosyltransferase, polypeptide 6
Dissostichus_mawsoni_GLEAN_10010391	17.9157	5.25684	4.61348	1.76896	1.9573	co_up	bm	ugp2b	UDP-glucose pyrophosphorylase 2b
Dissostichus_mawsoni_GLEAN_10016251	11.9386	4.85278	3.12266	1.29875	1.93479	co_up	*	uap1	UDP-N-acetylglucosamine pyrophosphorylase 1
Dissostichus_mawsoni_GLEAN_10016157	19.8672	0	0	4.48689	5.01187	co_up	bm	uhrf1bp1l	UHRF1 binding protein 1-like
Dissostichus_mawsoni_GLEAN_10003300	13.513	2.70161	1.09009	2.32246	3.63183	co_up	bm	ulk2	unc-51 like autophagy activating kinase 2
Dissostichus_mawsoni_GLEAN_10012690	47.2079	10.3435	5.50055	2.1903	3.10138	co_up	bm	ucp2	uncoupling protein 2
Dissostichus_mawsoni_GLEAN_10009683	99.5682	11.5675	11.6949	3.10561	3.08981	co_up	bm	uck2b	uridine-cytidine kinase 2b
Dissostichus_mawsoni_GLEAN_10021692	14.7059	3.45445	1.59621	2.08987	3.20367	co_up	*	uso1	USO1 vesicle transport factor
Dissostichus_mawsoni_GLEAN_10019939	16.4821	7.3665	7.77232	1.16185	1.08448	co_up	*	vps28	vacuolar protein sorting 28 (yeast)
Dissostichus_mawsoni_GLEAN_10010882	25.8295	10.2081	11.9907	1.33931	1.1071	co_up	*	vps37a	vacuolar protein sorting 37A
Dissostichus_mawsoni_GLEAN_10021015	56.6025	5.85311	9.38153	3.27359	2.59297	co_up	bm	vps4b	vacuolar protein sorting 4b homolog B (S. cerevisiae)
Dissostichus_mawsoni_GLEAN_10013074	23.0589	4.99588	3.00455	2.20651	2.9401	co_up	bm	vmp1	vacuole membrane protein 1
Dissostichus_mawsoni_GLEAN_10014032	60.7562	26.3088	6.46166	1.20749	3.23305	co_up	bm	vamp2	vesicle-associated membrane protein 2
Dissostichus_mawsoni_GLEAN_10017516	106.936	5.01011	7.0303	4.41576	3.92702	co_up	*	vsg1	vessel-specific 1
Dissostichus_mawsoni_GLEAN_10012380	46.1456	0	2.27721	6.52812	4.34085	co_up	*	maff	v-maf avian musculoaponeurotic fibrosarcoma oncogene homolog F
Dissostichus_mawsoni_GLEAN_10012430	16.1026	1.0721	0	3.90878	5.00922	co_up	bm	mafk	v-maf avian musculoaponeurotic fibrosarcoma oncogene homolog K
Dissostichus_mawsoni_GLEAN_10011926	13.7043	1.06454	0	3.68633	4.00194	co_up	*	mycn	v-myc avian myelocytomatosis viral oncogene neuroblastoma derived homolog
Dissostichus_mawsoni_GLEAN_10019557	8.46952	1.97922	0	2.09735	4.08228	co_up	bm	vhl	von Hippel-Lindau tumor suppressor
Dissostichus_mawsoni_GLEAN_10005595	51.0067	3.41959	3.92906	3.89879	3.69843	co_up	bm	vwa1	von Willebrand factor A domain containing 1
Dissostichus_mawsoni_GLEAN_10008161	18.4932	4.14786	0	2.15656	4.79033	co_up	*	relb	v-rel avian reticuloendotheliosis viral oncogene homolog B
Dissostichus_mawsoni_GLEAN_10017057	10.5639	5.1594	0	1.03387	4.40107	co_up	*	WHAMM	WAS protein homolog associated with actin, golgi membranes and microtubules
Dissostichus_mawsoni_GLEAN_10012980	29.4497	10.9441	7.26696	1.4281	2.01883	co_up	*	wbp2nl	WBP2 N-terminal like
Dissostichus_mawsoni_GLEAN_10017873	49.9764	9.21463	5.65289	2.43925	3.14419	co_up	*	wdr1	WD repeat domain 1
Dissostichus_mawsoni_GLEAN_10005949	13.6851	1.87091	1.50545	2.87079	3.18434	co_up	*	wdr13	WD repeat domain 13
Dissostichus_mawsoni_GLEAN_10021306	29.5592	2.27421	3.66715	3.70017	3.01088	co_up	bm	wdr20b	WD repeat domain 20b
Dissostichus_mawsoni_GLEAN_10001220	10.8794	3.77676	0	1.52638	4.44353	co_up	bm	wdr45b	WD repeat domain 45B
Dissostichus_mawsoni_GLEAN_10013579	14.1879	4.71011	2.50903	1.59083	2.49946	co_up	bm	wdr5	WD repeat domain 5
Dissostichus_mawsoni_GLEAN_10015052	53.3111	18.0675	7.73063	1.56104	2.78578	co_up	bm	wtap	Wilms tumor 1 associated protein
Dissostichus_mawsoni_GLEAN_10020012	24.4994	2.76162	6.21042	3.14916	1.97998	co_up	*	wisp1b	WNT1 inducible signaling pathway protein 1b
Dissostichus_mawsoni_GLEAN_10005894	12.9674	0	0	4.69682	4.69682	co_up	*	wu:fj40g07	wu:fj40g07
Dissostichus_mawsoni_GLEAN_10010176	15.1335	4.53899	0	1.7373	4.91967	co_up	bm	wbp1lb	WW domain binding protein 1-like b
Dissostichus_mawsoni_GLEAN_10002740	12.3784	0	3.04947	4.7151	2.02119	co_up	bm	xdh	xanthine dehydrogenase
Dissostichus_mawsoni_GLEAN_10008781	304.302	9.80976	5.55027	4.95514	5.7768	co_up	bm	xirp1	xin actin binding repeat containing 1
Dissostichus_mawsoni_GLEAN_10019052	14.4783	3.51675	0	2.04158	4.85582	co_up	*	xiap	X-linked inhibitor of apoptosis
Dissostichus_mawsoni_GLEAN_10009797	7.54211	1.15393	0	2.70841	3.91497	co_up	*	yap1	Yes-associated protein 1
Dissostichus_mawsoni_GLEAN_10019993	12.9817	0	2.82087	4.88967	2.20227	co_up	*	yrk	Yes-related kinase
Dissostichus_mawsoni_GLEAN_10008414	25.6327	6.64583	10.0661	1.94746	1.34848	co_up	*	ypel3	yippee-like 3
Dissostichus_mawsoni_GLEAN_10021275	36.6297	3.22586	0	3.50526	6.19494	co_up	bm	ypel5	yippee-like 5
Dissostichus_mawsoni_GLEAN_10006701	25.3929	1.76544	0	3.84633	5.66635	co_up	*	yod1	YOD1 deubiquitinase
Dissostichus_mawsoni_GLEAN_10021320	14.2534	3.37639	1.20997	2.07775	3.55826	co_up	*	ythdf2	YTH N(6)-methyladenosine RNA binding protein 2
Dissostichus_mawsoni_GLEAN_10018752	8.05236	0	0	3.31658	4.00941	co_up	*	ythdf3	YTH N(6)-methyladenosine RNA binding protein 3
Dissostichus_mawsoni_GLEAN_10019688	269.861	24.0241	36.6215	3.48966	2.88145	co_up	bm	zgc:162730	ZFP36 ring finger protein
Dissostichus_mawsoni_GLEAN_10003833	8.46793	1.09095	0	2.95642	4.08201	co_up	*	zgc:100846	zgc:100846
Dissostichus_mawsoni_GLEAN_10000558	68.7788	12.4773	11.5312	2.46266	2.57642	co_up	bm	zgc:101715	zgc:101715
Dissostichus_mawsoni_GLEAN_10019922	108.381	22.3491	25.5376	2.27782	2.08542	co_up	*	zgc:111986	zgc:111986
Dissostichus_mawsoni_GLEAN_10000394	51.1425	3.56385	9.40862	3.84301	2.44247	co_up	bm	zgc:112160	zgc:112160
Dissostichus_mawsoni_GLEAN_10020583	11.1805	0	0	4.48291	4.48291	co_up	bm	zgc:162183	zgc:162183
Dissostichus_mawsoni_GLEAN_10015463	67.1417	2.48323	15.7155	4.75692	2.09502	co_up	*	zgc:174888	zgc:174888
Dissostichus_mawsoni_GLEAN_10019145	18.5499	1.71168	0	3.43793	4.91248	co_up	*	zgc:66433	zgc:66433
Dissostichus_mawsoni_GLEAN_10014835	8.51496	2.66374	0	1.67655	4.09	co_up	bm	zgc:77486	zgc:77486
Dissostichus_mawsoni_GLEAN_10020047	21.6691	10.2081	7.63042	1.08592	1.5058	co_up	bm	zgc:85777	zgc:85777
Dissostichus_mawsoni_GLEAN_10004496	11.3503	2.13273	0	2.41196	4.50466	co_up	*	znrf2a	zinc and ring finger 2a
Dissostichus_mawsoni_GLEAN_10019847	8.75829	1.28309	1.37783	2.77103	2.66825	co_up	*	zbtb12.1	zinc finger and BTB domain containing 12, tandem duplicate 1
Dissostichus_mawsoni_GLEAN_10010233	22.7768	3.22107	0	2.82195	5.50949	co_up	bm	zbtb16b	zinc finger and BTB domain containing 16b
Dissostichus_mawsoni_GLEAN_10021538	12.9873	0	0	4.81963	4.69903	co_up	*	zbtb42	zinc finger and BTB domain containing 42
Dissostichus_mawsoni_GLEAN_10002620	24.8527	10.7042	2.21805	1.21523	3.48604	co_up	*	zc3h11a	zinc finger CCCH-type containing 11A
Dissostichus_mawsoni_GLEAN_10004056	8.44572	0	1.33814	3.67609	2.65799	co_up	*	si:ch211-216l23.1	zinc finger protein 423
Dissostichus_mawsoni_GLEAN_10020454	31.4336	7.37685	1.58205	2.09123	4.31244	co_up	bm	znf503	zinc finger protein 503
Dissostichus_mawsoni_GLEAN_10021010	10.6163	2.97329	2.94392	1.83615	1.85047	co_up	*	znf521	zinc finger protein 521
Dissostichus_mawsoni_GLEAN_10006293	19.8202	1.26301	0	3.97203	5.3089	co_up	*	ZFAND3	zinc finger, AN1-type domain 3
Dissostichus_mawsoni_GLEAN_10020173	254.033	21.5441	0	3.55965	8.98887	co_up	*	zfand5a	zinc finger, AN1-type domain 5a
Dissostichus_mawsoni_GLEAN_10013634	83.1557	17.4198	14.8087	2.25509	2.48937	co_up	*	zfand5b	zinc finger, AN1-type domain 5b
Dissostichus_mawsoni_GLEAN_10021508	48.3666	3.59913	0	3.74829	6.59594	co_up	bm	ZFYVE1	zinc finger, FYVE domain containing 1
Dissostichus_mawsoni_GLEAN_10017964	17.0384	0	3.9947	5.09072	2.09263	co_up	*	zmynd19	zinc finger, MYND-type containing 19
Dissostichus_mawsoni_GLEAN_10019404	20.7387	4.71131	1.27319	2.13813	4.02581	co_up	*	znfx1	zinc finger, NFX1-type containing 1
Dissostichus_mawsoni_GLEAN_10012046	24.6866	9.76269	2.91637	1.33838	3.08148	co_up	bm	ZRANB1	zinc finger, RAN-binding domain containing 1
Dissostichus_mawsoni_GLEAN_10020410	13.8787	2.90419	4.22302	2.25666	1.71653	co_up	bm	zranb1b	zinc finger, RAN-binding domain containing 1b
Dissostichus_mawsoni_GLEAN_10014100	8.34239	0	0	4.00936	4.1176	co_up	*	zzef1	zinc finger, ZZ-type with EF hand domain 1
Dissostichus_mawsoni_GLEAN_10011980	1302.85	11923.2	4405.55	-3.19403	-1.75765	co_down	bm	akip1	A kinase (PRKA) interacting protein 1
Dissostichus_mawsoni_GLEAN_10021669	61.9106	878.323	235.585	-3.82649	-1.92799	co_down	bm	aimp1	aminoacyl tRNA synthetase complex-interacting multifunctional protein 1
Dissostichus_mawsoni_GLEAN_10015772	1.33181	54.7789	67.8813	-5.36216	-5.67155	co_down	bm	alas1	aminolevulinate, delta-, synthase 1
Dissostichus_mawsoni_GLEAN_10002016	3.54652	66.1039	518.084	-4.22026	-7.19064	co_down	bm	agr2	anterior gradient 2
Dissostichus_mawsoni_GLEAN_10001223	57.3523	654.963	341.91	-3.51349	-2.57569	co_down	bm	apobec2a	apolipoprotein B mRNA editing enzyme, catalytic polypeptide-like 2a
Dissostichus_mawsoni_GLEAN_10020903	53.1394	607.566	493.34	-3.51519	-3.21473	co_down	bm	atp5l	ATP synthase, H+ transporting, mitochondrial F0 complex, subunit g
Dissostichus_mawsoni_GLEAN_10007679	50.51	3696.7	499.511	-6.19353	-3.30588	co_down	*	atp5o	ATP synthase, H+ transporting, mitochondrial F1 complex, O subunit
Dissostichus_mawsoni_GLEAN_10017332	226.347	5304.77	1725.2	-4.55068	-2.93016	co_down	bm	atp5j	ATP synthase, H+ transporting, mitochondrial Fo complex, subunit F6
Dissostichus_mawsoni_GLEAN_10013332	130.673	1274.62	477.703	-3.28603	-1.87015	co_down	bm	btf3	basic transcription factor 3
Dissostichus_mawsoni_GLEAN_10013545	54.4653	489.23	1373.61	-3.1671	-4.65649	co_down	bm	CALM3	calmodulin 3 (phosphorylase kinase, delta)
Dissostichus_mawsoni_GLEAN_10007696	603.247	11049.3	3843.79	-4.19506	-2.67171	co_down	bm	si:dkeyp-44a8.4	collagen, type XXIII, alpha 1
Dissostichus_mawsoni_GLEAN_10016007	1.68146	139.741	109.117	-6.3769	-6.02002	co_down	bm	commd4	COMM domain containing 4
Dissostichus_mawsoni_GLEAN_10007022	112.099	2321.73	787.631	-4.37235	-2.81275	co_down	bm	cox17	COX17 cytochrome c oxidase copper chaperone
Dissostichus_mawsoni_GLEAN_10006875	13.6424	455.388	323.847	-5.06093	-4.56914	co_down	bm	ckba	creatine kinase, brain a
Dissostichus_mawsoni_GLEAN_10003959	0	36.0278	76.0697	-6.78012	-7.85833	co_down	bm	cox6b2	cytochrome c oxidase subunit VIb polypeptide 2
Dissostichus_mawsoni_GLEAN_10004699	19.5615	1906.62	489.608	-6.60686	-4.64554	co_down	bm	cox6c	cytochrome c oxidase subunit VIc
Dissostichus_mawsoni_GLEAN_10001277	18.5225	263.857	498.369	-3.83241	-4.74986	co_down	bm	cox7a2a	cytochrome c oxidase subunit VIIa polypeptide 2a (liver)
Dissostichus_mawsoni_GLEAN_10017084	0	34.7984	165.257	-5.66588	-7.9135	co_down	*	DUT	deoxyuridine triphosphatase
Dissostichus_mawsoni_GLEAN_10007927	0	97.6635	40.3844	-7.60975	-6.33573	co_down	*	dnajc12	DnaJ (Hsp40) homolog, subfamily C, member 12
Dissostichus_mawsoni_GLEAN_10017403	18.5607	345.708	114.553	-4.21923	-2.62569	co_down	*	dnajc19	DnaJ (Hsp40) homolog, subfamily C, member 19
Dissostichus_mawsoni_GLEAN_10022387	120.855	2562.07	594.539	-4.40596	-2.29849	co_down	bm	dusp22a	dual specificity phosphatase 22a
Dissostichus_mawsoni_GLEAN_10012702	1.14352	230.675	4374.28	-7.65624	-11.9013	co_down	bm	epd	ependymin
Dissostichus_mawsoni_GLEAN_10001402	4.92437	122.673	57.202	-4.63873	-3.53805	co_down	bm	esd	esterase D/formylglutathione hydrolase
Dissostichus_mawsoni_GLEAN_10020890	108.747	1399.09	384.793	-3.68544	-1.82311	co_down	bm	eef1da	eukaryotic translation elongation factor 1 delta a (guanine nucleotide exchange protein)
Dissostichus_mawsoni_GLEAN_10004427	62.4876	832.702	370.069	-3.73616	-2.56615	co_down	bm	eif3k	eukaryotic translation initiation factor 3, subunit K
Dissostichus_mawsoni_GLEAN_10017261	2.81986	75.3838	46.4581	-4.74056	-4.04223	co_down	*	fam207a	family with sequence similarity 207, member A
Dissostichus_mawsoni_GLEAN_10013148	331.588	7881.12	3219.75	-4.57094	-3.27948	co_down	*	fance	Fanconi anemia, complementation group E
Dissostichus_mawsoni_GLEAN_10021262	18.4067	519.638	451.051	-4.8192	-4.61499	co_down	*	fabp7a	fatty acid binding protein 7, brain, a
Dissostichus_mawsoni_GLEAN_10013464	119.973	2823.62	881.582	-4.55676	-2.87739	co_down	bm	faua	Finkel-Biskis-Reilly murine sarcoma virus (FBR-MuSV) ubiquitously expressed a
Dissostichus_mawsoni_GLEAN_10015028	0	288.205	226.214	-9.17095	-8.82154	co_down	*	gtf2h5	general transcription factor IIH, polypeptide 5
Dissostichus_mawsoni_GLEAN_10020589	1.07212	87.9047	77.6341	-6.3574	-6.17815	co_down	*	gsta.1	glutathione S-transferase, alpha tandem duplicate 1
Dissostichus_mawsoni_GLEAN_10015201	165.233	3682.18	1751.95	-4.47799	-3.40639	co_down	*	golga1	golgin A1
Dissostichus_mawsoni_GLEAN_10004739	1.08937	76.6691	60.1303	-6.13708	-5.78653	co_down	bm	si:rp71-84d19.3	GTP-binding protein 8 (putative)
Dissostichus_mawsoni_GLEAN_10008054	0	82.9991	24.0822	-8.0293	-6.24417	co_down	bm	hdhd3	haloacid dehalogenase-like hydrolase domain containing 3
Dissostichus_mawsoni_GLEAN_10001793	19.2246	342.26	140.926	-4.15407	-2.87391	co_down	*	hspe1	heat shock 10 protein 1
Dissostichus_mawsoni_GLEAN_10018552	0	34.4165	45.7326	-5.34052	-5.75065	co_down	bm	HNMT	histamine N-methyltransferase
Dissostichus_mawsoni_GLEAN_10022105	0	48.0808	25.9653	-6.58739	-5.69851	co_down	bm	zgc:163040	histone cluster 1, H4d
Dissostichus_mawsoni_GLEAN_10003643	0	35.2358	33.2507	-6.13897	-6.05531	co_down	*	ict1	immature colon carcinoma transcript 1
Dissostichus_mawsoni_GLEAN_10002573	3.69008	78.554	43.0372	-4.41196	-3.54386	co_down	bm	lipt1	lipoyltransferase 1
Dissostichus_mawsoni_GLEAN_10020161	0	43.9073	50.4623	-5.529	-5.72975	co_down	*	lsm1	LSM1, U6 small nuclear RNA associated
Dissostichus_mawsoni_GLEAN_10006803	33.2539	371.511	389.981	-3.48181	-3.55181	co_down	*	magoh	mago homolog, exon junction complex core component
Dissostichus_mawsoni_GLEAN_10002679	320.209	6071.48	1539.97	-4.24496	-2.26582	co_down	bm	mfhas1	malignant fibrous histiocytoma amplified sequence 1
Dissostichus_mawsoni_GLEAN_10015572	0	34.2229	57.9832	-6.09689	-6.85756	co_down	*	si:ch73-105m5.1	mediator complex subunit 9
Dissostichus_mawsoni_GLEAN_10022256	0	235.07	1272.29	-8.87695	-11.3132	co_down	*	mia	melanoma inhibitory activity
Dissostichus_mawsoni_GLEAN_10021148	1.18068	49.544	43.0764	-5.39102	-5.18921	co_down	bm	mbd3a	methyl-CpG binding domain protein 3a
Dissostichus_mawsoni_GLEAN_10017595	1.99441	100.66	80.4425	-5.65738	-5.33392	co_down	*	mettl5	methyltransferase like 5
Dissostichus_mawsoni_GLEAN_10012652	0	186.632	82.869	-7.76581	-6.59451	co_down	*	mrpl22	mitochondrial ribosomal protein L22
Dissostichus_mawsoni_GLEAN_10010749	4.56442	142.103	73.8108	-4.96036	-4.01533	co_down	*	mrpl40	mitochondrial ribosomal protein L40
Dissostichus_mawsoni_GLEAN_10009079	11.6737	163.67	97.7222	-3.80946	-3.06542	co_down	*	mrps11	mitochondrial ribosomal protein S11
Dissostichus_mawsoni_GLEAN_10012759	7.89857	191.372	60.2898	-4.59864	-2.93225	co_down	bm	mrps24	mitochondrial ribosomal protein S24
Dissostichus_mawsoni_GLEAN_10010590	0	1825.7	515.849	-11.8342	-10.0108	co_down	*	mbpa	myelin basic protein a
Dissostichus_mawsoni_GLEAN_10020930	0	297.287	53.2473	-9.3121	-6.83103	co_down	bm	myl13	myosin, light chain 13
Dissostichus_mawsoni_GLEAN_10008948	257.709	5750.96	183822	-4.47999	-9.47835	co_down	NA	NA	NA
Dissostichus_mawsoni_GLEAN_10010377	120.478	28612.1	19716	-7.89171	-7.35445	co_down	NA	NA	NA
Dissostichus_mawsoni_GLEAN_10000710	0	1298.52	48863.7	-11.3427	-16.5765	co_down	NA	NA	NA
Dissostichus_mawsoni_GLEAN_10008611	686.729	35856.6	15302.2	-5.70635	-4.47785	co_down	NA	NA	NA
Dissostichus_mawsoni_GLEAN_10017539	34.5796	20250	9952.61	-9.19379	-8.16901	co_down	NA	NA	NA
Dissostichus_mawsoni_GLEAN_10009469	414.113	1659.81	9305.86	-2.00292	-4.49004	co_down	bm	NA	NA
Dissostichus_mawsoni_GLEAN_10006273	1355.56	34798.2	12074.8	-4.68205	-3.15504	co_down	NA	NA	NA
Dissostichus_mawsoni_GLEAN_10012204	697.439	13599.2	6799.19	-4.28531	-3.28522	co_down	NA	NA	NA
Dissostichus_mawsoni_GLEAN_10020301	291.012	13289.2	4025.04	-5.51303	-3.78985	co_down	NA	NA	NA
Dissostichus_mawsoni_GLEAN_10003908	155.896	496.596	3139.42	-1.67149	-4.33184	co_down	bm	NA	NA
Dissostichus_mawsoni_GLEAN_10017913	1075	33298.6	6629.09	-4.95305	-2.62447	co_down	NA	NA	NA
Dissostichus_mawsoni_GLEAN_10006782	1570.16	16898.5	7513.5	-3.42791	-2.25857	co_down	bm	NA	NA
Dissostichus_mawsoni_GLEAN_10019870	1573.75	39556.2	6931.05	-4.65163	-2.13887	co_down	NA	NA	NA
Dissostichus_mawsoni_GLEAN_10011676	0	46.9415	1260.29	-6.55279	-11.2995	co_down	NA	NA	NA
Dissostichus_mawsoni_GLEAN_10014688	1554.89	29043.4	6446.41	-4.22333	-2.05168	co_down	NA	NA	NA
Dissostichus_mawsoni_GLEAN_10005888	35.8023	86.0159	749.525	-1.26455	-4.38785	co_down	NA	NA	NA
Dissostichus_mawsoni_GLEAN_10013797	114.789	5221.64	1160.14	-5.50745	-3.33724	co_down	NA	NA	NA
Dissostichus_mawsoni_GLEAN_10019383	0	816.619	669.516	-10.6735	-10.387	co_down	NA	NA	NA
Dissostichus_mawsoni_GLEAN_10022237	488.163	7003.06	2525.84	-3.84255	-2.37133	co_down	NA	NA	NA
Dissostichus_mawsoni_GLEAN_10000270	13.2031	268.947	535.825	-4.34837	-5.34281	co_down	NA	NA	NA
Dissostichus_mawsoni_GLEAN_10010746	68.5128	872.684	820.048	-3.67101	-3.58126	co_down	*	NA	NA
Dissostichus_mawsoni_GLEAN_10001533	15.0691	598.287	426.91	-5.31117	-4.82427	co_down	NA	NA	NA
Dissostichus_mawsoni_GLEAN_10008081	9.69192	167.178	370.619	-4.10846	-5.25701	co_down	NA	NA	NA
Dissostichus_mawsoni_GLEAN_10002377	0	109.877	346.689	-7.16051	-8.81826	co_down	NA	NA	NA
Dissostichus_mawsoni_GLEAN_10002850	84.5462	338.168	703.799	-1.99993	-3.05735	co_down	NA	NA	NA
Dissostichus_mawsoni_GLEAN_10000608	10.2431	463.479	297.738	-5.49978	-4.86132	co_down	NA	NA	NA
Dissostichus_mawsoni_GLEAN_10003589	16.7044	531.147	315.712	-4.99081	-4.24031	co_down	NA	NA	NA
Dissostichus_mawsoni_GLEAN_10002018	9.22777	219.675	259.105	-4.57324	-4.81141	co_down	NA	NA	NA
Dissostichus_mawsoni_GLEAN_10000238	0	79.9114	231.796	-7.32033	-8.85671	co_down	NA	NA	NA
Dissostichus_mawsoni_GLEAN_10000924	12.5941	647.464	268.078	-5.68398	-4.41183	co_down	NA	NA	NA
Dissostichus_mawsoni_GLEAN_10004358	42.8091	464.709	420.313	-3.44034	-3.29547	co_down	NA	NA	NA
Dissostichus_mawsoni_GLEAN_10021348	2970.88	34590.2	8548.64	-3.5414	-1.5248	co_down	NA	NA	NA
Dissostichus_mawsoni_GLEAN_10007331	6.25194	195.498	197.473	-4.96671	-4.98121	co_down	NA	NA	NA
Dissostichus_mawsoni_GLEAN_10000350	69.8104	231.044	485.388	-1.72665	-2.79762	co_down	NA	NA	NA
Dissostichus_mawsoni_GLEAN_10018721	0	41.4217	137.938	-6.37231	-8.10788	co_down	NA	NA	NA
Dissostichus_mawsoni_GLEAN_10012752	273.204	610.695	1103.88	-1.16047	-2.01453	co_down	NA	NA	NA
Dissostichus_mawsoni_GLEAN_10017692	0	262.872	116.934	-9.03822	-7.86955	co_down	NA	NA	NA
Dissostichus_mawsoni_GLEAN_10020026	5.92845	299.887	140.285	-5.66062	-4.56456	co_down	NA	NA	NA
Dissostichus_mawsoni_GLEAN_10012621	10.0461	370.075	160.091	-5.20311	-3.99418	co_down	NA	NA	NA
Dissostichus_mawsoni_GLEAN_10013975	0	33.5995	105.809	-6.07037	-7.72532	co_down	NA	NA	NA
Dissostichus_mawsoni_GLEAN_10013724	2.66821	106.465	111.995	-5.31836	-5.39142	co_down	bm	NA	NA
Dissostichus_mawsoni_GLEAN_10013381	131.262	1272.96	619.198	-3.27767	-2.23795	co_down	NA	NA	NA
Dissostichus_mawsoni_GLEAN_10000645	0	76.5572	102.65	-7.25847	-7.68159	co_down	NA	NA	NA
Dissostichus_mawsoni_GLEAN_10016386	0	38.2786	102.65	-6.25847	-7.68159	co_down	NA	NA	NA
Dissostichus_mawsoni_GLEAN_10004905	0	33.0224	92.3587	-6.04537	-7.52918	co_down	NA	NA	NA
Dissostichus_mawsoni_GLEAN_10015428	35.5707	1884.07	261.865	-5.72702	-2.88006	co_down	NA	NA	NA
Dissostichus_mawsoni_GLEAN_10014412	0	220.822	91.1969	-8.78674	-7.51091	co_down	NA	NA	NA
Dissostichus_mawsoni_GLEAN_10006420	15.7007	348.637	173.082	-4.47282	-3.46255	co_down	NA	NA	NA
Dissostichus_mawsoni_GLEAN_10021576	0	236.656	79.9429	-8.88665	-7.3209	co_down	bm	NA	NA
Dissostichus_mawsoni_GLEAN_10006084	0	68.2119	76.9113	-7.09195	-7.26512	co_down	NA	NA	NA
Dissostichus_mawsoni_GLEAN_10009429	37.6442	1160.39	250.362	-4.94604	-2.73352	co_down	NA	NA	NA
Dissostichus_mawsoni_GLEAN_10019076	0	82.4067	72.9402	-7.36469	-7.18864	co_down	NA	NA	NA
Dissostichus_mawsoni_GLEAN_10016542	0	208.976	72.8567	-8.70719	-7.18699	co_down	NA	NA	NA
Dissostichus_mawsoni_GLEAN_10006274	0	30.2663	66.5162	-5.91964	-7.05563	co_down	NA	NA	NA
Dissostichus_mawsoni_GLEAN_10018214	101.694	225.144	443.56	-1.14661	-2.12489	co_down	NA	NA	NA
Dissostichus_mawsoni_GLEAN_10003605	0	106.114	58.008	-7.72947	-6.85818	co_down	NA	NA	NA
Dissostichus_mawsoni_GLEAN_10009470	25.5731	54.7374	175.67	-1.0979	-2.78017	co_down	NA	NA	NA
Dissostichus_mawsoni_GLEAN_10013292	0	42.7397	50.6649	-6.4175	-6.66291	co_down	NA	NA	NA
Dissostichus_mawsoni_GLEAN_10003569	8.50919	128.765	95.605	-3.91957	-3.48999	co_down	NA	NA	NA
Dissostichus_mawsoni_GLEAN_10008046	26.1868	441.883	165.305	-4.07675	-2.65822	co_down	NA	NA	NA
Dissostichus_mawsoni_GLEAN_10010556	0	42.4455	43.506	-6.40754	-6.44314	co_down	NA	NA	NA
Dissostichus_mawsoni_GLEAN_10007098	51.3769	965.747	238.312	-4.23245	-2.21366	co_down	NA	NA	NA
Dissostichus_mawsoni_GLEAN_10010981	16.0064	34.1358	112.976	-1.09264	-2.8193	co_down	*	NA	NA
Dissostichus_mawsoni_GLEAN_10020042	15.6429	32.4854	105.981	-1.05428	-2.76023	co_down	bm	NA	NA
Dissostichus_mawsoni_GLEAN_10017140	36.8079	375.043	179.71	-3.34897	-2.28758	co_down	NA	NA	NA
Dissostichus_mawsoni_GLEAN_10004198	0	32.1981	32.501	-6.0089	-6.02241	co_down	NA	NA	NA
Dissostichus_mawsoni_GLEAN_10013744	28.2112	74.1496	149.1	-1.39417	-2.40194	co_down	NA	NA	NA
Dissostichus_mawsoni_GLEAN_10015305	0	45.3691	32.5034	-6.22703	-5.74591	co_down	NA	NA	NA
Dissostichus_mawsoni_GLEAN_10008992	2049.42	24249.6	4206.86	-3.56467	-1.03753	co_down	NA	NA	NA
Dissostichus_mawsoni_GLEAN_10000889	0	39.6835	29.1202	-7.19458	-6.74806	co_down	NA	NA	NA
Dissostichus_mawsoni_GLEAN_10002958	2.21649	200.627	39.6648	-6.5001	-4.16151	co_down	NA	NA	NA
Dissostichus_mawsoni_GLEAN_10006315	0	182.017	30.8648	-7.57789	-5.01785	co_down	NA	NA	NA
Dissostichus_mawsoni_GLEAN_10009405	0	32.5068	27.4533	-6.02267	-5.77891	co_down	NA	NA	NA
Dissostichus_mawsoni_GLEAN_10018005	0	31.7941	24.147	-5.99069	-5.59377	co_down	NA	NA	NA
Dissostichus_mawsoni_GLEAN_10017820	29.9923	60.8392	135.546	-1.02041	-2.17612	co_down	NA	NA	NA
Dissostichus_mawsoni_GLEAN_10002957	5.25709	114.704	45.9434	-4.44751	-3.12752	co_down	NA	NA	NA
Dissostichus_mawsoni_GLEAN_10009132	0	372.407	20.7863	-9.54074	-5.37756	co_down	NA	NA	NA
Dissostichus_mawsoni_GLEAN_10015644	61.0369	1143.6	791.213	-4.22776	-3.69631	co_down	*	ndufb10	NADH dehydrogenase (ubiquinone) 1 beta subcomplex, 10
Dissostichus_mawsoni_GLEAN_10015250	212.313	2867.83	1052.81	-3.75569	-2.30998	co_down	bm	ndufb7	NADH dehydrogenase (ubiquinone) 1 beta subcomplex, 7
Dissostichus_mawsoni_GLEAN_10006554	2.01102	51.4439	31.1444	-4.677	-3.95297	co_down	bm	ndufaf6	NADH dehydrogenase (ubiquinone) complex I, assembly factor 6
Dissostichus_mawsoni_GLEAN_10020101	81.1032	1753.04	375.073	-4.43396	-2.20934	co_down	*	ndufs6	NADH dehydrogenase (ubiquinone) Fe-S protein 6
Dissostichus_mawsoni_GLEAN_10013827	16.5979	619.687	133.782	-5.22247	-3.01081	co_down	*	ndufv2	NADH dehydrogenase (ubiquinone) flavoprotein 2
Dissostichus_mawsoni_GLEAN_10008754	27.7282	292.991	269.229	-3.40143	-3.27941	co_down	*	nedd8	neural precursor cell expressed, developmentally down-regulated 8
Dissostichus_mawsoni_GLEAN_10012513	40.8438	91.9307	250.282	-1.17043	-2.61537	co_down	bm	nkap	NFKB activating protein
Dissostichus_mawsoni_GLEAN_10001719	57.3887	207.003	275.228	-1.85081	-2.26179	co_down	bm	nme2a	NME/NM23 nucleoside diphosphate kinase 2a
Dissostichus_mawsoni_GLEAN_10019050	6.32432	113.43	119.159	-4.16475	-4.23583	co_down	*	nxt2	nuclear transport factor 2-like export factor 2
Dissostichus_mawsoni_GLEAN_10017887	2.30105	73.2101	43.7731	-4.99168	-4.24968	co_down	*	nudt2	nudix (nucleoside diphosphate linked moiety X)-type motif 2
Dissostichus_mawsoni_GLEAN_10004782	0	90.0814	1423.66	-7.49316	-11.4754	co_down	*	OTOS	otospiralin
Dissostichus_mawsoni_GLEAN_10019834	327.459	8858.9	3282.52	-4.75774	-3.32542	co_down	bm	ppt2	palmitoyl-protein thioesterase 2
Dissostichus_mawsoni_GLEAN_10012753	152.476	523.74	1045.02	-1.78027	-2.77688	co_down	bm	ppiab	peptidylprolyl isomerase Ab (cyclophilin A)
Dissostichus_mawsoni_GLEAN_10012091	1.9785	295.786	92.6894	-7.224	-5.54993	co_down	bm	ppifa	peptidylprolyl isomerase Fa
Dissostichus_mawsoni_GLEAN_10007950	25.7272	847.189	229.998	-5.04132	-3.16025	co_down	*	prdx3	peroxiredoxin 3
Dissostichus_mawsoni_GLEAN_10016279	6.67759	138.57	79.4495	-4.37514	-3.57264	co_down	bm	prdx6	peroxiredoxin 6
Dissostichus_mawsoni_GLEAN_10018109	0	1990.49	102.65	-11.9589	-7.68159	co_down	*	pgam2	phosphoglycerate mutase 2 (muscle)
Dissostichus_mawsoni_GLEAN_10016204	1.88115	50.8533	44.2925	-4.75665	-4.55738	co_down	*	ptn	pleiotrophin
Dissostichus_mawsoni_GLEAN_10007439	8.73446	138.283	87.0602	-3.98476	-3.31722	co_down	bm	polr2i	polymerase (RNA) II (DNA directed) polypeptide I
Dissostichus_mawsoni_GLEAN_10019101	33.8461	372.763	142.046	-3.4612	-2.0693	co_down	*	pfdn6	prefoldin subunit 6
Dissostichus_mawsoni_GLEAN_10018569	119.273	1311.13	681.737	-3.45847	-2.51495	co_down	bm	psma4	proteasome subunit alpha 4
Dissostichus_mawsoni_GLEAN_10010620	35.3917	507.784	161.664	-3.84273	-2.19152	co_down	bm	ptpmt1	protein tyrosine phosphatase, mitochondrial 1
Dissostichus_mawsoni_GLEAN_10012707	0	91.1793	19.863	-7.51063	-5.31201	co_down	bm	plp1b	proteolipid protein 1b
Dissostichus_mawsoni_GLEAN_10002209	903.497	22183.4	7513.78	-4.61782	-3.05595	co_down	*	rpl12	ribosomal protein L12
Dissostichus_mawsoni_GLEAN_10022460	1528.12	23193.7	9085.03	-3.9239	-2.57173	co_down	*	rpl13	ribosomal protein L13
Dissostichus_mawsoni_GLEAN_10004507	3057.95	27783.8	12539.1	-3.18361	-2.0358	co_down	*	rpl14	ribosomal protein L14
Dissostichus_mawsoni_GLEAN_10008633	1229.54	27132.3	10457.5	-4.46382	-3.08835	co_down	*	rpl15	ribosomal protein L15
Dissostichus_mawsoni_GLEAN_10004419	74.6378	12428.3	2549.75	-7.37951	-5.09431	co_down	bm	rpl18a	ribosomal protein L18a
Dissostichus_mawsoni_GLEAN_10012125	548.236	11103.8	4748.26	-4.34011	-3.11453	co_down	bm	rpl19	ribosomal protein L19
Dissostichus_mawsoni_GLEAN_10018739	1687.22	32535.7	14980	-4.2693	-3.15032	co_down	*	rpl21	ribosomal protein L21
Dissostichus_mawsoni_GLEAN_10002293	1680.58	16407	9725.42	-3.28728	-2.5328	co_down	*	RPL22	ribosomal protein L22
Dissostichus_mawsoni_GLEAN_10007061	1919.57	16417.2	9484.9	-3.09635	-2.30485	co_down	*	rpl22	ribosomal protein L22
Dissostichus_mawsoni_GLEAN_10018829	214.403	11992.9	2536.86	-5.80571	-3.56465	co_down	bm	rpl22l1	ribosomal protein L22-like 1
Dissostichus_mawsoni_GLEAN_10005998	3699.77	56784.1	17842.2	-3.93998	-2.26979	co_down	bm	rpl23	ribosomal protein L23
Dissostichus_mawsoni_GLEAN_10019014	1745.62	55228.5	25152.5	-4.9836	-3.84889	co_down	*	rpl26	ribosomal protein L26
Dissostichus_mawsoni_GLEAN_10014606	3202.4	39138	16528.1	-3.61134	-2.3677	co_down	*	rpl27	ribosomal protein L27
Dissostichus_mawsoni_GLEAN_10003216	2407.93	43525	23166.4	-4.17598	-3.26617	co_down	*	rpl28	ribosomal protein L28
Dissostichus_mawsoni_GLEAN_10014602	372.967	2029.87	3407.21	-2.44427	-3.19147	co_down	bm	rpl3	ribosomal protein L3
Dissostichus_mawsoni_GLEAN_10019897	699.321	39670.2	10829.8	-5.82596	-3.95291	co_down	*	rpl30	ribosomal protein L30
Dissostichus_mawsoni_GLEAN_10017362	248.32	5208.84	2311.14	-4.39069	-3.21833	co_down	bm	rpl31	ribosomal protein L31
Dissostichus_mawsoni_GLEAN_10015840	1793.84	45180.2	15259.4	-4.65457	-3.08858	co_down	*	rpl32	ribosomal protein L32
Dissostichus_mawsoni_GLEAN_10019296	1862.44	36787.6	16090	-4.30395	-3.1109	co_down	bm	rpl34	ribosomal protein L34
Dissostichus_mawsoni_GLEAN_10009040	1455.44	49561.9	18562.5	-5.0897	-3.67286	co_down	bm	rpl36	ribosomal protein L36
Dissostichus_mawsoni_GLEAN_10005444	5534.79	106753	41961.6	-4.2696	-2.92247	co_down	*	rpl36a	ribosomal protein L36A
Dissostichus_mawsoni_GLEAN_10007510	1299.35	23144.9	8397.92	-4.15483	-2.69224	co_down	*	rpl37	ribosomal protein L37
Dissostichus_mawsoni_GLEAN_10015992	1238.91	17253.8	5430.95	-3.79977	-2.13213	co_down	bm	rpl4	ribosomal protein L4
Dissostichus_mawsoni_GLEAN_10010747	2790.64	27645.2	10410.9	-3.30836	-1.89943	co_down	*	rpl6	ribosomal protein L6
Dissostichus_mawsoni_GLEAN_10011244	2908.25	36935.8	11039.8	-3.6668	-1.92449	co_down	*	rpl7	ribosomal protein L7
Dissostichus_mawsoni_GLEAN_10012846	253.705	5872.97	979.166	-4.53287	-1.9484	co_down	*	rpl7a	ribosomal protein L7a
Dissostichus_mawsoni_GLEAN_10006489	535.162	13997.8	5992.08	-4.70908	-3.48501	co_down	*	rps10	ribosomal protein S10
Dissostichus_mawsoni_GLEAN_10014919	1317.45	38516.8	14965.4	-4.86967	-3.50581	co_down	*	rps12	ribosomal protein S12
Dissostichus_mawsoni_GLEAN_10011997	2396.05	31821	11951.8	-3.73125	-2.3185	co_down	*	rps13	ribosomal protein S13
Dissostichus_mawsoni_GLEAN_10021210	3169.27	37328.1	17989.2	-3.55804	-2.50491	co_down	*	rps15	ribosomal protein S15
Dissostichus_mawsoni_GLEAN_10010153	1304.15	21516.1	10871.8	-4.04423	-3.05941	co_down	bm	rps15a	ribosomal protein S15a
Dissostichus_mawsoni_GLEAN_10008712	568.099	13220	4439.46	-4.54044	-2.96617	co_down	*	rps16	ribosomal protein S16
Dissostichus_mawsoni_GLEAN_10000675	545.206	8204.2	2785.04	-3.91149	-2.35282	co_down	bm	rps17	ribosomal protein S17
Dissostichus_mawsoni_GLEAN_10000808	2181.08	20034.3	6214.81	-3.19936	-1.51067	co_down	*	rps18	ribosomal protein S18
Dissostichus_mawsoni_GLEAN_10003848	1904.5	19658.1	5311.14	-3.36764	-1.47961	co_down	*	rps19	ribosomal protein S19
Dissostichus_mawsoni_GLEAN_10015645	1322.65	45746.3	18150.6	-5.11215	-3.77851	co_down	*	rps2	ribosomal protein S2
Dissostichus_mawsoni_GLEAN_10013460	49.2832	5021.1	2552.69	-6.67076	-5.69478	co_down	bm	RPS20	ribosomal protein S20
Dissostichus_mawsoni_GLEAN_10020461	3324.36	34553.2	15533.6	-3.37767	-2.22424	co_down	bm	rps24	ribosomal protein S24
Dissostichus_mawsoni_GLEAN_10007427	2337.54	55952.3	24187.5	-4.58113	-3.3712	co_down	*	rps25	ribosomal protein S25
Dissostichus_mawsoni_GLEAN_10019551	2414.86	42259.5	13376	-4.12926	-2.46964	co_down	bm	rps26	ribosomal protein S26
Dissostichus_mawsoni_GLEAN_10008883	117.365	2422.47	955.067	-4.3674	-3.0246	co_down	bm	rps27.2	ribosomal protein S27, isoform 2
Dissostichus_mawsoni_GLEAN_10021729	2130.47	48682.7	16148	-4.51417	-2.92211	co_down	*	rps3a	ribosomal protein S3A
Dissostichus_mawsoni_GLEAN_10006039	991.931	8616.89	3480.74	-3.11886	-1.81108	co_down	*	rps4x	ribosomal protein S4, X-linked
Dissostichus_mawsoni_GLEAN_10021856	1712.4	27429.4	8806.61	-4.00163	-2.36257	co_down	*	rps6	ribosomal protein S6
Dissostichus_mawsoni_GLEAN_10013796	74.9899	4616.19	688.231	-5.94386	-3.19812	co_down	bm	rps8a	ribosomal protein S8a
Dissostichus_mawsoni_GLEAN_10015469	2019.02	49907.3	9858.71	-4.62752	-2.28774	co_down	*	rps9	ribosomal protein S9
Dissostichus_mawsoni_GLEAN_10013029	1158.84	20799.7	3880.39	-4.16581	-1.74352	co_down	*	rpsa	ribosomal protein SA
Dissostichus_mawsoni_GLEAN_10022533	2143.02	28446.4	24679.2	-3.73053	-3.52558	co_down	bm	rplp2	ribosomal protein, large P2
Dissostichus_mawsoni_GLEAN_10019744	1.00659	188.146	174.355	-7.54623	-7.43641	co_down	*	rnf7	ring finger protein 7
Dissostichus_mawsoni_GLEAN_10018075	30.7507	357.627	222.91	-3.53976	-2.85777	co_down	*	rcl1	RNA terminal phosphate cyclase-like 1
Dissostichus_mawsoni_GLEAN_10017287	0	405.091	185.757	-9.6621	-8.53727	co_down	*	s100b	S100 calcium binding protein, beta (neural)
Dissostichus_mawsoni_GLEAN_10010335	31.7989	82.2044	328.416	-1.37024	-3.36848	co_down	*	srrm1	serine/arginine repetitive matrix 1
Dissostichus_mawsoni_GLEAN_10004546	0	39.2083	33.1518	-6.29309	-6.05102	co_down	*	SCOC	short coiled-coil protein
Dissostichus_mawsoni_GLEAN_10015478	1022.38	8119.05	3590.91	-2.98938	-1.81242	co_down	bm	si:ch211-120k19.1	si:ch211-120k19.1
Dissostichus_mawsoni_GLEAN_10002699	2.16234	334.87	169.226	-7.27486	-6.29021	co_down	bm	si:ch211-251b21.1	si:ch211-251b21.1
Dissostichus_mawsoni_GLEAN_10007987	0	65.718	363.796	-7.03822	-9.50699	co_down	*	si:dkey-31g6.6	si:dkey-31g6.6
Dissostichus_mawsoni_GLEAN_10003387	6.81642	109.262	145.368	-4.00263	-4.41455	co_down	*	si:dkey-74k8.3	si:dkey-74k8.3
Dissostichus_mawsoni_GLEAN_10013436	0	28.4144	50.8092	-7.19721	-8.03567	co_down	bm	smyhc2	slow myosin heavy chain 2
Dissostichus_mawsoni_GLEAN_10012634	53.3293	865.113	462.791	-4.01989	-3.11736	co_down	*	smim8	small integral membrane protein 8
Dissostichus_mawsoni_GLEAN_10019944	1.89638	66.1391	63.0938	-5.12418	-5.05618	co_down	bm	snrpd1	small nuclear ribonucleoprotein D1 polypeptide
Dissostichus_mawsoni_GLEAN_10000065	97.8073	993.971	552.378	-3.34519	-2.49764	co_down	bm	snrpg	small nuclear ribonucleoprotein polypeptide G
Dissostichus_mawsoni_GLEAN_10014319	13.1548	29.4236	79.4462	-1.16138	-2.59439	co_down	*	snx12	sorting nexin 12
Dissostichus_mawsoni_GLEAN_10020366	17.7854	352.041	140.285	-4.30698	-2.9796	co_down	*	sf3b5	splicing factor 3b, subunit 5
Dissostichus_mawsoni_GLEAN_10020056	4.28945	291.368	166.741	-6.08591	-5.28067	co_down	*	shfm1	split hand/foot malformation (ectrodactyly) type 1
Dissostichus_mawsoni_GLEAN_10016455	3.17697	100.534	37.0496	-4.98389	-3.54373	co_down	bm	stmn1a	stathmin 1a
Dissostichus_mawsoni_GLEAN_10013352	0	61.5432	21.0315	-6.48002	-4.93098	co_down	*	surf1	surfeit 1
Dissostichus_mawsoni_GLEAN_10010338	28.1007	393.044	144.903	-3.80601	-2.36641	co_down	*	syf2	SYF2 pre-mRNA-splicing factor
Dissostichus_mawsoni_GLEAN_10010838	12.3513	161.078	98.7642	-3.70502	-2.99933	co_down	*	taf10	TAF10 RNA polymerase II, TATA box binding protein (TBP)-associated factor
Dissostichus_mawsoni_GLEAN_10011240	94.4672	446.689	388.218	-2.24139	-2.03898	co_down	*	tceb1a	transcription elongation factor B (SIII), polypeptide 1a
Dissostichus_mawsoni_GLEAN_10005446	0	87.7637	25.4326	-7.45555	-5.66861	co_down	*	timm8a	translocase of inner mitochondrial membrane 8 homolog A (yeast)
Dissostichus_mawsoni_GLEAN_10000203	47.547	901.041	551.039	-4.24417	-3.53473	co_down	bm	timm9	translocase of inner mitochondrial membrane 9 homolog
Dissostichus_mawsoni_GLEAN_10008045	5.68744	301.536	138.29	-5.72841	-4.60377	co_down	bm	tspo	translocator protein
Dissostichus_mawsoni_GLEAN_10013406	114.999	478.199	562.961	-2.05599	-2.29141	co_down	bm	zgc:163080	transmembrane protein 14A
Dissostichus_mawsoni_GLEAN_10009044	0	66.7513	32.9601	-6.4374	-5.41933	co_down	bm	tubb2b	tubulin, beta 2b
Dissostichus_mawsoni_GLEAN_10014733	73.5239	1684.13	329.596	-4.51765	-2.16441	co_down	bm	UQCRFS1	ubiquinol-cytochrome c reductase, Rieske iron-sulfur polypeptide 1
Dissostichus_mawsoni_GLEAN_10002676	5.53025	132.934	63.4296	-4.58722	-3.51974	co_down	*	ufc1	ubiquitin-fold modifier conjugating enzyme 1
Dissostichus_mawsoni_GLEAN_10008047	29.0928	773.426	422.386	-4.73253	-3.85983	co_down	bm	zgc:112163	zgc:112163
Dissostichus_mawsoni_GLEAN_10017040	1.09142	86.725	69.559	-6.31217	-5.99396	co_down	*	zgc:113276	zgc:113276
Dissostichus_mawsoni_GLEAN_10014076	0	57.117	22.9106	-6.83585	-5.51794	co_down	*	znhit3	zinc finger, HIT-type containing 3
